# Supplementary material for: OsPhyB-Mediating Novel Regulatory Pathway for Drought Tolerance in Rice Root Identified by a Global RNA-Seq Transcriptome Analysis of Rice Genes in Response to Water Deficiencies
Source: Front Plant Sci. 2017 Apr 26;8:580. doi: 10.3389/fpls.2017.00580 (PMC5405136; doi:10.3389/fpls.2017.00580)
Supplement: Table S1 — Primer sequences used for genotype and qRT-PCR analyses. [file Table1.XLSX]

## Sheet: Sheet1
Table S1. Primer sequences used for genotype and qRT-PCR analyses.
Category	Primer name	Sequence (5' to 3')
Expression level	Ubi5 (LOC_Os01g22490) F	GCACAAGCACAAGAAGGTGA
(RT-RCT and real-time PCR)	Ubi5 (LOC_Os01g22490) R	GCCTGCTGGTTGTAGACGTA
	OsDREB2b (LOC_Os05g27930) F	TATCAGCATGCGAGTCCACT
	OsDREB2b (LOC_Os05g27930) R	TCATCATAGGTAACCGATTC
	OsbZIP23 (LOC_Os02g52780) F	ATCGAGAAGGTTGTCGAGAG
	OsbZIP23 (LOC_Os02g52780) R	ATCGTTCAGCTCCTTAAGTT
	LOC_Os04g52290 F	TACCCTTGTCCCTGTGTACA
	LOC_Os04g52290 R	ATCACCTCTACTTGGTGTCA
	LOC_Os07g02710 F	ATCTGACATTTACTTGTTCA
	LOC_Os07g02710 R	ACTACACTTTAGTGGAAACA
	phyB (LOC_Os03g19590) F	AAGCATGGTGAGGTTTGCTC
	phyB (LOC_Os03g19590) R	GCTTAGGCCAATACCCTCTT
	OsAPX1 (LOC_Os03g17690) F	AGTGTGAACCAGCAGACTAC
	OsAPX1 (LOC_Os03g17690) R	TCAAGACAGTAGCAGGGGAA
	OsAPX2 (LOC_Os07g49400) F	ACTTGTGGAGACCGAAACAA
	OsAPX2 (LOC_Os07g49400) R	ACATGACATCACGAATAGTT
	OsAPX3 (LOC_Os04g14680) F	TTGTCGCATGGGCTTACCTC
	OsAPX3 (LOC_Os04g14680) R	CAGACTTAGCAGCACTCACA
	OsAPX4 (LOC_Os08g43560) F	AGTGGTTTGTGTCCTTCGAA
	OsAPX4 (LOC_Os08g43560) R	GTTGCCATCATATGACTGGA
	OsAPX5 (LOC_Os12g07830) F	TTTGGCGAGTGATAAACAAG
	OsAPX5 (LOC_Os12g07830) R	GTATTATCTAACTGAGGTTG
	OsAPX6 (LOC_Os12g07820) F	TGGTTTTATTACCGATCCAG
	OsAPX6 (LOC_Os12g07820) R	TCATCCTGTGTAAGAGCTCA
	OsAPX7 (LOC_Os04g35520) F	TCTTGCTCGTAGGATCAAGA
	OsAPX7 (LOC_Os04g35520) R	TCGTCGAATTTGGTCCGCAA
	OsAPX8 (LOC_Os02g34810) F	TAAGATTTGCGTGTTTCTCT
	OsAPX8 (LOC_Os02g34810) R	TCCCTCAGTATAGAGAATGT
	OsCAT1 (LOC_Os02g02400) F	AAGGCCAGACAATGTCAGAT
	OsCAT1 (LOC_Os02g02400) R	GTGGCATTAATACGCCAGTA
	OsCAT2 (LOC_Os03g03910) F	AGGTCTCTGGGTCAGAAACT
	OsCAT2 (LOC_Os03g03910) R	TACACGAATTGTGCGGTGAT
	OsCAT3 (LOC_Os06g51150) F	TAGAGACTGGAACGAACAAC
	OsCAT3 (LOC_Os06g51150) R	TAGCTTAACTACAATGGATT
Genotype	LOC_Os04g52290 F	ATAGATGCCGCACGCAAGAT
	LOC_Os04g52290 R	AGAAGCACATTCACGAAGTA
	LOC_Os07g02710 F	AAGCTTCTCGGAAATCTAAC
	LOC_Os07g02710 R	CAGCTAACCCACCTGTTTGA
	phyB (LOC_Os03g19590) F	CCAGTGTAAAGCATCATCTG
	phyB (LOC_Os03g19590) R	CCAGTGTCACACGTTTAATA
