# Supplementary material for: OsPhyB-Mediating Novel Regulatory Pathway for Drought Tolerance in Rice Root Identified by a Global RNA-Seq Transcriptome Analysis of Rice Genes in Response to Water Deficiencies
Source: Front Plant Sci. 2017 Apr 26;8:580. doi: 10.3389/fpls.2017.00580 (PMC5405136; doi:10.3389/fpls.2017.00580)
Supplement: Table S2 — Names and related RNA-Seq data for genes differentially expressed in response to 2 d of water deficiency (WD) vs. well-watered control (C). [file Table2.XLSX]

## Sheet: Sheet1
Table S2. Names and related RNA-Seq data for genes differentially expressed in response to 2 d of water deficiency (WD) versus well-watered control (C).
MSU_ID	MSU_Description	log2 Fold change (WD/C)	p-value	q_value	test_stat	control	WD (2 days)
LOC_Os03g22190	expressed protein	8.00262	5e-05	0.000412181	13.6325	4.06068	1041.42
LOC_Os07g10850	retrotransposon protein, putative, unclassified, expressed	7.37947	5e-05	0.000412181	9.56164	4.59727	765.494
LOC_Os05g39800	NFD4, putative, expressed	6.39369	5e-05	0.000412181	10.2293	7.04092	591.999
LOC_Os01g03360	BBTI5 - Bowman-Birk type bran trypsin inhibitor precursor, expressed	5.78442	5e-05	0.000412181	9.24033	5.45489	300.656
LOC_Os04g52290	PPR repeat domain containing protein, putative, expressed	5.45357	5e-05	0.000412181	12.2262	11.1943	490.553
LOC_Os03g21080	guanine nucleotide exchange factor, putative, expressed	5.38378	5e-05	0.000412181	9.07635	24.6024	1027.21
LOC_Os01g48270	AAA-type ATPase family protein, putative, expressed	5.21395	5e-05	0.000412181	9.90543	13.2604	492.165
LOC_Os01g63220	kinase, pfkB family, putative, expressed	5.034	5e-05	0.000412181	12.4093	4.416	144.681
LOC_Os07g02710	expressed protein	4.85331	5e-05	0.000412181	14.0392	10.7892	311.877
LOC_Os01g05650	metallothionein, putative, expressed	4.80357	5e-05	0.000412181	4.95486	402.423	11238.3
LOC_Os10g42410	zinc-binding protein, putative, expressed	4.73536	5e-05	0.000412181	5.49134	19.0881	508.448
LOC_Os09g02270	cyclase family protein, putative, expressed	4.69767	5e-05	0.000412181	8.99221	5.77366	149.828
LOC_Os01g55100	slTCP3, putative, expressed	4.68009	5e-05	0.000412181	6.24859	19.7328	505.868
LOC_Os05g15930	transposon protein, putative, unclassified, expressed	4.55721	5e-05	0.000412181	4.12539	74.4708	1753.24
LOC_Os05g05060	expressed protein	4.54692	5e-05	0.000412181	11.873	4.81061	112.45
LOC_Os05g15940	retrotransposon protein, putative, unclassified, expressed	4.54383	5e-05	0.000412181	6.9517	98.1047	2288.34
LOC_Os01g03340	BBTI4 - Bowman-Birk type bran trypsin inhibitor precursor, expressed	4.44628	5e-05	0.000412181	4.21027	25.2203	549.812
LOC_Os01g60389	retrotransposon protein, putative, Ty3-gypsy subclass	4.43959	5e-05	0.000412181	12.898	13.325	289.145
LOC_Os03g26820	LTPL52 - Protease inhibitor/seed storage/LTP family protein precursor, expressed	4.37119	5e-05	0.000412181	10.3394	4.71467	97.569
LOC_Os04g33790	expressed protein	4.34919	5e-05	0.000412181	8.34148	5.00483	102.006
LOC_Os04g20220	elongation factor Tu, putative, expressed	4.1728	5e-05	0.000412181	10.9361	13.9737	252.028
LOC_Os01g45810	transposon protein, putative, unclassified, expressed	4.10467	0.2466	0.433173	1.1079	15.2801	262.878
LOC_Os08g33076	myrosinase precursor, putative, expressed	4.09959	5e-05	0.000412181	12.6162	22.8042	390.945
LOC_Os06g04510	enolase, putative, expressed	3.94606	5e-05	0.000412181	9.57472	15.7812	243.233
LOC_Os03g06520	sulfate transporter, putative, expressed	3.92832	5e-05	0.000412181	5.09951	9.12782	138.966
LOC_Os05g33230	cobalt ion transporter, putative, expressed	3.92563	5e-05	0.000412181	9.22997	8.77773	133.388
LOC_Os05g46210	OsPOP10 - Putative Prolyl Oligopeptidase homologue, expressed	3.90364	5e-05	0.000412181	6.25002	7.99901	119.715
LOC_Os03g12300	HEAT repeat family protein, putative, expressed	3.89205	5e-05	0.000412181	4.49672	9.58905	142.364
LOC_Os06g35510	transposon protein, putative, CACTA, En/Spm sub-class, expressed	3.84943	5e-05	0.000412181	10.4233	19.9918	288.168
LOC_Os12g38500	transposon protein, putative, unclassified, expressed	3.84033	5e-05	0.000412181	10.0254	16.8982	242.044
LOC_Os05g38690	expressed protein	3.81299	5e-05	0.000412181	10.2485	8.15001	114.547
LOC_Os03g27030	RNA recognition motif containing protein, expressed	3.79582	5e-05	0.000412181	8.91493	20.704	287.546
LOC_Os05g43560	AGAP007115-PA, putative, expressed	3.76117	5e-05	0.000412181	4.85594	4.3329	58.7497
LOC_Os01g08290	transmembrane protein, putative, expressed	3.74066	0.1781	0.351487	1.32386	4.02565	53.8132
LOC_Os03g57300	expressed protein	3.72458	5e-05	0.000412181	9.95091	45.3861	599.975
LOC_Os01g53020	heat shock protein DnaJ, putative, expressed	3.68152	5e-05	0.000412181	8.96359	43.0671	552.579
LOC_Os11g41140	zinc finger, C3HC4 type domain containing protein, expressed	3.63965	5e-05	0.000412181	9.79703	19.8054	246.846
LOC_Os02g04640	Myb-like DNA-binding domain containing protein, putative, expressed	3.63376	5e-05	0.000412181	9.40616	8.04893	99.9101
LOC_Os10g10990	transcription initiation factor IIF, alpha subunit domain containing protein, expressed	3.62581	5e-05	0.000412181	9.58443	4.91517	60.6758
LOC_Os05g13970	phosphorylase domain containing protein, putative, expressed	3.60732	5e-05	0.000412181	8.20697	103.224	1258.03
LOC_Os05g31110	hexokinase, putative, expressed	3.59596	5e-05	0.000412181	4.55274	5.60839	67.8155
LOC_Os01g03870	expressed protein	3.51053	5e-05	0.000412181	9.26909	4.22316	48.1298
LOC_Os01g73920	hypothetical protein	3.50226	5e-05	0.000412181	8.69214	4.14308	46.947
LOC_Os06g08280	protein kinase domain containing protein, expressed	3.50102	5e-05	0.000412181	9.82207	6.685	75.6858
LOC_Os04g40300	transglutaminase, putative, expressed	3.4987	5e-05	0.000412181	9.81148	11.3411	128.195
LOC_Os12g25300	transposon protein, putative, CACTA, En/Spm sub-class, expressed	3.48724	5e-05	0.000412181	5.76099	46.5745	522.291
LOC_Os10g39470	expressed protein	3.46716	5e-05	0.000412181	13.6932	46.0551	509.326
LOC_Os03g59740	ADP-ribosylation factor, putative, expressed	3.46244	5e-05	0.000412181	6.26904	13.5062	148.878
LOC_Os01g01450	stress responsive protein, putative, expressed	3.43416	5e-05	0.000412181	9.48777	59.2885	640.848
LOC_Os05g49410	expressed protein	3.42698	5e-05	0.000412181	4.17033	6.69897	72.0497
LOC_Os09g33530	expressed protein	3.41959	5e-05	0.000412181	6.36831	9.79425	104.802
LOC_Os06g04380	aminomethyltransferase, putative, expressed	3.39633	5e-05	0.000412181	6.21749	16.4018	172.698
LOC_Os07g48260	WRKY47, expressed	3.39624	5e-05	0.000412181	9.28817	7.95319	83.736
LOC_Os02g17550	transposon protein, putative, unclassified, expressed	3.39231	5e-05	0.000412181	8.90401	17.7966	186.863
LOC_Os08g04630	external NADH-ubiquinone oxidoreductase 1, mitochondrial precursor, putative, expressed	3.36092	5e-05	0.000412181	8.45814	4.63782	47.6488
LOC_Os06g36810	expressed protein	3.32351	5e-05	0.000412181	5.12664	4.8573	48.6264
LOC_Os09g30050	expressed protein	3.29389	5e-05	0.000412181	9.83746	8.32196	81.6178
LOC_Os05g10670	zinc finger CCCH type family protein, putative, expressed	3.27858	5e-05	0.000412181	9.04323	12.7462	123.689
LOC_Os03g03340	hypothetical protein	3.2503	5e-05	0.000412181	6.23243	4.00792	38.1379
LOC_Os09g33540	expressed protein	3.24586	5e-05	0.000412181	6.07154	24.5055	232.469
LOC_Os01g49614	Protein kinase domain containing protein, expressed	3.24537	5e-05	0.000412181	9.0688	18.166	172.271
LOC_Os03g16060	expressed protein	3.24101	5e-05	0.000412181	6.7799	6.7684	63.9921
LOC_Os01g06660	thiamine pyrophosphate enzyme, C-terminal TPP binding domain containing protein, expressed	3.20616	5e-05	0.000412181	8.64031	9.82516	90.6757
LOC_Os06g02420	ATOZI1, putative, expressed	3.186	5e-05	0.000412181	7.91768	34.415	313.206
LOC_Os03g17570	response regulator receiver domain containing protein, expressed	3.17924	5e-05	0.000412181	9.01768	14.0351	127.134
LOC_Os03g32560	retrotransposon protein, putative, unclassified, expressed	3.15603	5e-05	0.000412181	7.9251	12.7348	113.515
LOC_Os03g42820	LIM domain-containing protein, putative, expressed	3.12878	5e-05	0.000412181	6.05545	14.682	128.422
LOC_Os02g51440	laccase precursor protein, putative, expressed	3.11607	5e-05	0.000412181	8.27998	14.9899	129.966
LOC_Os07g49510	expressed protein	3.10055	5e-05	0.000412181	8.6685	60.0482	515.062
LOC_Os08g10630	metal cation transporter, putative, expressed	3.09344	5e-05	0.000412181	7.72484	8.91254	76.0713
LOC_Os02g07760	aldehyde dehydrogenase, putative, expressed	3.06688	5e-05	0.000412181	8.20029	41.2639	345.775
LOC_Os04g58690	tRNA-specific adenosine deaminase 1, putative, expressed	3.06663	5e-05	0.000412181	8.16542	10.6231	89.002
LOC_Os07g35700	TKL_IRAK_DUF26-lc.4 - DUF26 kinases have homology to DUF26 containing loci, expressed	3.06626	5e-05	0.000412181	7.51233	6.4676	54.1727
LOC_Os09g35790	HSF-type DNA-binding domain containing protein, expressed	3.05811	5e-05	0.000412181	8.47093	42.3675	352.871
LOC_Os04g32900	transposon protein, putative, unclassified	3.054	5e-05	0.000412181	8.1649	9.82746	81.6183
LOC_Os04g04999	expressed protein	3.01604	5e-05	0.000412181	8.26844	12.9535	104.787
LOC_Os02g56930	expressed protein	3.0051	5e-05	0.000412181	8.17121	13.629	109.419
LOC_Os10g32240	retrotransposon protein, putative, unclassified, expressed	2.9861	5e-05	0.000412181	6.25195	4.17985	33.1181
LOC_Os05g51820	helix-loop-helix DNA-binding protein, putative, expressed	2.97523	5e-05	0.000412181	8.1509	27.8645	219.122
LOC_Os04g44620	hus1-like protein, expressed	2.94455	5e-05	0.000412181	7.54831	8.01277	61.685
LOC_Os07g40320	vesicle transport protein GOT1B, putative, expressed	2.94318	5e-05	0.000412181	7.91673	36.2183	278.556
LOC_Os01g68290	expressed protein	2.93746	5e-05	0.000412181	4.76509	99.4038	761.497
LOC_Os06g06760	protein kinase, putative, expressed	2.93003	5e-05	0.000412181	7.77184	5.1676	39.3837
LOC_Os10g33440	NB-ARC domain containing protein, expressed	2.92801	5e-05	0.000412181	4.44311	4.0897	31.1251
LOC_Os07g44660	FGGY family of carbohydrate kinases, putative, expressed	2.88941	5e-05	0.000412181	7.56787	5.19402	38.486
LOC_Os02g51119	expressed protein	2.85143	5e-05	0.000412181	8.17627	36.8236	265.761
LOC_Os08g25864	expressed protein	2.85088	5e-05	0.000412181	7.01769	4.81226	34.7176
LOC_Os03g48260	expressed protein	2.84521	5e-05	0.000412181	7.85166	10.1314	72.8052
LOC_Os01g50030	CPuORF25 - conserved peptide uORF-containing transcript, expressed	2.82721	5e-05	0.000412181	8.90452	26.2157	186.053
LOC_Os07g42260	peptidase, T1 family, putative, expressed	2.8256	5e-05	0.000412181	8.062	4.99682	35.4228
LOC_Os08g07430	expressed protein	2.79714	5e-05	0.000412181	6.16744	4.59957	31.9699
LOC_Os02g36220	terpene synthase, putative, expressed	2.78574	5e-05	0.000412181	6.98201	14.5764	100.517
LOC_Os01g08850	expressed protein	2.78313	5e-05	0.000412181	4.18961	5.05937	34.8258
LOC_Os02g51980	retrotransposon protein, putative, Ty1-copia subclass, expressed	2.78083	5e-05	0.000412181	7.91744	11.6415	80.0059
LOC_Os09g35910	homeobox associated leucine zipper, putative, expressed	2.75664	5e-05	0.000412181	4.51316	6.85412	46.3217
LOC_Os09g32270	expressed protein	2.75555	5e-05	0.000412181	8.51813	6.90921	46.6586
LOC_Os03g57330	IQ calmodulin-binding motif domain containing protein, expressed	2.75489	5e-05	0.000412181	4.41343	6.35876	42.9217
LOC_Os04g12900	glucosyltransferase, putative, expressed	2.73105	5e-05	0.000412181	5.30562	8.65597	57.4703
LOC_Os03g27700	expressed protein	2.72667	5e-05	0.000412181	7.40321	29.6638	196.353
LOC_Os12g36950	CTP synthase, putative, expressed	2.6885	5e-05	0.000412181	6.15312	6.01636	38.7841
LOC_Os11g36820	expressed protein	2.68079	5e-05	0.000412181	6.73567	5.64961	36.2257
LOC_Os08g04180	tryptophan synthase beta chain 1, putative, expressed	2.66847	5e-05	0.000412181	7.49176	41.2767	262.418
LOC_Os05g25914	expressed protein	2.65987	5e-05	0.000412181	9.02593	37.4655	236.773
LOC_Os04g53200	exonuclease, putative, expressed	2.65571	5e-05	0.000412181	7.30626	63.7807	401.918
LOC_Os03g62200	ammonium transporter protein, putative, expressed	2.6532	5e-05	0.000412181	7.34011	16.0482	100.953
LOC_Os03g52110	retrotransposon protein, putative, Ty3-gypsy subclass, expressed	2.64557	5e-05	0.000412181	5.64445	4.24008	26.5321
LOC_Os12g41670	expressed protein	2.63777	5e-05	0.000412181	8.44499	38.3639	238.766
LOC_Os05g48570	expressed protein	2.63383	5e-05	0.000412181	7.39223	24.4174	151.552
LOC_Os04g11370	expressed protein	2.62123	5e-05	0.000412181	5.52642	31.8415	195.913
LOC_Os05g51790	RecF/RecN/SMC N terminal domain containing protein, expressed	2.60808	5e-05	0.000412181	5.1181	17.0627	104.03
LOC_Os03g59090	retrotransposon protein, putative, unclassified, expressed	2.60181	5e-05	0.000412181	8.74083	14.4296	87.5944
LOC_Os02g36950	uncharacterized Cys-rich domain containing protein, putative, expressed	2.59756	5e-05	0.000412181	6.44822	5.77367	34.9459
LOC_Os01g60380	retrotransposon protein, putative, Ty3-gypsy subclass, expressed	2.5923	5e-05	0.000412181	6.42373	18.2429	110.016
LOC_Os01g26060	expressed protein	2.59022	5e-05	0.000412181	3.86948	24.3233	146.472
LOC_Os10g40800	retrotransposon protein, putative, unclassified, expressed	2.57798	5e-05	0.000412181	6.74615	6.24453	37.2861
LOC_Os02g33860	WD domain, G-beta repeat domain containing protein, expressed	2.57458	5e-05	0.000412181	7.28494	7.41322	44.1605
LOC_Os05g04700	OsRCI2-6 - Hydrophobic protein LTI6B, expressed	2.56898	5e-05	0.000412181	7.18177	196.027	1163.2
LOC_Os04g24060	retrotransposon protein, putative, Ty3-gypsy subclass, expressed	2.56568	5e-05	0.000412181	6.44918	6.75311	39.9807
LOC_Os09g04790	PAP fibrillin family domain containing protein, expressed	2.56506	5e-05	0.000412181	6.76792	13.9906	82.7932
LOC_Os05g07940	glyoxalase family protein, putative, expressed	2.56375	5e-05	0.000412181	7.2337	25.5667	151.161
LOC_Os01g07530	uncharacterized glycosyltransferase, putative, expressed	2.56352	5e-05	0.000412181	6.56615	4.41453	26.0963
LOC_Os07g48120	expressed protein	2.562	5e-05	0.000412181	7.97075	166.296	982.026
LOC_Os02g37020	expressed protein	2.54743	5e-05	0.000412181	5.31521	6.73381	39.3653
LOC_Os08g43370	6-phosphogluconolactonase, putative, expressed	2.54607	5e-05	0.000412181	6.57854	7.91028	46.1992
LOC_Os12g20150	phosphoglucan, water dikinase, chloroplast precursor, putative, expressed	2.52523	5e-05	0.000412181	6.09652	19.6921	113.36
LOC_Os07g45110	transposon protein, putative, unclassified, expressed	2.52233	5e-05	0.000412181	6.3638	11.771	67.6253
LOC_Os01g14100	BT1 family protein, putative, expressed	2.52105	5e-05	0.000412181	5.01619	7.29757	41.888
LOC_Os02g46130	tRNA synthetases class II domain containing protein, expressed	2.52033	5e-05	0.000412181	6.2977	4.01222	23.0186
LOC_Os07g49540	expressed protein	2.49241	5e-05	0.000412181	4.57827	5.09663	28.6797
LOC_Os01g22870	expressed protein	2.49185	5e-05	0.000412181	7.47935	9.54186	53.673
LOC_Os09g26620	auxin-repressed protein, putative, expressed	2.49158	5e-05	0.000412181	4.46054	4.54674	25.5707
LOC_Os08g03430	extracellular ligand-gated ion channel, putative, expressed	2.47905	5e-05	0.000412181	5.63216	7.08431	39.4973
LOC_Os02g29940	latency associated nuclear antigen, putative, expressed	2.46962	5e-05	0.000412181	6.49207	38.8522	215.202
LOC_Os05g48620	tRNA-binding arm, putative, expressed	2.46746	5e-05	0.000412181	7.14411	4.2184	23.3307
LOC_Os06g42680	phytosulfokines 1 precursor, putative, expressed	2.4661	5e-05	0.000412181	7.02784	17.4419	96.3749
LOC_Os09g39980	ubiquitin family protein, putative, expressed	2.4263	5e-05	0.000412181	4.74646	6.15415	33.0793
LOC_Os12g25380	retrotransposon protein, putative, unclassified, expressed	2.42593	5e-05	0.000412181	6.26721	5.98136	32.1424
LOC_Os08g04810	serine esterase family protein, putative, expressed	2.42491	5e-05	0.000412181	6.25256	5.24746	28.1786
LOC_Os01g06640	basic helix-loop-helix, putative, expressed	2.41939	5e-05	0.000412181	5.35682	4.87918	26.1009
LOC_Os02g29800	expressed protein	2.40449	5e-05	0.000412181	6.11261	26.9057	142.452
LOC_Os03g13910	retrotransposon protein, putative, unclassified, expressed	2.39428	5e-05	0.000412181	6.0125	17.2162	90.5081
LOC_Os08g23270	transposon protein, putative, unclassified	2.39362	5e-05	0.000412181	7.45443	16.9486	89.0605
LOC_Os12g43700	SCP-like extracellular protein, expressed	2.38775	5e-05	0.000412181	6.27726	11.4658	60.0052
LOC_Os01g55390	retrotransposon protein, putative, unclassified, expressed	2.38664	5e-05	0.000412181	5.76735	5.34713	27.9622
LOC_Os06g10200	adenylate kinase, putative, expressed	2.38606	5e-05	0.000412181	6.44556	6.00142	31.3711
LOC_Os04g01590	arginase, putative, expressed	2.36889	5e-05	0.000412181	6.50853	6.58107	33.9941
LOC_Os05g03920	TKL_IRAK_DUF26-lf.3 - DUF26 kinases have homology to DUF26 containing loci, expressed	2.35903	5e-05	0.000412181	5.10146	4.04868	20.7708
LOC_Os11g36790	OsFBO6 - F-box and other domain containing protein, expressed	2.33945	5e-05	0.000412181	6.02709	5.56695	28.1748
LOC_Os08g40960	retrotransposon protein, putative, unclassified, expressed	2.33918	5e-05	0.000412181	6.76536	10.5582	53.4262
LOC_Os01g46780	transposon protein, putative, unclassified, expressed	2.33235	5e-05	0.000412181	5.97924	6.28548	31.6552
LOC_Os08g41420	expressed protein	2.33029	5e-05	0.000412181	5.35199	16.903	85.0065
LOC_Os12g38920	heparanase-like protein precursor, putative, expressed	2.31339	5e-05	0.000412181	5.23339	4.27412	21.2446
LOC_Os12g32040	ZmEBE-1 protein, putative, expressed	2.30662	5e-05	0.000412181	7.6851	22.875	113.168
LOC_Os05g36070	signal peptide peptidase domain containing protein, expressed	2.30204	5e-05	0.000412181	4.22312	6.67108	32.8988
LOC_Os08g41410	glucan endo-1,3-beta-glucosidase precursor, putative, expressed	2.29897	5e-05	0.000412181	4.30527	8.93333	43.9616
LOC_Os02g05030	sucrose-phosphatase, putative, expressed	2.29068	0.10465	0.242478	1.32584	15.6381	76.5149
LOC_Os08g03290	glyceraldehyde-3-phosphate dehydrogenase, putative, expressed	2.28576	5e-05	0.000412181	4.14316	399.717	1949.1
LOC_Os03g05270	RING finger and CHY zinc finger domain-containing protein 1, putative, expressed	2.28024	5e-05	0.000412181	7.39632	14.474	70.3088
LOC_Os01g09620	zinc finger/CCCH transcription factor, putative, expressed	2.27656	5e-05	0.000412181	6.53421	17.6923	85.7227
LOC_Os04g49580	nucleolar complex protein, putative, expressed	2.25439	5e-05	0.000412181	5.62163	5.53224	26.3961
LOC_Os11g17670	retrotransposon protein, putative, unclassified, expressed	2.25108	5e-05	0.000412181	6.81705	15.8022	75.2246
LOC_Os07g49530	MYB family transcription factor, putative, expressed	2.23864	5e-05	0.000412181	5.49613	149.653	706.29
LOC_Os08g44960	AP2 domain containing protein, expressed	2.23375	5e-05	0.000412181	6.05368	9.93593	46.734
LOC_Os09g15270	retrotransposon protein, putative, unclassified, expressed	2.22719	5e-05	0.000412181	5.32786	4.80141	22.4812
LOC_Os03g05910	expressed protein	2.21971	5e-05	0.000412181	6.22626	6.56188	30.5652
LOC_Os05g05210	WD domain, G-beta repeat domain containing protein, expressed	2.21956	5e-05	0.000412181	6.48003	21.8617	101.821
LOC_Os10g33530	alcohol oxidase-related, putative, expressed	2.21346	5e-05	0.000412181	4.73883	5.44916	25.2725
LOC_Os05g28810	expressed protein	2.21222	5e-05	0.000412181	5.40157	6.29198	29.1562
LOC_Os07g08880	ES43 protein, putative, expressed	2.20699	0.2811	0.469474	0.814643	7.32651	33.8273
LOC_Os10g38800	leucine-rich repeat transmembrane protein kinase, putative, expressed	2.20581	5e-05	0.000412181	5.02189	4.38837	20.245
LOC_Os02g03700	expressed protein	2.19812	5e-05	0.000412181	6.32509	14.2101	65.2072
LOC_Os02g50670	expressed protein	2.19614	5e-05	0.000412181	5.49353	4.54006	20.8049
LOC_Os08g09250	glyoxalase family protein, putative, expressed	2.19284	5e-05	0.000412181	5.75693	187.912	859.139
LOC_Os03g56900	reticulon domain containing protein, putative, expressed	2.18885	5e-05	0.000412181	5.02506	6.24944	28.4938
LOC_Os02g34240	transposon protein, putative, unclassified	2.18834	5e-05	0.000412181	5.95887	41.3987	188.687
LOC_Os02g10310	fumarylacetoacetase, putative, expressed	2.18112	5e-05	0.000412181	6.27564	38.4993	174.596
LOC_Os02g55030	hydrolase, NUDIX family, domain containing protein, expressed	2.179	5e-05	0.000412181	4.24628	43.5067	197.016
LOC_Os05g05030	expressed protein	2.17255	5e-05	0.000412181	5.39519	4.1207	18.5769
LOC_Os12g01530	ferritin-1, chloroplast precursor, putative, expressed	2.17136	5e-05	0.000412181	5.30684	5.45116	24.5547
LOC_Os11g03020	retrotransposon protein, putative, Ty3-gypsy subclass	2.16965	5e-05	0.000412181	5.48889	7.51715	33.8208
LOC_Os03g62400	pentatricopeptide, putative, expressed	2.16825	5e-05	0.000412181	5.65474	13.2952	59.7588
LOC_Os06g32140	retrotransposon, putative, centromere-specific, expressed	2.16222	5e-05	0.000412181	5.50088	121.231	542.634
LOC_Os03g15990	EDM2, putative, expressed	2.15968	5e-05	0.000412181	3.78829	21.2442	94.9224
LOC_Os08g01150	DTA2, putative, expressed	2.1505	5e-05	0.000412181	5.88411	4.77256	21.1893
LOC_Os01g49154	expressed protein	2.14809	5e-05	0.000412181	6.03998	11.0036	48.7725
LOC_Os04g46780	MSP domain containing protein, expressed	2.14328	5e-05	0.000412181	6.98522	18.7096	82.6524
LOC_Os06g35160	CAMK_KIN1/SNF1/Nim1_like.26 - CAMK includes calcium/calmodulin depedent protein kinases, expressed	2.14229	5e-05	0.000412181	6.22331	33.5199	147.977
LOC_Os03g61630	WD domain, G-beta repeat domain containing protein, expressed	2.13897	5e-05	0.000412181	5.31644	4.06254	17.8933
LOC_Os04g43740	OsSAUR18 - Auxin-responsive SAUR gene family member, expressed	2.13263	5e-05	0.000412181	8.31389	62.1889	272.709
LOC_Os01g50290	expressed protein	2.12221	5e-05	0.000412181	6.92553	20.7021	90.1284
LOC_Os01g21600	retrotransposon protein, putative, unclassified, expressed	2.11822	5e-05	0.000412181	5.95415	9.48134	41.164
LOC_Os09g17890	expressed protein	2.11273	5e-05	0.000412181	5.83456	8.89977	38.4924
LOC_Os01g64470	harpin-induced protein 1 domain containing protein, expressed	2.10338	5e-05	0.000412181	4.40233	26.1571	112.401
LOC_Os03g19590	phytochrome B, putative, expressed	2.10294	5e-05	0.000412181	5.17427	7.46005	32.0471
LOC_Os07g47850	expressed protein	2.10182	5e-05	0.000412181	5.7272	26.5023	113.761
LOC_Os03g02260	DnaK family protein, putative, expressed	2.09931	5e-05	0.000412181	4.86377	22.1775	95.0318
LOC_Os06g51290	phytoene synthase, chloroplast precursor, putative, expressed	2.09675	5e-05	0.000412181	5.78778	4.84355	20.718
LOC_Os03g03450	anthranilate phosphoribosyltransferase, chloroplast precursor, putative, expressed	2.09233	5e-05	0.000412181	5.93949	8.18739	34.9139
LOC_Os05g03780	cation efflux family protein, putative, expressed	2.09035	5e-05	0.000412181	6.59224	37.8884	161.348
LOC_Os12g38860	transposon protein, putative, unclassified, expressed	2.08881	5e-05	0.000412181	6.17898	47.8421	203.519
LOC_Os12g07950	transcriptional regulator Sir2 family protein, putative, expressed	2.0867	5e-05	0.000412181	5.42525	10.987	46.6702
LOC_Os02g47700	hypothetical protein	2.0805	5e-05	0.000412181	5.28541	7.87679	33.3152
LOC_Os03g11960	copper/zinc superoxide dismutase, putative, expressed	2.08008	5e-05	0.000412181	5.31517	19.1288	80.8824
LOC_Os01g37180	expressed protein	2.07854	5e-05	0.000412181	6.10416	67.0513	283.211
LOC_Os02g56270	ENTH domain containing protein, expressed	2.07772	5e-05	0.000412181	6.35546	50.1539	211.719
LOC_Os03g59310	ribosomal protein, putative, expressed	2.07387	0.21505	0.400106	1.28325	7.64502	32.1866
LOC_Os12g41560	expressed protein	2.07309	5e-05	0.000412181	6.19746	11.1213	46.7967
LOC_Os07g36660	retrotransposon protein, putative, unclassified, expressed	2.07268	5e-05	0.000412181	5.48771	11.8023	49.6484
LOC_Os08g01410	phosphate/phosphoenolpyruvate translocator-related protein, putative, expressed	2.07225	5e-05	0.000412181	5.95224	14.7272	61.9342
LOC_Os03g09090	expressed protein	2.07004	5e-05	0.000412181	5.48285	8.99782	37.7818
LOC_Os01g08780	endonuclease/exonuclease/phosphatase family domain containing protein, expressed	2.06704	5e-05	0.000412181	3.31435	5.30436	22.2267
LOC_Os03g11410	mitochondrial-processing peptidase subunit, mitochondrial precursor, putative, expressed	2.06449	5e-05	0.000412181	5.78315	7.67745	32.1138
LOC_Os09g02700	polyadenylate-binding protein, putative, expressed	2.06323	5e-05	0.000412181	4.84599	186.354	778.812
LOC_Os03g09250	inositol-3-phosphate synthase, putative, expressed	2.06266	5e-05	0.000412181	5.92001	39.6424	165.608
LOC_Os03g31090	40S ribosomal protein S19, putative, expressed	2.06174	5e-05	0.000412181	4.99985	7.55693	31.5494
LOC_Os07g10170	expressed protein	2.0599	5e-05	0.000412181	6.35182	11.8316	49.3327
LOC_Os06g34900	retrotransposon protein, putative, Ty3-gypsy subclass, expressed	2.05851	5e-05	0.000412181	4.82812	4.70863	19.614
LOC_Os09g27700	microtubule associated protein, putative, expressed	2.05614	5e-05	0.000412181	5.66557	21.714	90.3028
LOC_Os03g64110	WD domain, G-beta repeat domain containing protein, expressed	2.05289	5e-05	0.000412181	5.2858	7.6781	31.8592
LOC_Os09g30458	subtilisin-like protease, putative, expressed	2.04445	5e-05	0.000412181	5.40488	4.30296	17.7504
LOC_Os02g46080	protein phosphatase 2C, putative, expressed	2.03449	5e-05	0.000412181	4.83083	16.0855	65.8987
LOC_Os05g46190	expressed protein	2.02933	5e-05	0.000412181	3.79774	9.22304	37.6499
LOC_Os02g09150	inorganic H+ pyrophosphatase, putative, expressed	2.0277	5e-05	0.000412181	5.91537	12.0731	49.2285
LOC_Os03g14770	retrotransposon protein, putative, unclassified, expressed	2.02654	5e-05	0.000412181	5.60328	7.41801	30.2229
LOC_Os03g59340	CESA2 - cellulose synthase, expressed	2.02317	5e-05	0.000412181	5.15716	45.8339	186.304
LOC_Os01g11960	histone-lysine N-methyltransferase ATX5, putative, expressed	2.01962	5e-05	0.000412181	5.43725	7.09658	28.7749
LOC_Os01g09430	expressed protein	2.00086	5e-05	0.000412181	4.97262	10.4927	41.9959
LOC_Os06g48500	expressed protein	1.99445	5e-05	0.000412181	4.80096	10.0194	39.9237
LOC_Os06g10280	CDP-alcohol phosphatidyltransferase, putative, expressed	1.98839	5e-05	0.000412181	3.75366	16.5921	65.8365
LOC_Os10g30990	retrotransposon protein, putative, unclassified, expressed	1.98534	5e-05	0.000412181	5.58646	8.20097	32.4723
LOC_Os03g21540	TKL_IRAK_CrRLK1L-1.8 - The CrRLK1L-1 subfamily has homology to the CrRLK1L homolog, expressed	1.97805	5e-05	0.000412181	5.11276	19.2969	76.0217
LOC_Os02g20980	expressed protein	1.9733	5e-05	0.000412181	5.25048	11.5824	45.4799
LOC_Os01g21210	retrotransposon protein, putative, unclassified, expressed	1.96978	5e-05	0.000412181	5.74408	5.04526	19.7627
LOC_Os08g03870	2-aminoethanethiol dioxygenase, putative, expressed	1.96977	5e-05	0.000412181	4.61801	5.05351	19.7949
LOC_Os07g47920	retrotransposon protein, putative, Ty3-gypsy subclass, expressed	1.96838	5e-05	0.000412181	5.07403	15.6919	61.4068
LOC_Os03g30150	expressed protein	1.96686	5e-05	0.000412181	4.95308	6.32601	24.7295
LOC_Os11g37710	retrotransposon protein, putative, unclassified, expressed	1.96073	5e-05	0.000412181	5.19443	70.6487	275.006
LOC_Os05g32390	FZL, putative, expressed	1.95831	5e-05	0.000412181	4.30738	6.74148	26.1979
LOC_Os02g28050	hypothetical protein	1.95278	5e-05	0.000412181	4.97637	8.59042	33.2552
LOC_Os12g36820	expressed protein	1.94892	5e-05	0.000412181	5.76165	28.3829	109.583
LOC_Os12g38240	transposon protein, putative, unclassified	1.9467	5e-05	0.000412181	5.5173	4.47216	17.2398
LOC_Os12g08760	carboxyvinyl-carboxyphosphonate phosphorylmutase, putative, expressed	1.93919	5e-05	0.000412181	4.44774	14.6823	56.305
LOC_Os09g35810	NC domain-containing protein, putative, expressed	1.93279	5e-05	0.000412181	6.12881	34.1803	130.498
LOC_Os03g55014	conserved hypothetical protein	1.9314	0.05745	0.156041	1.59094	4.16193	15.8746
LOC_Os01g58240	OsSub6 - Putative Subtilisin homologue, expressed	1.93054	5e-05	0.000412181	4.37079	5.75377	21.9332
LOC_Os08g42530	SFC, putative, expressed	1.93036	5e-05	0.000412181	3.10133	27.9992	106.719
LOC_Os11g19160	beta-D-xylosidase, putative, expressed	1.93	5e-05	0.000412181	5.43286	10.9384	41.6814
LOC_Os07g45490	expressed protein	1.92613	5e-05	0.000412181	3.12479	5.49358	20.8775
LOC_Os02g33680	U-box domain containing protein, expressed	1.92302	5e-05	0.000412181	5.53197	13.731	52.0701
LOC_Os02g46110	expressed protein	1.91551	5e-05	0.000412181	4.24159	6.57643	24.8094
LOC_Os04g39680	anthranilate phosphoribosyltransferase, putative, expressed	1.91171	5e-05	0.000412181	5.7285	16.5505	62.2717
LOC_Os03g55510	expressed protein	1.90578	5e-05	0.000412181	5.91063	33.5674	125.781
LOC_Os03g11580	expressed protein	1.90489	5e-05	0.000412181	4.89504	5.81424	21.7731
LOC_Os06g47120	expressed protein	1.89885	5e-05	0.000412181	4.5766	91.8694	342.596
LOC_Os02g06170	expressed protein	1.89652	5e-05	0.000412181	4.49522	9.46997	35.2581
LOC_Os06g23800	flavin-containing monooxygenase family protein, putative, expressed	1.88866	5e-05	0.000412181	5.50916	14.4415	53.4755
LOC_Os08g20849	retrotransposon protein, putative, Ty3-gypsy subclass, expressed	1.88565	5e-05	0.000412181	3.72155	19.2922	71.288
LOC_Os02g55050	OsFBX64 - F-box domain containing protein, expressed	1.88483	5e-05	0.000412181	3.43111	62.7373	231.695
LOC_Os06g48940	GHMP kinases ATP-binding protein, putative, expressed	1.88104	5e-05	0.000412181	4.03211	9.27882	34.1776
LOC_Os08g39470	expressed protein	1.87703	5e-05	0.000412181	3.95882	4.68951	17.2254
LOC_Os03g12236	heat shock protein DnaJ, putative, expressed	1.87555	5e-05	0.000412181	5.16378	12.3476	45.3087
LOC_Os04g43930	retrotransposon protein, putative, unclassified	1.87149	5e-05	0.000412181	5.66869	23.4618	85.8495
LOC_Os11g06080	retrotransposon protein, putative, unclassified, expressed	1.86479	5e-05	0.000412181	4.80333	8.05985	29.3551
LOC_Os03g22830	zinc finger, C3HC4 type domain containing protein, expressed	1.86288	5e-05	0.000412181	4.70364	8.65925	31.4965
LOC_Os02g34900	transposon protein, putative, CACTA, En/Spm sub-class, expressed	1.86066	5e-05	0.000412181	5.48264	45.9338	166.819
LOC_Os02g45980	ZR1 protein, putative, expressed	1.85805	5e-05	0.000412181	4.93391	52.3447	189.759
LOC_Os01g70630	retrotransposon protein, putative, unclassified, expressed	1.85785	5e-05	0.000412181	5.1358	5.83018	21.1325
LOC_Os08g35720	retrotransposon protein, putative, unclassified, expressed	1.84566	5e-05	0.000412181	5.39817	9.1064	32.73
LOC_Os08g38000	conserved hypothetical protein	1.8419	5e-05	0.000412181	4.78794	9.07605	32.5359
LOC_Os02g41670	phenylalanine ammonia-lyase, putative, expressed	1.8406	5e-05	0.000412181	5.1784	48.6593	174.277
LOC_Os12g06340	BEL1-like homeodomain transcription factor, putative, expressed	1.83494	0.4337	0.626668	0.64901	7.2449	25.8466
LOC_Os10g35930	OsPLIM2c - LIM domain protein, putative actin-binding protein and transcription factor, expressed	1.83317	0.1505	0.312105	1.3195	4.78373	17.0453
LOC_Os03g17810	DUF260 domain containing protein, putative, expressed	1.82552	5e-05	0.000412181	4.60637	6.60509	23.4108
LOC_Os06g47190	retrotransposon protein, putative, unclassified	1.8126	5e-05	0.000412181	3.92415	21.2446	74.627
LOC_Os06g08250	zinc finger family protein, putative, expressed	1.80697	5e-05	0.000412181	3.63398	7.69731	26.9333
LOC_Os01g36730	retrotransposon protein, putative, Ty3-gypsy subclass, expressed	1.80297	5e-05	0.000412181	4.8746	5.01428	17.4967
LOC_Os11g02240	CAMK_KIN1/SNF1/Nim1_like.4 - CAMK includes calcium/calmodulin depedent protein kinases, expressed	1.79334	5e-05	0.000412181	5.2207	21.9966	76.2437
LOC_Os01g67590	oligopeptidase, putative, expressed	1.78983	5e-05	0.000412181	3.21414	13.2131	45.6872
LOC_Os07g49010	TOPBP1B - Similar to DNA replication protein TOPBP1 from, expressed	1.77985	5e-05	0.000412181	5.49023	4.10772	14.1056
LOC_Os01g08750	expressed protein	1.7786	5e-05	0.000412181	5.06956	14.8029	50.7878
LOC_Os01g09300	oxidoreductase, putative, expressed	1.77663	5e-05	0.000412181	4.21276	12.2623	42.0137
LOC_Os01g08890	expressed protein	1.77548	5e-05	0.000412181	5.27504	12.0178	41.1433
LOC_Os02g13600	expressed protein	1.77541	5e-05	0.000412181	4.9091	36.2783	124.194
LOC_Os08g27190	OsFBX288 - F-box domain containing protein, expressed	1.77466	5e-05	0.000412181	4.60858	5.88131	20.1234
LOC_Os05g32940	transposon protein, putative, CACTA, En/Spm sub-class, expressed	1.77095	5e-05	0.000412181	5.79007	35.1251	119.874
LOC_Os02g38450	expressed protein	1.76864	5e-05	0.000412181	4.99194	9.53488	32.4884
LOC_Os10g40020	oxidoreductase, short chain dehydrogenase/reductase family domain containing family, expressed	1.76716	5e-05	0.000412181	5.13389	37.9104	129.041
LOC_Os02g56880	transcriptional corepressor LEUNIG, putative, expressed	1.76703	5e-05	0.000412181	4.51044	7.50719	25.5508
LOC_Os10g35250	vacuolar protein-sorting protein bro1, putative, expressed	1.76666	5e-05	0.000412181	4.95122	15.9327	54.2137
LOC_Os03g07260	tetratricopeptide repeat domain containing protein, expressed	1.76584	5e-05	0.000412181	5.82964	15.5742	52.9634
LOC_Os04g14630	hypothetical protein	1.7635	5e-05	0.000412181	5.54494	23.4435	79.5956
LOC_Os08g40910	expressed protein	1.76131	5e-05	0.000412181	5.29821	43.9892	149.126
LOC_Os01g04630	muconate cycloisomerase, putative, expressed	1.76127	5e-05	0.000412181	5.02842	19.5542	66.2879
LOC_Os06g02490	acyl CoA binding protein, putative, expressed	1.75885	5e-05	0.000412181	4.63612	14.4035	48.7458
LOC_Os03g45400	antitermination NusB domain-containing protein, putative, expressed	1.75652	5e-05	0.000412181	5.17223	13.5427	45.7586
LOC_Os10g40230	expressed protein	1.75541	5e-05	0.000412181	4.41958	107.629	363.379
LOC_Os08g20840	retrotransposon protein, putative, Ty3-gypsy subclass	1.74869	5e-05	0.000412181	3.8719	37.0007	124.342
LOC_Os06g35060	heavy metal-associated domain containing protein, expressed	1.74792	5e-05	0.000412181	4.22556	6.19745	20.8157
LOC_Os11g40120	expressed protein	1.74624	5e-05	0.000412181	3.82175	6.5652	22.0252
LOC_Os06g01360	homogentisate 1,2-dioxygenase, putative, expressed	1.74615	5e-05	0.000412181	4.59057	16.0679	53.9018
LOC_Os03g46590	transposon protein, putative, unclassified, expressed	1.7459	5e-05	0.000412181	4.70594	64.8763	217.598
LOC_Os01g02020	acetyl-CoA acetyltransferase, cytosolic, putative, expressed	1.74561	5e-05	0.000412181	5.07436	19.7362	66.1826
LOC_Os07g15460	metal transporter Nramp6, putative, expressed	1.74385	5e-05	0.000412181	4.79815	6.48143	21.7081
LOC_Os09g22260	retrotransposon protein, putative, unclassified	1.73998	5e-05	0.000412181	5.1731	22.7373	75.9494
LOC_Os12g26500	retrotransposon protein, putative, unclassified, expressed	1.73651	5e-05	0.000412181	5.04752	16.2246	54.0649
LOC_Os01g52400	bacterial transferase hexapeptide domain containing protein, expressed	1.73601	0.5832	0.754097	0.38763	16.43	54.7302
LOC_Os01g16870	argonaute, putative, expressed	1.73475	5e-05	0.000412181	5.08452	38.0062	126.492
LOC_Os08g45130	histone-lysine N-methyltransferase, putative, expressed	1.73413	5e-05	0.000412181	5.0486	52.3296	174.089
LOC_Os09g38768	cell cycle control protein, putative, expressed	1.73118	5e-05	0.000412181	5.32724	29.601	98.2751
LOC_Os05g01760	lysine ketoglutarate reductase trans-splicing related 1, putative, expressed	1.72711	5e-05	0.000412181	5.30525	22.0585	73.0276
LOC_Os02g35910	protein phosphotase protein, putative, expressed	1.726	5e-05	0.000412181	4.90872	18.4663	61.0881
LOC_Os05g24060	retrotransposon protein, putative, Ty3-gypsy subclass, expressed	1.72041	5e-05	0.000412181	3.40331	5.50163	18.1295
LOC_Os01g57720	expressed protein	1.72	5e-05	0.000412181	5.1173	9.01821	29.7093
LOC_Os08g05630	expressed protein	1.71859	5e-05	0.000412181	4.24701	9.95152	32.7519
LOC_Os06g45260	transposon protein, putative, unclassified, expressed	1.71646	5e-05	0.000412181	3.42382	4.43359	14.57
LOC_Os03g03510	CAMK_KIN1/SNF1/Nim1_like.15 - CAMK includes calcium/calmodulin depedent protein kinases, expressed	1.70737	5e-05	0.000412181	4.3343	27.6182	90.1912
LOC_Os03g55870	membrane associated DUF588 domain containing protein, putative, expressed	1.70304	5e-05	0.000412181	3.83316	4.07707	13.2744
LOC_Os02g04160	transcription elongation factor 1, putative, expressed	1.70219	5e-05	0.000412181	4.14176	21.3369	69.4292
LOC_Os02g54090	expressed protein	1.7	5e-05	0.000412181	4.15532	29.9724	97.3806
LOC_Os01g14050	C2 domain containing protein, putative, expressed	1.69977	5e-05	0.000412181	5.02868	48.1398	156.382
LOC_Os05g43970	heat- and acid-stable phosphoprotein, putative, expressed	1.69856	5e-05	0.000412181	4.80649	9.23886	29.9871
LOC_Os04g27270	retrotransposon protein, putative, Ty3-gypsy subclass	1.69826	5e-05	0.000412181	4.93808	22.2135	72.0849
LOC_Os09g35650	retrotransposon protein, putative, unclassified	1.69713	5e-05	0.000412181	3.69355	5.37922	17.4424
LOC_Os01g08760	choline/ethanolamine kinase, putative, expressed	1.69083	5e-05	0.000412181	3.63727	5.75652	18.5845
LOC_Os03g36320	expressed protein	1.68295	5e-05	0.000412181	3.46594	4.45442	14.3024
LOC_Os07g47250	lipase precursor, putative, expressed	1.67969	5e-05	0.000412181	4.74872	13.982	44.7927
LOC_Os06g32490	retrotransposon protein, putative, Ty3-gypsy subclass, expressed	1.67867	5e-05	0.000412181	4.65013	8.08444	25.881
LOC_Os01g15260	dynein light chain type 1 domain containing protein, expressed	1.67826	5e-05	0.000412181	4.58713	26.8063	85.7913
LOC_Os05g50380	glucose-1-phosphate adenylyltransferase large subunit, chloroplast precursor, putative, expressed	1.67488	5e-05	0.000412181	4.72015	15.3729	49.0844
LOC_Os03g21050	retrotransposon protein, putative, Ty1-copia subclass, expressed	1.67434	5e-05	0.000412181	3.70143	12.4394	39.7033
LOC_Os04g57540	adenylate kinase, putative, expressed	1.67346	5e-05	0.000412181	4.56495	15.544	49.582
LOC_Os02g10070	citrate synthase, putative, expressed	1.67306	5e-05	0.000412181	4.9119	52.3558	166.958
LOC_Os11g10950	retrotransposon protein, putative, unclassified	1.67154	5e-05	0.000412181	4.14711	6.30364	20.0805
LOC_Os05g36910	NC domain-containing protein, putative, expressed	1.66947	5e-05	0.000412181	5.20782	31.5801	100.456
LOC_Os03g19340	WD domain, G-beta repeat domain containing protein, expressed	1.66914	5e-05	0.000412181	4.7196	19.4501	61.8563
LOC_Os06g04780	coiled-coil domain-containing protein 97, putative, expressed	1.66377	5e-05	0.000412181	4.66345	10.2572	32.4994
LOC_Os03g15860	mitochondrial carrier protein, putative, expressed	1.66261	5e-05	0.000412181	3.72984	16.7086	52.8978
LOC_Os10g32900	CCT motif family protein, expressed	1.66059	0.10105	0.236522	1.19304	5.9833	18.9159
LOC_Os07g06940	valyl-tRNA synthetase, putative, expressed	1.65497	5e-05	0.000412181	4.22135	6.29085	19.811
LOC_Os12g02385	outer membrane protein, OMP85 family, putative, expressed	1.6546	5e-05	0.000412181	4.65142	8.07306	25.4168
LOC_Os03g14120	dihydrodipicolinate reductase, putative, expressed	1.65335	5e-05	0.000412181	3.76276	11.3409	35.6744
LOC_Os09g28060	MORN repeat domain containing protein, expressed	1.65276	5e-05	0.000412181	4.04277	62.6369	196.952
LOC_Os02g55570	shugoshin-1, putative, expressed	1.65155	5e-05	0.000412181	4.25534	33.3823	104.877
LOC_Os11g34020	protein binding protein, putative, expressed	1.64907	5e-05	0.000412181	5.59999	34.2877	107.537
LOC_Os11g42530	DEFL25 - Defensin and Defensin-like DEFL family	1.64892	0.5647	0.739483	0.276857	4.49088	14.0833
LOC_Os03g16700	initiator-binding protein, putative, expressed	1.64889	5e-05	0.000412181	4.80528	67.5572	211.855
LOC_Os07g01020	SOR/SNZ family protein, putative, expressed	1.64645	5e-05	0.000412181	3.75529	6.11691	19.1497
LOC_Os05g32580	glycine-rich protein, putative, expressed	1.64568	5e-05	0.000412181	4.80342	17.8675	55.9067
LOC_Os08g40310	transposon protein, putative, unclassified, expressed	1.64448	5e-05	0.000412181	4.9846	24.4596	76.4691
LOC_Os08g06240	MYB family transcription factor, putative, expressed	1.63872	5e-05	0.000412181	4.43068	27.0067	84.0961
LOC_Os05g50480	protein of unknown function DUF1296 domain containing protein, expressed	1.63849	5e-05	0.000412181	5.24875	25.1051	78.1621
LOC_Os09g39680	transporter, major facilitator family, putative, expressed	1.63781	5e-05	0.000412181	3.49104	7.01556	21.8319
LOC_Os05g42240	expressed protein	1.63763	5e-05	0.000412181	3.40033	6.96408	21.669
LOC_Os01g16430	cysteine proteinase inhibitor precursor protein, putative, expressed	1.63605	5e-05	0.000412181	5.95535	42.666	132.612
LOC_Os03g24900	DHHC zinc finger domain containing protein, expressed	1.63082	5e-05	0.000412181	4.19693	8.97879	27.8064
LOC_Os02g58350	OsRR3 type-A response regulator, expressed	1.6308	5e-05	0.000412181	4.37586	27.377	84.7822
LOC_Os05g16889	expressed protein	1.6293	0.4309	0.62416	1.53046	4.42191	13.6798
LOC_Os08g25220	retrotransposon protein, putative, unclassified, expressed	1.62703	5e-05	0.000412181	4.1073	14.5028	44.7958
LOC_Os06g05160	sulfate transporter, putative, expressed	1.62673	5e-05	0.000412181	4.65561	12.5757	38.8354
LOC_Os12g03810	CAMK_KIN1/SNF1/Nim1_like.37 - CAMK includes calcium/calmodulin depedent protein kinases, expressed	1.62517	5e-05	0.000412181	3.88973	9.40677	29.018
LOC_Os08g36750	NFKB, putative, expressed	1.62449	5e-05	0.000412181	4.20669	15.2667	47.0723
LOC_Os01g63140	retrotransposon protein, putative, unclassified	1.61808	5e-05	0.000412181	3.56113	4.59829	14.1152
LOC_Os09g03620	wall-associated receptor kinase-like 20 precursor, putative, expressed	1.61382	5e-05	0.000412181	4.74339	45.1415	138.161
LOC_Os05g45890	tRNAHis guanylyltransferase family protein, expressed	1.61342	5e-05	0.000412181	5.62872	43.3296	132.579
LOC_Os03g60600	zinc knuckle domain containing protein, expressed	1.61323	5e-05	0.000412181	4.53836	7.84595	24.0036
LOC_Os11g10450	transposon protein, putative, CACTA, En/Spm sub-class, expressed	1.61242	5e-05	0.000412181	4.39535	69.1686	211.493
LOC_Os08g41430	LRR receptor kinase, putative, expressed	1.60881	5e-05	0.000412181	4.51468	30.1198	91.8653
LOC_Os02g42220	transposon protein, putative, unclassified, expressed	1.6009	5e-05	0.000412181	3.42204	17.852	54.1508
LOC_Os06g25580	transposon protein, putative, unclassified, expressed	1.59539	5e-05	0.000412181	3.05862	8.92876	26.9806
LOC_Os08g32810	transposon protein, putative, CACTA, En/Spm sub-class, expressed	1.59181	5e-05	0.000412181	4.65811	41.1488	124.033
LOC_Os04g33810	RNA recognition motif containing protein, putative, expressed	1.58653	5e-05	0.000412181	4.26082	10.3394	31.052
LOC_Os05g49590	suppressor of phythchrome A, putative, expressed	1.58436	5e-05	0.000412181	4.54289	26.5897	79.7359
LOC_Os02g43290	protein kinase domain containing protein, expressed	1.58389	5e-05	0.000412181	2.98049	16.5241	49.5354
LOC_Os03g07130	RING finger protein 13, putative, expressed	1.58025	5e-05	0.000412181	4.67047	16.1023	48.1494
LOC_Os03g50620	ATP binding protein, putative, expressed	1.57868	5e-05	0.000412181	4.40694	10.2735	30.6867
LOC_Os08g44610	expressed protein	1.57439	0.0866	0.211521	1.2822	5.06363	15.0799
LOC_Os06g11790	TLD family protein, putative, expressed	1.57398	5e-05	0.000412181	4.65333	25.6762	76.4445
LOC_Os07g12590	OsFBX225 - F-box domain containing protein, expressed	1.57221	5e-05	0.000412181	4.54616	12.3414	36.6986
LOC_Os10g31250	expressed protein	1.57038	5e-05	0.000412181	4.02146	4.43352	13.1668
LOC_Os07g44280	dirigent, putative, expressed	1.56811	5e-05	0.000412181	4.1648	25.829	76.5872
LOC_Os12g01930	lipase-related, putative, expressed	1.56761	5e-05	0.000412181	4.36436	8.98787	26.6413
LOC_Os04g20600	hypothetical protein	1.56641	5e-05	0.000412181	3.42664	4.57057	13.5365
LOC_Os08g39030	expressed protein	1.56603	5e-05	0.000412181	4.5495	24.1224	71.4237
LOC_Os05g45250	retrotransposon protein, putative, unclassified, expressed	1.56369	5e-05	0.000412181	3.44622	20.2494	59.8592
LOC_Os02g21300	transposon protein, putative, unclassified, expressed	1.56289	5e-05	0.000412181	3.95932	6.60031	19.5003
LOC_Os03g20210	aspartic proteinase nepenthesin precursor, putative, expressed	1.56002	5e-05	0.000412181	4.43393	15.6558	46.1623
LOC_Os03g42259	hypervariable Bacillus group-specific protein, putative, expressed	1.55942	5e-05	0.000412181	4.21807	5.33269	15.7173
LOC_Os08g07390	mla1, putative, expressed	1.55808	5e-05	0.000412181	4.30584	13.1223	38.6402
LOC_Os01g65210	proton-dependent oligopeptide transport, putative, expressed	1.5567	5e-05	0.000412181	3.48919	7.96934	23.4442
LOC_Os10g36090	LTPL156 - Protease inhibitor/seed storage/LTP family protein precursor, putative, expressed	1.55646	5e-05	0.000412181	4.26719	18.3003	53.827
LOC_Os01g60200	expressed protein	1.53867	5e-05	0.000412181	3.5237	12.5858	36.5652
LOC_Os07g39480	WRKY87, expressed	1.53814	5e-05	0.000412181	3.05761	6.52766	18.9577
LOC_Os11g05990	digalactosyldiacylglycerol synthase, chloroplast precursor, putative, expressed	1.5373	0.06615	0.173556	1.22218	5.1864	15.0536
LOC_Os01g35670	retrotransposon protein, putative, Ty3-gypsy subclass, expressed	1.53682	5e-05	0.000412181	4.47734	25.7619	74.7493
LOC_Os01g07680	expressed protein	1.53523	5e-05	0.000412181	4.02304	6.9441	20.1264
LOC_Os03g58790	ATPase, putative, expressed	1.53023	0.0533	0.147495	2.22641	36.3813	105.081
LOC_Os02g09840	serine/threonine-protein phosphatase 2A regulatory subunit B subunitbeta, putative, expressed	1.52839	5e-05	0.000412181	4.49168	17.4162	50.2396
LOC_Os04g51310	putrescine-binding periplasmic protein-related, putative, expressed	1.52788	5e-05	0.000412181	4.25262	57.5901	166.068
LOC_Os10g38750	transposon protein, putative, Mutator sub-class, expressed	1.52418	5e-05	0.000412181	3.47707	6.65278	19.1349
LOC_Os07g33540	cytochrome P450, putative, expressed	1.52212	5e-05	0.000412181	3.65004	6.31201	18.1289
LOC_Os03g52750	cyclin, putative, expressed	1.51873	5e-05	0.000412181	3.89963	9.31335	26.6863
LOC_Os12g24240	expressed protein	1.51711	5e-05	0.000412181	4.55441	85.6931	245.269
LOC_Os01g43590	HSF-type DNA-binding domain containing protein, expressed	1.51334	5e-05	0.000412181	3.85326	8.91479	25.4491
LOC_Os02g15580	cyclic nucleotide-gated ion channel 1, putative, expressed	1.51089	5e-05	0.000412181	4.5287	28.4589	81.1038
LOC_Os07g30230	transposon protein, putative, unclassified, expressed	1.5085	5e-05	0.000412181	4.47488	18.7805	53.4333
LOC_Os02g46260	OsSCP9 - Putative Serine Carboxypeptidase homologue, expressed	1.50531	5e-05	0.000412181	4.19725	10.6096	30.119
LOC_Os08g41540	ubiquitin carboxyl-terminal hydrolase family protein, expressed	1.50526	5e-05	0.000412181	4.35468	11.6035	32.9395
LOC_Os08g18079	expressed protein	1.50252	5e-05	0.000412181	4.23824	9.76526	27.6687
LOC_Os10g13500	expressed protein	1.50038	0.2254	0.410994	0.687683	11.7516	33.2473
LOC_Os04g54130	TKL_IRAK_DUF26-ld.1 - DUF26 kinases have homology to DUF26 containing loci, expressed	1.49859	5e-05	0.000412181	4.27503	6.19107	17.4939
LOC_Os01g16550	expressed protein	1.49227	5e-05	0.000412181	3.2553	9.68764	27.2544
LOC_Os01g02200	armadillo/beta-catenin repeat family protein, putative, expressed	1.49098	5e-05	0.000412181	4.20702	19.6527	55.2397
LOC_Os03g64420	retrotransposon protein, putative, unclassified, expressed	1.49088	5e-05	0.000412181	3.8444	8.05192	22.6308
LOC_Os01g58370	expressed protein	1.49069	0.32235	0.515356	16.7752	6.42267	18.0492
LOC_Os03g18360	BTBT1 - Bric-a-Brac, Tramtrack, Broad Complex BTB domain with tetratricopeptide repeats, expressed	1.48889	5e-05	0.000412181	3.59037	6.58878	18.493
LOC_Os03g08830	WD domain, G-beta repeat domain containing protein, expressed	1.48368	5e-05	0.000412181	4.5002	20.3048	56.7847
LOC_Os01g09280	myb-related transcription activator, putative, expressed	1.48329	5e-05	0.000412181	3.4308	6.30099	17.6167
LOC_Os12g37190	transposon protein, putative, CACTA, En/Spm sub-class, expressed	1.48134	5e-05	0.000412181	4.22971	10.2882	28.7254
LOC_Os01g55900	holliday junction resolvase, putative, expressed	1.4795	5e-05	0.000412181	3.50763	6.71541	18.726
LOC_Os06g02019	cytochrome P450, putative, expressed	1.47509	5e-05	0.000412181	3.93108	4.23168	11.7641
LOC_Os02g47880	tetratricopeptide repeat domain containing protein, expressed	1.47187	5e-05	0.000412181	3.7089	4.4648	12.3845
LOC_Os01g69050	lysine ketoglutarate reductase trans-splicing related 1, putative, expressed	1.47092	5e-05	0.000412181	3.27225	17.0307	47.2091
LOC_Os06g47570	PPR repeat containing protein, expressed	1.4677	5e-05	0.000412181	3.28913	13.6341	37.7092
LOC_Os03g22210	POEI46 - Pollen Ole e I allergen and extensin family protein precursor, expressed	1.46381	5e-05	0.000412181	4.36173	21.249	58.6123
LOC_Os03g18030	leucoanthocyanidin dioxygenase, putative, expressed	1.46076	5e-05	0.000412181	5.0031	27.0005	74.32
LOC_Os10g07229	dehydrogenase, putative, expressed	1.45928	5e-05	0.000412181	4.7125	41.7462	114.79
LOC_Os01g11880	DJ-1 family protein, putative, expressed	1.45834	5e-05	0.000412181	3.89947	6.43791	17.6909
LOC_Os08g29840	retrotransposon protein, putative, unclassified, expressed	1.45681	5e-05	0.000412181	4.35559	27.5023	75.4943
LOC_Os07g09400	RNA ligase isoform 1, putative, expressed	1.45652	5e-05	0.000412181	4.17473	46.3037	127.079
LOC_Os12g34590	transposon protein, putative, CACTA, En/Spm sub-class, expressed	1.45448	5e-05	0.000412181	3.10656	4.00517	10.9765
LOC_Os02g39280	C2 domain containing protein, putative, expressed	1.45436	5e-05	0.000412181	4.21398	20.7361	56.8239
LOC_Os01g61590	CAMK_CAMK_like.1 - CAMK includes calcium/calmodulin depedent protein kinases, expressed	1.45309	5e-05	0.000412181	3.29706	8.23675	22.5517
LOC_Os08g09200	aconitate hydratase protein, putative, expressed	1.45086	5e-05	0.000412181	3.43	175.617	480.088
LOC_Os01g51620	KRR1 small subunit processome component, putative, expressed	1.45047	5e-05	0.000412181	4.60875	17.2419	47.1215
LOC_Os02g47480	expressed protein	1.44985	5e-05	0.000412181	3.70631	23.9728	65.4886
LOC_Os05g39500	DUF640 domain containing protein, putative, expressed	1.44975	5e-05	0.000412181	3.35504	17.9361	48.9945
LOC_Os06g04090	no apical meristem protein, putative, expressed	1.44939	5e-05	0.000412181	3.96151	8.06066	22.013
LOC_Os04g57160	flavonol synthase/flavanone 3-hydroxylase, putative, expressed	1.44727	5e-05	0.000412181	4.01669	38.3011	104.444
LOC_Os01g15120	hydrolase, alpha/beta fold family domain containing protein, expressed	1.44061	5e-05	0.000412181	4.16338	7.32228	19.8752
LOC_Os05g09500	hexokinase, putative, expressed	1.43846	5e-05	0.000412181	3.84667	10.3957	28.1756
LOC_Os05g03884	homeobox protein knotted-1-like 6, putative, expressed	1.43766	5e-05	0.000412181	3.55642	6.71193	18.1813
LOC_Os11g08918	expressed protein	1.43753	5e-05	0.000412181	4.20902	22.1296	59.9394
LOC_Os11g32190	retrotransposon, putative, centromere-specific	1.43542	5e-05	0.000412181	4.40081	15.7071	42.4813
LOC_Os04g43410	Os4bglu18 - monolignol beta-glucoside homologue, expressed	1.4325	0.16095	0.327219	1.10298	7.41629	20.0176
LOC_Os03g03390	G-patch domain containing protein, expressed	1.42944	5e-05	0.000412181	4.42995	33.6608	90.6626
LOC_Os01g42640	ribosomal protein, putative, expressed	1.42863	5e-05	0.000412181	4.58738	37.9509	102.16
LOC_Os07g07530	expressed protein	1.42193	5e-05	0.000412181	4.71876	28.1127	75.3265
LOC_Os02g27830	expressed protein	1.41768	5e-05	0.000412181	3.80425	6.65771	17.7864
LOC_Os01g64110	glycosyl hydrolase, putative, expressed	1.41423	5e-05	0.000412181	3.97691	16.1316	42.9934
LOC_Os05g46090	Leucine Rich Repeat domain containing protein, expressed	1.41318	5e-05	0.000412181	4.14445	23.3534	62.1957
LOC_Os01g71840	retrotransposon protein, putative, unclassified, expressed	1.41261	5e-05	0.000412181	3.85751	12.5621	33.4427
LOC_Os06g07040	OsIAA20 - Auxin-responsive Aux/IAA gene family member, expressed	1.41148	5e-05	0.000412181	3.79304	28.9762	77.0795
LOC_Os05g03480	acyl-coenzyme A dehydrogenase, mitochondrial precursor, putative, expressed	1.40853	5e-05	0.000412181	3.9381	30.6325	81.3187
LOC_Os03g11350	UDP-glucoronosyl and UDP-glucosyl transferase, putative, expressed	1.40624	5e-05	0.000412181	3.85055	9.23025	24.4644
LOC_Os02g43480	expressed protein	1.40566	5e-05	0.000412181	4.0517	12.2004	32.3237
LOC_Os01g58950	cytochrome P450, putative, expressed	1.40371	5e-05	0.000412181	3.95367	13.8724	36.7038
LOC_Os04g24274	hypothetical protein	1.39941	5e-05	0.000412181	3.49093	5.23143	13.8002
LOC_Os05g10690	Myb transcription factor, putative, expressed	1.39941	5e-05	0.000412181	4.2242	23.6816	62.4706
LOC_Os01g42830	adaptin ear-binding coat-associated protein 2, putative, expressed	1.39884	5e-05	0.000412181	4.352	21.5848	56.9167
LOC_Os07g33290	hypothetical protein	1.39763	1	1	0	12.4083	32.692
LOC_Os12g37980	protein kinase domain containing protein, expressed	1.39609	5e-05	0.000412181	3.86925	4.10268	10.7978
LOC_Os03g11720	glycosyl hydrolase, family 31, putative, expressed	1.39539	5e-05	0.000412181	3.34736	15.1828	39.9399
LOC_Os05g07860	uvrB/uvrC motif family protein, expressed	1.39482	5e-05	0.000412181	3.94875	16.6948	43.8999
LOC_Os04g58290	retrotransposon protein, putative, Ty1-copia subclass, expressed	1.39284	5e-05	0.000412181	3.78735	10.061	26.4196
LOC_Os06g51029	OsFtsH1 FtsH protease, homologue of AtFtsH1/5, expressed	1.39144	5e-05	0.000412181	3.92574	15.5819	40.8776
LOC_Os02g49680	arsenate reductase, putative, expressed	1.38637	5e-05	0.000412181	3.95082	9.95251	26.0179
LOC_Os05g02754	expressed protein	1.38445	5e-05	0.000412181	3.40575	39.016	101.86
LOC_Os01g36430	retrotransposon protein, putative, unclassified, expressed	1.38436	5e-05	0.000412181	4.1311	16.8061	43.8734
LOC_Os10g26130	phenylalanyl-tRNA synthetase, putative, expressed	1.38302	5e-05	0.000412181	3.92215	8.1162	21.1681
LOC_Os11g16450	retrotransposon protein, putative, Ty3-gypsy subclass, expressed	1.38228	5e-05	0.000412181	3.36479	9.70379	25.2959
LOC_Os07g48560	homeobox domain containing protein, expressed	1.3771	5e-05	0.000412181	4.13021	33.8731	87.984
LOC_Os01g55490	transcriptional regulator family protein, putative, expressed	1.37684	5e-05	0.000412181	3.05323	11.7956	30.6331
LOC_Os07g43750	retrotransposon protein, putative, unclassified, expressed	1.37383	5e-05	0.000412181	3.78907	44.769	116.022
LOC_Os03g08320	ZIM domain containing protein, putative, expressed	1.37378	5e-05	0.000412181	3.3679	6.49957	16.8436
LOC_Os06g45270	transposon protein, putative, unclassified, expressed	1.37212	5e-05	0.000412181	2.9747	5.64475	14.6115
LOC_Os01g74280	TGD2, putative, expressed	1.3718	5e-05	0.000412181	4.10742	15.359	39.7483
LOC_Os01g23850	transposon protein, putative, CACTA, En/Spm sub-class, expressed	1.37065	5e-05	0.000412181	3.94203	8.81102	22.7841
LOC_Os01g65560	snRK1-interacting protein 1, putative, expressed	1.37057	5e-05	0.000412181	3.47689	5.32783	13.7764
LOC_Os02g50260	transposon protein, putative, unclassified	1.36989	5e-05	0.000412181	3.65621	9.43977	24.3971
LOC_Os12g27610	retrotransposon protein, putative, unclassified, expressed	1.36951	5e-05	0.000412181	3.95939	10.1588	26.2486
LOC_Os05g44130	gamma-glutamyl hydrolase precursor, putative, expressed	1.36502	5e-05	0.000412181	3.42812	4.53723	11.687
LOC_Os01g65590	galactosyltransferase, putative, expressed	1.3589	5e-05	0.000412181	3.71926	18.1455	46.5411
LOC_Os11g29100	expressed protein	1.35827	0.0618	0.164564	1.30269	6.04669	15.5023
LOC_Os01g68410	retrotransposon protein, putative, Ty3-gypsy subclass, expressed	1.35784	5e-05	0.000412181	3.61957	94.6984	242.712
LOC_Os04g53230	aminomethyltransferase, putative, expressed	1.35775	5e-05	0.000412181	3.905	10.8744	27.8694
LOC_Os06g38750	proline-rich family protein, putative, expressed	1.3543	5e-05	0.000412181	3.31728	6.337	16.202
LOC_Os05g33760	PPR repeat domain containing protein, putative, expressed	1.35413	5e-05	0.000412181	3.91282	8.81035	22.5231
LOC_Os04g54660	retrotransposon protein, putative, unclassified, expressed	1.35377	5e-05	0.000412181	3.78629	97.77	249.88
LOC_Os11g01490	outer membrane protein, OMP85 family, putative, expressed	1.34979	5e-05	0.000412181	4.01477	19.9255	50.7852
LOC_Os11g02660	hydrolase, alpha/beta fold family domain containing protein, expressed	1.34725	5e-05	0.000412181	3.37837	4.70135	11.9615
LOC_Os06g03800	pollen ankyrin, putative, expressed	1.34563	5e-05	0.000412181	3.74388	18.2457	46.3698
LOC_Os11g02460	outer membrane protein, OMP85 family, putative, expressed	1.34545	5e-05	0.000412181	3.94444	6.84032	17.3819
LOC_Os07g09460	expressed protein	1.34359	5e-05	0.000412181	4.03113	13.8326	35.1045
LOC_Os01g61310	DUF640 domain containing protein, putative, expressed	1.34055	5e-05	0.000412181	3.50087	6.14671	15.5664
LOC_Os02g54160	AP2 domain containing protein, expressed	1.34023	5e-05	0.000412181	3.14671	11.1651	28.269
LOC_Os11g05790	expressed protein	1.33938	5e-05	0.000412181	3.62042	7.1384	18.0632
LOC_Os01g07376	thioredoxin, putative, expressed	1.33869	5e-05	0.000412181	3.72755	10.4948	26.5438
LOC_Os07g19510	retrotransposon protein, putative, unclassified, expressed	1.33671	5e-05	0.000412181	3.2078	6.33188	15.9928
LOC_Os01g13280	ubiquitin conjugating enzyme protein, putative, expressed	1.33537	5e-05	0.000412181	3.14946	7.98442	20.148
LOC_Os01g69174	expressed protein	1.32316	5e-05	0.000412181	3.31539	7.18571	17.9796
LOC_Os07g07870	LTPL77 - Protease inhibitor/seed storage/LTP family protein precursor, putative, expressed	1.32082	5e-05	0.000412181	3.20821	6.36523	15.9009
LOC_Os02g16670	ATP-binding domain-containing protein, putative, expressed	1.31926	5e-05	0.000412181	4.70296	61.2218	152.772
LOC_Os04g56740	IQ calmodulin-binding motif family protein, putative, expressed	1.31896	5e-05	0.000412181	3.0311	4.4323	11.058
LOC_Os05g01750	TruB family pseudouridylate synthase, putative, expressed	1.31608	5e-05	0.000412181	3.27287	10.104	25.158
LOC_Os02g05710	expressed protein	1.3156	5e-05	0.000412181	4.18191	25.0787	62.4224
LOC_Os06g11600	growth regulator related protein, putative, expressed	1.31557	5e-05	0.000412181	3.50248	5.84464	14.5474
LOC_Os05g43440	single-stranded DNA-binding protein, putative, expressed	1.31526	5e-05	0.000412181	3.95574	16.9784	42.2503
LOC_Os06g48570	Ser/Thr protein phosphatase family protein, putative, expressed	1.31396	5e-05	0.000412181	3.4379	10.7227	26.6591
LOC_Os04g41830	myb-like DNA-binding domain containing protein, expressed	1.31308	5e-05	0.000412181	3.89415	21.6823	53.8743
LOC_Os10g05210	OsFBX368 - F-box domain containing protein, expressed	1.30868	5e-05	0.000412181	3.47324	8.01091	19.8442
LOC_Os06g31600	retrotransposon protein, putative, Ty3-gypsy subclass, expressed	1.30679	5e-05	0.000412181	3.89335	26.0157	64.3602
LOC_Os09g37310	retrotransposon protein, putative, unclassified, expressed	1.30477	5e-05	0.000412181	4.00434	12.3794	30.5826
LOC_Os01g63180	laccase-6 precursor, putative, expressed	1.30237	5e-05	0.000412181	3.66543	11.9642	29.5079
LOC_Os04g32950	calreticulin precursor protein, putative, expressed	1.30115	5e-05	0.000412181	3.65898	10.3855	25.5925
LOC_Os10g42724	VHS and GAT domain containing protein, expressed	1.29891	5e-05	0.000412181	3.74728	8.37179	20.5983
LOC_Os01g29330	expressed protein	1.29661	5e-05	0.000412181	2.78823	7.89301	19.3893
LOC_Os03g10800	BTBN4 - Bric-a-Brac, Tramtrack, Broad Complex BTB domain with non-phototropic hypocotyl 3 NPH3 domain, expressed	1.29367	5e-05	0.000412181	3.47731	7.48297	18.3445
LOC_Os04g51530	retrotransposon protein, putative, unclassified, expressed	1.29318	0.05415	0.149283	1.39242	6.05118	14.8294
LOC_Os01g43410	CAMK_CAMK_like.9 - CAMK includes calcium/calmodulin depedent protein kinases, expressed	1.29215	5e-05	0.000412181	3.79114	17.2468	42.2361
LOC_Os01g10530	expressed protein	1.28512	5e-05	0.000412181	3.80844	25.4331	61.9811
LOC_Os05g44210	trehalose-6-phosphate synthase, putative, expressed	1.28407	5e-05	0.000412181	3.80417	33.5124	81.6114
LOC_Os05g49180	protein of unknown function DUF1296 domain containing protein, expressed	1.28356	5e-05	0.000412181	3.43566	4.46411	10.8674
LOC_Os08g02670	ATP binding protein, putative, expressed	1.28285	5e-05	0.000412181	3.75865	10.9381	26.6145
LOC_Os06g42110	expressed protein	1.27982	5e-05	0.000412181	3.62434	9.26044	22.4851
LOC_Os01g52110	RING finger and CHY zinc finger domain-containing protein 1, putative, expressed	1.27641	5e-05	0.000412181	3.34688	7.23374	17.5226
LOC_Os04g14780	retrotransposon protein, putative, unclassified, expressed	1.27633	5e-05	0.000412181	3.53222	7.08118	17.1522
LOC_Os01g11580	bromodomain containing protein, expressed	1.27361	5e-05	0.000412181	3.9398	23.1835	56.0498
LOC_Os08g09210	phosphoribosylamine--glycine ligase, putative, expressed	1.27309	5e-05	0.000412181	3.16953	6.13411	14.8249
LOC_Os05g28630	leaf senescence related protein, putative, expressed	1.27151	5e-05	0.000412181	3.74862	11.1822	26.9953
LOC_Os03g53790	periplasmic beta-glucosidase precursor, putative, expressed	1.27101	0.18085	0.355157	1.68317	12.9345	31.2149
LOC_Os09g29480	2-aminoethanethiol dioxygenase, putative, expressed	1.26896	5e-05	0.000412181	3.53563	17.0259	41.0302
LOC_Os05g32730	tetratricopeptide-like helical, putative, expressed	1.2685	5e-05	0.000412181	3.79021	30.655	73.8511
LOC_Os03g21600	expressed protein	1.26841	5e-05	0.000412181	3.05807	11.4511	27.5853
LOC_Os12g06330	CPuORF6 - conserved peptide uORF-containing transcript, expressed	1.26804	5e-05	0.000412181	3.79727	19.134	46.0813
LOC_Os02g45000	expressed protein	1.26515	5e-05	0.000412181	3.44342	13.6358	32.7738
LOC_Os01g66090	retrotransposon protein, putative, unclassified, expressed	1.26244	0.09065	0.218682	1.21921	10.4596	25.0928
LOC_Os02g29020	Cupin domain containing protein, expressed	1.26136	0.1981	0.378398	1.39558	5.77284	13.8387
LOC_Os11g03950	transposon protein, putative, CACTA, En/Spm sub-class, expressed	1.26116	5e-05	0.000412181	3.84332	17.6708	42.3549
LOC_Os12g22990	retrotransposon protein, putative, Ty3-gypsy subclass, expressed	1.26022	5e-05	0.000412181	3.41224	10.3479	24.7864
LOC_Os12g01420	ammonium transporter protein, putative, expressed	1.26005	5e-05	0.000412181	3.06224	4.3894	10.5128
LOC_Os02g54770	RNA recognition motif containing protein, expressed	1.25634	5e-05	0.000412181	3.41091	49.346	117.882
LOC_Os02g30640	basic salivary proline-rich protein 2 precursor, putative, expressed	1.25628	5e-05	0.000412181	3.17733	9.40632	22.4697
LOC_Os06g12580	pro-resilin precursor, putative, expressed	1.25571	5e-05	0.000412181	3.67366	86.0424	205.456
LOC_Os01g70410	protein kinase, putative, expressed	1.25207	5e-05	0.000412181	3.54961	19.2904	45.9463
LOC_Os01g48700	transcription factor Dp, putative, expressed	1.25189	5e-05	0.000412181	3.51547	14.2394	33.9116
LOC_Os05g04150	expressed protein	1.25174	5e-05	0.000412181	3.7731	41.9443	99.8817
LOC_Os11g01875	lipase-related, putative, expressed	1.24943	5e-05	0.000412181	3.38336	5.77672	13.734
LOC_Os06g41920	EBNA-1, putative, expressed	1.24744	5e-05	0.000412181	3.29133	16.3193	38.7453
LOC_Os12g02200	CAMK_KIN1/SNF1/Nim1_like.6 - CAMK includes calcium/calmodulin depedent protein kinases, expressed	1.24739	5e-05	0.000412181	3.5981	16.1987	38.4575
LOC_Os08g01360	RING finger protein 13, putative, expressed	1.24519	0.0869	0.212021	1.43961	16.2806	38.5931
LOC_Os09g31960	retrotransposon protein, putative, unclassified, expressed	1.24261	5e-05	0.000412181	3.84309	4.20465	9.94928
LOC_Os02g40430	HEAT repeat family protein, putative, expressed	1.24195	5e-05	0.000412181	3.22966	36.7565	86.9359
LOC_Os01g61620	protein kinase family protein, putative, expressed	1.2418	5e-05	0.000412181	3.24072	4.13929	9.78917
LOC_Os04g43390	Os4bglu16 - monolignol beta-glucoside homologue, expressed	1.24141	5e-05	0.000412181	3.71103	10.4033	24.5966
LOC_Os01g61410	NADH-ubiquinone oxidoreductase, mitochondrial precursor, putative, expressed	1.24087	0.08915	0.21618	1.74361	11.7583	27.7897
LOC_Os03g50040	phytanoyl-CoA dioxygenase, putative, expressed	1.24064	5e-05	0.000412181	3.69104	19.6231	46.37
LOC_Os10g05230	zinc finger, C3HC4 type domain containing protein, expressed	1.24053	5e-05	0.000412181	3.7295	15.5817	36.8173
LOC_Os07g45100	endonuclease/exonuclease/phosphatase family domain containing protein, expressed	1.23913	5e-05	0.000412181	3.34612	8.96776	21.169
LOC_Os01g07364	expressed protein	1.23864	5e-05	0.000412181	3.36691	29.3964	69.3685
LOC_Os02g10970	peptidyl-prolyl cis-trans isomerase, putative, expressed	1.23305	5e-05	0.000412181	3.69186	35.3863	83.1805
LOC_Os06g01630	2-oxo acid dehydrogenases acyltransferase domain containing protein, expressed	1.23232	5e-05	0.000412181	3.70808	34.1115	80.1432
LOC_Os01g43440	TOO MANY MOUTHS precursor, putative, expressed	1.23014	5e-05	0.000412181	3.16908	10.0039	23.4681
LOC_Os01g66120	No apical meristem protein, putative, expressed	1.23005	5e-05	0.000412181	3.3772	5.68105	13.3264
LOC_Os01g56490	ubiquitin carboxyl-terminal hydrolase, putative, expressed	1.22992	5e-05	0.000412181	3.20161	9.81064	23.0113
LOC_Os04g01490	zinc finger, C3HC4 type, domain containing protein, expressed	1.22834	5e-05	0.000412181	3.63872	17.5451	41.1078
LOC_Os04g39950	expressed protein	1.22737	5e-05	0.000412181	3.30507	8.87822	20.7874
LOC_Os06g08110	nodulin, putative, expressed	1.22661	5e-05	0.000412181	3.47074	12.6203	29.5334
LOC_Os08g32990	DNA-directed RNA polymerase subunit, putative, expressed	1.22519	5e-05	0.000412181	3.25358	24.2412	56.6728
LOC_Os07g42300	elongation factor protein, putative, expressed	1.22394	5e-05	0.000412181	3.32177	9.18189	21.4474
LOC_Os07g09050	exostosin family protein, putative, expressed	1.22146	5e-05	0.000412181	2.93947	8.163	19.0346
LOC_Os04g49530	expressed protein	1.22088	5e-05	0.000412181	3.63975	41.403	96.5058
LOC_Os06g04020	histone H1, putative, expressed	1.21943	5e-05	0.000412181	3.65843	59.1602	137.758
LOC_Os12g08670	C2 domain containing protein, expressed	1.21803	5e-05	0.000412181	3.24864	6.46329	15.0355
LOC_Os05g38984	expressed protein	1.21657	0.05185	0.144473	1.63912	26.0096	60.4444
LOC_Os01g50080	MDR-like ABC transporter, putative, expressed	1.21278	5e-05	0.000412181	3.21953	8.64615	20.0404
LOC_Os02g42160	OsWAK15 - OsWAK receptor-like protein kinase, expressed	1.21255	5e-05	0.000412181	3.27522	6.16388	14.2846
LOC_Os08g18110	alpha-soluble NSF attachment protein, putative, expressed	1.21164	5e-05	0.000412181	3.53984	68.0007	157.49
LOC_Os03g05350	retrotransposon protein, putative, unclassified, expressed	1.20865	5e-05	0.000412181	3.42152	6.04139	13.9629
LOC_Os02g03000	division protein, putative, expressed	1.20696	5e-05	0.000412181	3.21928	5.40798	12.4843
LOC_Os05g05280	zinc finger family protein, putative, expressed	1.20486	5e-05	0.000412181	3.09463	19.37	44.6507
LOC_Os02g55540	F-box/LRR-repeat protein 14, putative, expressed	1.20458	0.0673	0.175787	1.31546	6.92466	15.9593
LOC_Os05g46490	mov34 family protein, putative, expressed	1.2043	0.0652	0.171615	2.20581	16.9803	39.1269
LOC_Os05g01270	peptidyl-prolyl cis-trans isomerase, putative, expressed	1.20424	5e-05	0.000412181	3.96746	25.5676	58.9115
LOC_Os08g13469	expressed protein	1.20386	5e-05	0.000412181	2.94992	5.15362	11.8716
LOC_Os03g33480	retrotransposon protein, putative, Ty3-gypsy subclass, expressed	1.20301	5e-05	0.000412181	3.19431	4.50359	10.3681
LOC_Os05g41670	ICE-like protease p20 domain containing protein, putative, expressed	1.20145	0.2616	0.446486	2.11067	30.9094	71.0826
LOC_Os01g08870	expressed protein	1.20105	0.6477	0.800913	2.73751	22.087	50.7797
LOC_Os04g48440	expressed protein	1.2006	0.05065	0.142055	1.42534	6.03966	13.8812
LOC_Os01g36910	transposon protein, putative, unclassified, expressed	1.19951	5e-05	0.000412181	3.46924	19.5069	44.8
LOC_Os05g07300	serine/threonine-protein kinase receptor precursor, putative, expressed	1.19881	0.38355	0.577979	2.74823	16.6353	38.1865
LOC_Os03g38990	DNA-binding protein, putative, expressed	1.19679	5e-05	0.000412181	3.8194	17.9324	41.1062
LOC_Os03g47050	expressed protein	1.19669	5e-05	0.000412181	3.3151	15.2287	34.9062
LOC_Os04g41090	retrotransposon protein, putative, unclassified, expressed	1.19363	0.05905	0.159151	1.37533	34.8299	79.6654
LOC_Os01g43260	expressed protein	1.191	5e-05	0.000412181	3.18045	6.55832	14.9734
LOC_Os02g07010	expressed protein	1.18874	5e-05	0.000412181	3.0252	16.6011	37.8427
LOC_Os08g03579	expressed protein	1.18645	5e-05	0.000412181	3.57321	76.6066	174.351
LOC_Os03g22230	POEI47 - Pollen Ole e I allergen and extensin family protein precursor, expressed	1.18411	0.203	0.38456	0.925711	4.88368	11.0968
LOC_Os05g22970	glyoxalase family protein, putative, expressed	1.18177	5e-05	0.000412181	3.03703	52.0132	117.994
LOC_Os02g40770	SET domain containing protein, expressed	1.18167	5e-05	0.000412181	2.98008	28.1728	63.9068
LOC_Os01g03510	WD domain, G-beta repeat domain containing protein, expressed	1.18143	5e-05	0.000412181	3.37409	21.2472	48.1887
LOC_Os05g50070	retrotransposon protein, putative, unclassified, expressed	1.18116	5e-05	0.000412181	3.5402	32.5139	73.7281
LOC_Os03g63360	glutathione S-transferase, putative, expressed	1.18028	5e-05	0.000412181	3.40777	11.4314	25.9058
LOC_Os12g16350	enoyl-CoA hydratase/isomerase family protein, putative, expressed	1.18014	5e-05	0.000412181	3.8127	175.833	398.436
LOC_Os03g31660	transposon protein, putative, unclassified, expressed	1.1759	5e-05	0.000412181	4.07877	18.7505	42.3638
LOC_Os05g01310	ankyrin repeat family protein, putative, expressed	1.17551	5e-05	0.000412181	3.36237	17.9439	40.5303
LOC_Os05g07690	thioredoxin, putative, expressed	1.17533	5e-05	0.000412181	3.4885	41.7533	94.2973
LOC_Os06g04330	expressed protein	1.17421	5e-05	0.000412181	2.93659	8.06418	18.1984
LOC_Os08g36570	F-box protein, putative, expressed	1.17414	5e-05	0.000412181	3.52052	24.4457	55.1636
LOC_Os03g21820	expansin precursor, putative, expressed	1.1734	5e-05	0.000412181	3.53697	9.9719	22.4908
LOC_Os04g41570	ethylene-responsive protein related, putative, expressed	1.17297	5e-05	0.000412181	2.8393	23.2078	52.3278
LOC_Os05g37980	PSF1 - Putative GINS complex subunit, expressed	1.17033	5e-05	0.000412181	3.34446	16.6111	37.3855
LOC_Os02g43840	ethylene-responsive element-binding protein, putative, expressed	1.16984	5e-05	0.000412181	3.44771	10.7425	24.1692
LOC_Os08g43140	expressed protein	1.16768	5e-05	0.000412181	2.88157	6.44136	14.4705
LOC_Os11g37780	stripe rust resistance protein Yr10, putative, expressed	1.16635	0.21865	0.404335	0.876755	4.05291	9.09651
LOC_Os11g13800	expressed protein	1.16596	5e-05	0.000412181	3.27996	10.8075	24.2501
LOC_Os11g36130	hypothetical protein	1.16588	5e-05	0.000412181	3.31041	20.213	45.3522
LOC_Os07g47890	retrotransposon protein, putative, unclassified	1.16489	5e-05	0.000412181	3.46179	9.99836	22.4179
LOC_Os05g49480	transcription factor-related, putative, expressed	1.16469	5e-05	0.000412181	3.2638	12.1056	27.1391
LOC_Os06g45140	bZIP transcription factor domain containing protein, expressed	1.16072	5e-05	0.000412181	3.45178	15.4222	34.4792
LOC_Os08g39410	retrotransposon protein, putative, unclassified, expressed	1.15891	5e-05	0.000412181	2.83478	9.45284	21.1071
LOC_Os05g36350	pentatricopeptide, putative, expressed	1.15788	5e-05	0.000412181	3.42487	25.6592	57.2531
LOC_Os06g10890	sterol carrier protein-2, putative, expressed	1.15715	5e-05	0.000412181	3.1747	10.4862	23.3858
LOC_Os01g59090	thylakoid lumenal 20 kDa protein, putative, expressed	1.15679	5e-05	0.000412181	2.97059	7.64283	17.0405
LOC_Os01g18680	retrotransposon protein, putative, unclassified, expressed	1.15541	0.4401	0.632453	0.898435	17.7865	39.6188
LOC_Os05g49100	WRKY49, expressed	1.15347	5e-05	0.000412181	3.37989	7.65383	17.0259
LOC_Os11g14300	la domain containing protein, expressed	1.15294	5e-05	0.000412181	3.4201	23.5296	52.322
LOC_Os08g41210	expressed protein	1.15291	5e-05	0.000412181	3.46927	19.3474	43.0213
LOC_Os03g46690	OsFBX105 - F-box domain containing protein, expressed	1.15285	5e-05	0.000412181	3.45856	7.34318	16.3277
LOC_Os02g16529	hypothetical protein	1.15253	0.4413	0.633588	0.528899	11.9812	26.6346
LOC_Os08g42670	resistance protein, putative, expressed	1.15213	0.16425	0.331866	1.2343	4.18371	9.29796
LOC_Os03g05330	HEAT repeat family protein, putative, expressed	1.15067	5e-05	0.000412181	3.4432	19.5734	43.4563
LOC_Os02g10600	OsFBA1 - F-box and FBA domain containing protein, expressed	1.14705	5e-05	0.000412181	3.40762	5.39836	11.9552
LOC_Os05g34560	expressed protein	1.14674	5e-05	0.000412181	2.99193	9.01301	19.956
LOC_Os07g30690	indole-3-acetate beta-glucosyltransferase, putative, expressed	1.14594	5e-05	0.000412181	3.23925	27.7344	61.3734
LOC_Os04g36850	ORG4, putative, expressed	1.14372	0.2807	0.468961	0.723255	4.67927	10.3389
LOC_Os09g08140	hypothetical protein	1.14018	5e-05	0.000412181	2.90383	27.6159	60.8676
LOC_Os04g31210	bile acid sodium symporter family protein, putative, expressed	1.13991	5e-05	0.000412181	3.23256	10.8224	23.8491
LOC_Os09g20284	amine oxidase, flavin-containing, domain containing protein, expressed	1.13965	0.1463	0.305789	0.909024	19.5607	43.0977
LOC_Os01g07760	phospholipase D, putative, expressed	1.13829	5e-05	0.000412181	2.98365	117.182	257.94
LOC_Os01g51634	myosin-2 heavy chain, non muscle, putative, expressed	1.13732	5e-05	0.000412181	3.38185	14.0545	30.9161
LOC_Os04g39440	ras-related protein, putative, expressed	1.13725	5e-05	0.000412181	3.22007	17.0915	37.5947
LOC_Os12g22080	retrotransposon protein, putative, Ty3-gypsy subclass, expressed	1.13678	5e-05	0.000412181	2.94734	7.43804	16.3555
LOC_Os09g26880	aldehyde dehydrogenase, putative, expressed	1.13479	5e-05	0.000412181	3.09209	11.3226	24.8629
LOC_Os08g30970	retrotransposon protein, putative, Ty3-gypsy subclass, expressed	1.13327	0.2374	0.424619	1.0782	7.72594	16.9473
LOC_Os03g32720	retrotransposon protein, putative, unclassified	1.13199	5e-05	0.000412181	3.04562	7.7722	17.0336
LOC_Os04g52450	aminotransferase, putative, expressed	1.13153	0.08125	0.201687	1.55614	5.64058	12.358
LOC_Os02g44740	expressed protein	1.13114	5e-05	0.000412181	3.30615	17.047	37.3385
LOC_Os06g50070	expressed protein	1.13111	5e-05	0.000412181	3.37463	7.37616	16.1558
LOC_Os01g40230	transposon protein, putative, unclassified, expressed	1.13072	5e-05	0.000412181	3.59903	12.4515	27.265
LOC_Os05g34140	retrotransposon protein, putative, unclassified, expressed	1.13052	5e-05	0.000412181	3.39823	50.0823	109.649
LOC_Os02g18614	expressed protein	1.1305	0.68585	0.826269	0.324911	6.02807	13.1975
LOC_Os06g50030	CAMK_CAMK_like.30 - CAMK includes calcium/calmodulin depedent protein kinases, expressed	1.129	5e-05	0.000412181	3.3394	31.9378	69.8501
LOC_Os09g27620	PHD-finger domain containing protein, putative, expressed	1.12821	5e-05	0.000412181	3.54877	31.6727	69.2325
LOC_Os06g04600	Brix domain containing protein, putative, expressed	1.12218	5e-05	0.000412181	2.79098	4.57875	9.96682
LOC_Os12g42410	expressed protein	1.11955	5e-05	0.000412181	3.15364	7.66531	16.6552
LOC_Os11g46180	transposon protein, putative, CACTA, En/Spm sub-class	1.11854	5e-05	0.000412181	3.2089	8.93982	19.4108
LOC_Os12g07060	chaperone protein dnaJ, putative, expressed	1.11631	5e-05	0.000412181	3.08933	11.9745	25.9598
LOC_Os02g55950	ATMAK10, putative, expressed	1.11556	5e-05	0.000412181	3.3684	22.5423	48.8443
LOC_Os10g32830	kinase, pfkB family, putative, expressed	1.11366	5e-05	0.000412181	3.09789	17.5943	38.0732
LOC_Os10g10040	cytochrome P450, putative, expressed	1.11318	0.0583	0.157716	1.24216	8.23334	17.8105
LOC_Os03g38190	retrotransposon, putative, centromere-specific	1.10991	5e-05	0.000412181	3.18268	7.67975	16.5754
LOC_Os05g35860	retrotransposon protein, putative, unclassified, expressed	1.10926	5e-05	0.000412181	2.92982	43.5253	93.8995
LOC_Os08g03990	expressed protein	1.10595	5e-05	0.000412181	2.87484	8.0107	17.2422
LOC_Os01g16000	CRAL/TRIO domain containing protein, expressed	1.10556	5e-05	0.000412181	3.22837	34.7529	74.7822
LOC_Os02g02400	catalase isozyme A, putative, expressed	1.10374	5e-05	0.000412181	3.01167	153.119	329.07
LOC_Os08g01920	SGR2, putative, expressed	1.10321	5e-05	0.000412181	3.26142	10.4863	22.5278
LOC_Os03g08390	expressed protein	1.10268	5e-05	0.000412181	3.24204	14.896	31.9897
LOC_Os02g34740	retrotransposon protein, putative, unclassified, expressed	1.09994	5e-05	0.000412181	3.02085	10.217	21.8998
LOC_Os08g01220	harpin-induced protein 1 domain containing protein, expressed	1.09834	5e-05	0.000412181	3.19426	20.3162	43.4987
LOC_Os03g32770	retrotransposon protein, putative, Ty3-gypsy subclass, expressed	1.09689	5e-05	0.000412181	3.24765	18.5601	39.699
LOC_Os08g31020	hypothetical protein	1.09617	0.1543	0.31761	0.848465	12.1834	26.0464
LOC_Os07g43950	RNA recognition motif containing protein, putative, expressed	1.09611	5e-05	0.000412181	3.02752	6.59893	14.107
LOC_Os02g03100	oxidoreductase, aldo/keto reductase family protein, putative, expressed	1.09562	5e-05	0.000412181	3.5453	59.6856	127.551
LOC_Os09g23840	retrotransposon protein, putative, unclassified	1.09278	0.08645	0.211257	1.72136	17.2535	36.799
LOC_Os08g43410	LRP1, putative, expressed	1.09175	5e-05	0.000412181	3.01836	11.8161	25.184
LOC_Os12g13300	expressed protein	1.09169	5e-05	0.000412181	3.05173	7.90807	16.8539
LOC_Os05g04620	expressed protein	1.08763	5e-05	0.000412181	3.22712	30.3363	64.4722
LOC_Os04g24530	AMP-binding domain containing protein, expressed	1.08542	5e-05	0.000412181	3.40073	35.8103	75.989
LOC_Os07g02090	Ser/Thr protein phosphatase family protein, putative, expressed	1.08447	5e-05	0.000412181	3.24303	22.1218	46.9114
LOC_Os03g62388	expressed protein	1.08352	5e-05	0.000412181	3.09634	15.1103	32.0217
LOC_Os08g08586	expressed protein	1.08213	5e-05	0.000412181	3.11122	19.8529	42.0317
LOC_Os01g19190	retrotransposon protein, putative, unclassified, expressed	1.07518	5e-05	0.000412181	3.61298	14.6462	30.8595
LOC_Os09g13200	retrotransposon protein, putative, Ty3-gypsy subclass, expressed	1.07459	0.1126	0.255038	1.1609	4.56796	9.62072
LOC_Os03g57080	PLA IIIA/PLP7, putative, expressed	1.06905	5e-05	0.000412181	3.19196	38.988	81.7986
LOC_Os06g16980	DNA topoisomerase I family protein, expressed	1.06808	5e-05	0.000412181	2.77671	4.05197	8.49552
LOC_Os08g45170	carboxyl-terminal peptidase, putative, expressed	1.06575	5e-05	0.000412181	2.76782	7.63879	15.99
LOC_Os02g58360	expressed protein	1.06471	5e-05	0.000412181	2.89038	104.324	218.219
LOC_Os04g10740	retrotransposon protein, putative, unclassified, expressed	1.06312	5e-05	0.000412181	2.91124	7.60111	15.8821
LOC_Os01g72370	helix-loop-helix DNA-binding domain containing protein, expressed	1.05614	0.0859	0.210282	1.3397	4.15101	8.63145
LOC_Os10g31720	glycine-rich cell wall structural protein 2 precursor, putative, expressed	1.05471	5e-05	0.000412181	3.28879	19.9364	41.4139
LOC_Os06g47990	transposon protein, putative, unclassified, expressed	1.05008	5e-05	0.000412181	3.13307	16.3112	33.7746
LOC_Os03g56020	RNA recognition motif containing protein, putative, expressed	1.04976	0.4067	0.600888	0.574257	6.58026	13.6224
LOC_Os08g34320	expressed protein	1.04932	5e-05	0.000412181	3.21996	55.6777	115.228
LOC_Os08g37760	zinc finger, C3HC4 type domain containing protein, expressed	1.04924	5e-05	0.000412181	3.02165	19.5831	40.5259
LOC_Os04g58920	U-box domain-containing protein, putative, expressed	1.04902	5e-05	0.000412181	2.93382	19.3792	40.0981
LOC_Os04g44630	transposon protein, putative, unclassified, expressed	1.04759	0.05965	0.160378	1.53312	8.21034	16.9714
LOC_Os01g04190	transporter family protein, putative, expressed	1.046	5e-05	0.000412181	3.3479	24.5928	50.7791
LOC_Os04g48416	OsSub45 - Putative Subtilisin homologue, expressed	1.04557	0.14345	0.301554	1.11422	7.97073	16.453
LOC_Os07g05450	sulfotransferase domain containing protein, expressed	1.04251	5e-05	0.000412181	2.95102	26.0964	53.7535
LOC_Os04g41030	inactive receptor kinase At1g27190 precursor, putative, expressed	1.04062	5e-05	0.000412181	3.09682	14.7216	30.2841
LOC_Os08g06230	nucleolar GTP-binding protein 1, putative, expressed	1.03848	0.2285	0.414665	0.953967	4.45998	9.16108
LOC_Os04g58440	retrotransposon protein, putative, unclassified	1.03683	0.1564	0.320733	1.186	9.04253	18.5527
LOC_Os03g64300	THION30 - Plant thionin family protein precursor, expressed	1.03449	0.0902	0.217878	1.21217	12.9004	26.4251
LOC_Os02g09050	expressed protein	1.03039	5e-05	0.000412181	3.01747	23.4915	47.9833
LOC_Os01g64100	glycosyl hydrolase, putative, expressed	1.02993	0.3134	0.505453	1.30238	6.2648	12.7923
LOC_Os01g63100	retrotransposon protein, putative, unclassified, expressed	1.02737	5e-05	0.000412181	3.21949	65.8683	134.26
LOC_Os12g42760	type IIB DNA topoisomerase, putative, expressed	1.02532	5e-05	0.000412181	3.07399	73.0236	148.633
LOC_Os10g38980	expressed protein	1.02127	0.0532	0.147367	1.78956	20.0202	40.6352
LOC_Os07g05690	expressed protein	1.01657	5e-05	0.000412181	3.18937	10.7118	21.6711
LOC_Os07g10400	pentatricopeptide, putative, expressed	1.01604	5e-05	0.000412181	2.92508	13.4349	27.1701
LOC_Os05g43450	transcription initiation factor IIF beta subunit, putative, expressed	1.01547	5e-05	0.000412181	2.93247	207.523	419.521
LOC_Os01g65480	dnaJ domain containing protein, expressed	1.01362	5e-05	0.000412181	3.01697	52.4948	105.986
LOC_Os03g32600	retrotransposon protein, putative, unclassified, expressed	1.01351	0.0868	0.21185	1.44061	7.91542	15.9798
LOC_Os08g12670	expressed protein	1.01225	0.7596	0.871789	1.26296	6.90996	13.9378
LOC_Os09g28260	retrotransposon protein, putative, Ty3-gypsy subclass, expressed	1.00789	0.1733	0.344562	0.965863	36.304	73.0063
LOC_Os09g04300	expressed protein	1.00633	5e-05	0.000412181	2.83545	11.5503	23.2023
LOC_Os09g02650	kinesin motor domain containing protein, putative, expressed	-1.00088	5e-05	0.000412	-2.88894	39.0426	19.5093
LOC_Os03g59660	clathrin adaptor complex small chain domain containing protein, expressed	-1.00204	0.3894	0.583808	-0.55824	17.9325	8.95362
LOC_Os02g27110	expressed protein	-1.00826	0.16365	0.331077	-0.9977	42.1446	20.952
LOC_Os01g60250	pentatricopeptide, putative, expressed	-1.01231	0.15605	0.320256	-1.0087	11.7107	5.8056
LOC_Os01g60040	HEAT repeat family protein, putative, expressed	-1.01345	5e-05	0.000412	-3.20675	50.2106	24.8724
LOC_Os04g38640	OsDegp5 - Putative Deg protease homologue, expressed	-1.01352	5e-05	0.000412	-3.07654	86.9875	43.0881
LOC_Os08g25430	cysteine-rich receptor-like protein kinase 35 precursor, putative, expressed	-1.01471	5e-05	0.000412	-2.93097	31.8816	15.7791
LOC_Os05g30070	retrotransposon protein, putative, unclassified, expressed	-1.01602	0.0935	0.223522	-1.2179	13.2565	6.55507
LOC_Os02g05692	zinc finger, C3HC4 type domain containing protein, expressed	-1.01718	5e-05	0.000412	-3.07609	77.1804	38.1334
LOC_Os08g07380	retrotransposon protein, putative, unclassified, expressed	-1.01808	5e-05	0.000412	-3.06326	27.938	13.795
LOC_Os10g36720	retrotransposon protein, putative, Ty1-copia subclass, expressed	-1.02014	5e-05	0.000412	-2.88803	23.1389	11.4091
LOC_Os02g10900	NB-ARC domain containing protein, expressed	-1.02024	5e-05	0.000412	-2.94274	20.6048	10.1589
LOC_Os01g09570	6-phosphofructokinase, putative, expressed	-1.02133	5e-05	0.000412	-3.36652	61.7767	30.435
LOC_Os01g57360	acyltransferase, putative, expressed	-1.0226	0.1431	0.301077	-1.03437	20.5436	10.1121
LOC_Os06g24840	SacI homology domain containing protein, expressed	-1.02265	5e-05	0.000412	-3.23517	61.6344	30.3372
LOC_Os06g12390	galactosyltransferase family protein, putative, expressed	-1.02434	5e-05	0.000412	-3.03305	23.356	11.4826
LOC_Os11g08160	transposon protein, putative, unclassified, expressed	-1.02494	5e-05	0.000412	-3.68524	61.8284	30.3844
LOC_Os05g27990	transposon protein, putative, CACTA, En/Spm sub-class, expressed	-1.02517	5e-05	0.000412	-3.08128	38.1845	18.7621
LOC_Os03g51520	fip1 motif family protein, expressed	-1.02767	5e-05	0.000412	-2.91389	91.3295	44.7972
LOC_Os12g32520	expressed protein	-1.02807	5e-05	0.000412	-2.79375	26.2253	12.86
LOC_Os09g38370	signal peptidase complex subunit 3, putative, expressed	-1.02885	5e-05	0.000412	-3.08603	30.975	15.1808
LOC_Os04g48490	fasciclin-like arabinogalactan protein, putative, expressed	-1.02902	0.0536	0.148134	-1.79327	15.9465	7.81446
LOC_Os08g25120	transposon protein, putative, unclassified	-1.03149	5e-05	0.000412	-2.74775	10.0452	4.91417
LOC_Os03g01770	rhodanese, putative, expressed	-1.0328	0.05845	0.157996	-1.42777	15.2571	7.45705
LOC_Os06g44870	expressed protein	-1.03755	5e-05	0.000412	-3.0038	121.552	59.2149
LOC_Os05g11780	mitochondrial carrier protein, putative, expressed	-1.03914	5e-05	0.000412	-3.13592	146.788	71.4297
LOC_Os06g11990	expressed protein	-1.0412	5e-05	0.000412	-2.97495	81.445	39.5759
LOC_Os05g11730	CGMC_GSK.7 - CGMC includes CDA, MAPK, GSK3, and CLKC kinases, expressed	-1.04127	5e-05	0.000412	-2.8599	27.5862	13.4041
LOC_Os07g46150	expressed protein	-1.04197	5e-05	0.000412	-3.84747	93.4611	45.3907
LOC_Os07g46080	expressed protein	-1.04222	5e-05	0.000412	-3.08444	23.4822	11.4025
LOC_Os02g35280	retrotransposon protein, putative, unclassified	-1.04409	5e-05	0.000412	-3.04638	20.1357	9.7648
LOC_Os05g04520	protein kinase, putative, expressed	-1.04471	5e-05	0.000412	-3.13595	118.232	57.3121
LOC_Os01g71090	xylanase inhibitor, putative, expressed	-1.04543	0.0521	0.145016	-1.95334	38.709	18.7546
LOC_Os12g43260	retrotransposon protein, putative, unclassified, expressed	-1.04551	5e-05	0.000412	-3.14572	67.7559	32.8258
LOC_Os01g63150	retrotransposon protein, putative, Ty3-gypsy subclass, expressed	-1.04752	5e-05	0.000412	-3.30893	89.3789	43.2416
LOC_Os04g01300	OsRhmbd10 - Putative Rhomboid homologue, expressed	-1.04819	5e-05	0.000412	-3.16962	127.269	61.5438
LOC_Os05g20100	glycerol-3-phosphate acyltransferase, putative, expressed	-1.04933	5e-05	0.000412	-2.8521	55.7972	26.9607
LOC_Os08g33750	myb-like DNA-binding domain containing protein, expressed	-1.05167	5e-05	0.000412	-3.11918	87.0855	42.0108
LOC_Os04g45730	protein kinase domain containing protein, expressed	-1.05188	0.08155	0.202227	-1.5862	15.0913	7.27915
LOC_Os05g02990	expressed protein	-1.05294	5e-05	0.000412	-3.11998	116.269	56.0399
LOC_Os12g13350	retrotransposon protein, putative, Ty1-copia subclass, expressed	-1.05645	5e-05	0.000412	-2.74335	10.3218	4.96285
LOC_Os01g57250	expressed protein	-1.05769	5e-05	0.000412	-3.06022	34.5282	16.791
LOC_Os11g11730	cell wall adhesin, putative, expressed	-1.0615	0.0808	0.200922	-1.17528	57.6185	27.607
LOC_Os04g42950	MYB family transcription factor, putative, expressed	-1.0626	5e-05	0.000412	-3.13523	82.4307	39.4653
LOC_Os11g08980	preprotein translocase secA family protein, putative, expressed	-1.06316	5e-05	0.000412	-3.09318	26.218	12.5475
LOC_Os12g06790	hypothetical protein	-1.06361	5e-05	0.000412	-3.06044	20.3675	9.74449
LOC_Os02g05686	expressed protein	-1.06485	5e-05	0.000412	-2.98027	9.46678	4.52534
LOC_Os05g07210	metal cation transporter, putative, expressed	-1.06491	5e-05	0.000412	-2.87969	33.8629	16.1865
LOC_Os05g32210	NAD kinase, putative, expressed	-1.06509	5e-05	0.000412	-3.00912	117.785	56.2943
LOC_Os03g51740	aminotransferase, classes I and II, domain containing protein, expressed	-1.06688	5e-05	0.000412	-2.99427	37.2306	17.7721
LOC_Os01g45620	CGMC_MAPKCMGC_2.5 - CGMC includes CDA, MAPK, GSK3, and CLKC kinases, expressed	-1.06812	5e-05	0.000412	-3.18815	44.3975	21.1749
LOC_Os10g10540	cysteine-rich repeat secretory protein precursor, putative, expressed	-1.06935	5e-05	0.000412	-2.83203	12.4538	5.93465
LOC_Os01g64810	zinc finger DHHC domain-containing protein, putative, expressed	-1.06982	5e-05	0.000412	-3.08164	23.0505	10.9808
LOC_Os09g29040	hypothetical protein	-1.07137	5e-05	0.000412	-3.07174	45.4935	21.6489
LOC_Os03g13550	oxidoreductase, putative, expressed	-1.07182	5e-05	0.000412	-3.15204	28.9888	13.7905
LOC_Os05g33360	transmembrane BAX inhibitor motif-containing protein, putative, expressed	-1.07922	5e-05	0.000412	-3.20692	114.281	54.0871
LOC_Os12g19030	copine, putative, expressed	-1.0794	5e-05	0.000412	-3.53084	83.2956	39.4175
LOC_Os03g53680	expressed protein	-1.07956	0.05915	0.159342	-1.96452	9.94258	4.70457
LOC_Os01g09800	BTBA1 - Bric-a-Brac,Tramtrack, Broad Complex BTB domain with Ankyrin repeat region, expressed	-1.08376	5e-05	0.000412	-3.028	34.5373	16.2946
LOC_Os12g43150	expressed protein	-1.08675	0.712	0.843193	-0.51801	54.3317	25.5805
LOC_Os04g36830	DUF567 domain containing protein, putative, expressed	-1.08687	5e-05	0.000412	-3.11114	56.26	26.4861
LOC_Os08g04390	basic helix-loop-helix DND-binding domain containing protein, expressed	-1.08775	5e-05	0.000412	-3.09968	70.6656	33.2477
LOC_Os11g42160	F-box/LRR-repeat protein 3, putative, expressed	-1.09059	0.12335	0.271741	-1.10442	17.236	8.09347
LOC_Os05g50730	expressed protein	-1.0929	5e-05	0.000412	-3.09718	28.9776	13.5852
LOC_Os07g01250	tobamovirus multiplication protein, putative, expressed	-1.09465	5e-05	0.000412	-3.00448	23.5903	11.0461
LOC_Os05g07220	kelch repeat-containing protein, putative, expressed	-1.09541	5e-05	0.000412	-2.94091	12.4609	5.83177
LOC_Os03g10590	splicing factor, putative, expressed	-1.09779	5e-05	0.000412	-3.27508	58.9619	27.5489
LOC_Os11g45240	retrotransposon protein, putative, Ty3-gypsy subclass, expressed	-1.09802	5e-05	0.000412	-2.96494	13.3156	6.22048
LOC_Os06g22890	transposon protein, putative, CACTA, En/Spm sub-class, expressed	-1.09923	0.0575	0.156135	-1.58474	20.5092	9.57298
LOC_Os04g42120	N-acetyltransferase ESCO2, putative, expressed	-1.09932	5e-05	0.000412	-3.07684	23.336	10.8918
LOC_Os03g49560	expressed protein	-1.09976	5e-05	0.000412	-3.68859	134.065	62.554
LOC_Os01g20000	expressed protein	-1.10054	0.69415	0.83185	-0.32009	39.4592	18.4015
LOC_Os01g14690	Lg106, putative, expressed	-1.10176	5e-05	0.000412	-3.17437	92.0199	42.8764
LOC_Os03g52080	OsSCP21 - Putative Serine Carboxypeptidase homologue, expressed	-1.10326	5e-05	0.000412	-3.27293	159.616	74.2953
LOC_Os12g06670	protein kinase family protein, putative, expressed	-1.10331	5e-05	0.000412	-3.58657	61.7675	28.7496
LOC_Os01g72049	retrotransposon, putative, centromere-specific, expressed	-1.10413	5e-05	0.000412	-3.43961	75.0132	34.8949
LOC_Os01g73090	expressed protein	-1.10474	0.19165	0.369668	-1.58652	22.8331	10.6171
LOC_Os05g38440	precollagen-D, putative	-1.10512	5e-05	0.000412	-3.26834	41.5364	19.3088
LOC_Os07g14320	retrotransposon protein, putative, unclassified	-1.10548	5e-05	0.000412	-3.17898	279.369	129.836
LOC_Os11g43400	transposon protein, putative, unclassified	-1.1077	5e-05	0.000412	-2.91765	8.64861	4.01325
LOC_Os04g46700	ABC family transporter: toluene tolerance, putative, expressed	-1.10898	5e-05	0.000412	-3.13602	37.3189	17.3018
LOC_Os05g02670	kinesin motor domain containing protein, putative, expressed	-1.11035	5e-05	0.000412	-3.00814	12.3615	5.72563
LOC_Os01g51300	WD domain, G-beta repeat domain containing protein, expressed	-1.11121	5e-05	0.000412	-2.76382	17.9702	8.31851
LOC_Os06g11380	geminivirus Rep-interacting motor protein, putative, expressed	-1.11195	5e-05	0.000412	-3.24104	19.2649	8.91328
LOC_Os04g31484	RALFL20 - Rapid ALkalinization Factor RALF family protein precursor, expressed	-1.11474	0.32425	0.517345	-0.72542	16.8346	7.77379
LOC_Os12g02810	protein kinase domain containing protein, expressed	-1.11493	5e-05	0.000412	-2.91697	20.7309	9.57171
LOC_Os02g03840	expressed protein	-1.11586	5e-05	0.000412	-3.37826	27.8496	12.8502
LOC_Os11g32740	expressed protein	-1.11767	0.69945	0.835438	-0.31748	36.1889	16.6773
LOC_Os09g24790	retrotransposon protein, putative, unclassified, expressed	-1.11792	5e-05	0.000412	-3.27527	54.8015	25.2503
LOC_Os10g26030	retrotransposon protein, putative, unclassified, expressed	-1.12162	5e-05	0.000412	-3.40594	53.1154	24.4106
LOC_Os01g11640	expressed protein	-1.12484	5e-05	0.000412	-3.37	161.623	74.1125
LOC_Os03g62370	WD40-like Beta Propeller Repeat family protein, expressed	-1.12572	0.0903	0.218046	-1.26175	30.2224	13.8502
LOC_Os05g41210	OsCam2 - Calmodulin, expressed	-1.1277	5e-05	0.000412	-3.09027	26.2505	12.0134
LOC_Os01g51870	methyltransferase, putative, expressed	-1.13144	0.44115	0.633475	-0.71832	50.4404	23.0241
LOC_Os01g70340	expressed protein	-1.13355	0.1779	0.351219	-0.95741	10.0324	4.5727
LOC_Os04g51230	retrotransposon protein, putative, unclassified, expressed	-1.1355	5e-05	0.000412	-3.1361	39.7568	18.0963
LOC_Os02g38900	cytosolic Fe-S cluster assembling factor NBP35, putative, expressed	-1.13562	0.1544	0.31777	-1.82962	36.9766	16.8295
LOC_Os05g06720	GDSL-like lipase/acylhydrolase, putative, expressed	-1.13917	5e-05	0.000412	-2.99104	29.5682	13.4245
LOC_Os03g03900	NIN, putative, expressed	-1.14	5e-05	0.000412	-3.39206	46.9213	21.2909
LOC_Os03g19070	long cell-linked locus protein, putative, expressed	-1.14003	5e-05	0.000412	-3.13309	24.8591	11.2798
LOC_Os06g07600	uncharacterized glycosyltransferase, putative, expressed	-1.14103	5e-05	0.000412	-3.35984	33.711	15.2857
LOC_Os04g53450	expressed protein	-1.14178	5e-05	0.000412	-3.45658	30.2467	13.7078
LOC_Os04g56309	expressed protein	-1.14289	5e-05	0.000412	-3.06072	34.034	15.4123
LOC_Os04g38110	retrotransposon protein, putative, unclassified	-1.14405	0.3885	0.582939	-0.57114	11.103	5.02398
LOC_Os07g42420	3-oxoacyl-synthase, putative, expressed	-1.14447	5e-05	0.000412	-3.03649	85.8722	38.8447
LOC_Os01g71080	xylanase inhibitor, putative, expressed	-1.1503	0.09585	0.227546	-1.5425	11.8483	5.33802
LOC_Os01g60010	PPR repeat domain containing protein, putative, expressed	-1.15483	5e-05	0.000412	-3.19214	41.8591	18.7997
LOC_Os12g41990	transposon protein, putative, CACTA, En/Spm sub-class, expressed	-1.15557	5e-05	0.000412	-3.35135	49.4404	22.1933
LOC_Os05g08420	expressed protein	-1.15694	5e-05	0.000412	-2.77857	44.5492	19.9787
LOC_Os05g07650	transmembrane 9 superfamily member, putative, expressed	-1.15854	5e-05	0.000412	-3.47112	126.106	56.4911
LOC_Os05g50140	auxin efflux carrier component, putative, expressed	-1.15861	5e-05	0.000412	-3.48302	105.881	47.4287
LOC_Os02g02500	remorin family protein, putative, expressed	-1.16087	0.0687	0.178498	-1.402	13.3222	5.95826
LOC_Os04g31390	vacuolar protein sorting-associated protein 11, putative, expressed	-1.16177	5e-05	0.000412	-3.39471	26.5489	11.8664
LOC_Os05g01940	zinc finger, RING-type, putative, expressed	-1.16316	5e-05	0.000412	-3.96877	48.5825	21.6937
LOC_Os07g10840	uncharacterized glycosyltransferase, putative, expressed	-1.16317	5e-05	0.000412	-3.1525	132.025	58.953
LOC_Os08g42510	expressed protein	-1.16397	0.1109	0.252542	-1.28883	101.056	45.0996
LOC_Os03g54063	expressed protein	-1.16637	5e-05	0.000412	-3.37064	126.557	56.3864
LOC_Os02g01010	OsPDIL1-4 protein disulfide isomerase PDIL1-4, expressed	-1.16655	5e-05	0.000412	-3.72526	48.6308	21.6644
LOC_Os01g41565	ATP-binding domain-containing protein, putative, expressed	-1.16778	5e-05	0.000412	-3.30469	91.5665	40.7567
LOC_Os09g27760	retrotransposon protein, putative, Ty3-gypsy subclass, expressed	-1.16905	5e-05	0.000412	-3.93296	41.7175	18.5524
LOC_Os02g45974	expressed protein	-1.17813	0.406	0.600228	-0.48746	10.9505	4.83928
LOC_Os01g71150	expressed protein	-1.17832	5e-05	0.000412	-3.19282	25.4364	11.2394
LOC_Os02g40770	SET domain containing protein, expressed	-1.17941	0.05475	0.150487	-1.62374	19.4998	8.60977
LOC_Os07g37880	hypothetical protein	-1.17971	5e-05	0.000412	-3.02763	66.9078	29.5358
LOC_Os07g39290	ruvB-like, putative, expressed	-1.17975	5e-05	0.000412	-3.70126	55.102	24.3236
LOC_Os07g39460	transposon protein, putative, unclassified, expressed	-1.18099	5e-05	0.000412	-3.28149	31.6939	13.9786
LOC_Os08g03570	NAD dependent epimerase/dehydratase family protein, putative, expressed	-1.1813	5e-05	0.000412	-3.48858	47.2202	20.822
LOC_Os08g02490	AT hook motif domain containing protein, expressed	-1.18553	5e-05	0.000412	-3.51041	42.6723	18.7615
LOC_Os04g24960	transposon protein, putative, CACTA, En/Spm sub-class, expressed	-1.18891	5e-05	0.000412	-3.35342	28.7539	12.6125
LOC_Os01g67560	Divergent PAP2 family domain containing protein, expressed	-1.19201	5e-05	0.000412	-3.21892	86.8491	38.0132
LOC_Os04g59030	expressed protein	-1.19248	5e-05	0.000412	-3.54364	39.4513	17.2619
LOC_Os02g53770	tRNA synthetase class I, putative, expressed	-1.19287	0.0761	0.192512	-1.4451	9.78022	4.27817
LOC_Os04g46690	transposon protein, putative, unclassified, expressed	-1.19292	5e-05	0.000412	-3.2233	28.9132	12.6471
LOC_Os12g18110	PQ loop repeat domain containing protein, expressed	-1.19555	5e-05	0.000412	-3.31646	90.3131	39.4324
LOC_Os11g06990	expressed protein	-1.20442	5e-05	0.000412	-3.6188	31.1582	13.5209
LOC_Os05g50550	polyprenyl synthetase, putative, expressed	-1.20831	0.23765	0.424906	-0.64098	14.6344	6.33341
LOC_Os01g46490	hypothetical protein	-1.20855	5e-05	0.000412	-3.45649	37.5244	16.2369
LOC_Os09g08254	expressed protein	-1.20888	5e-05	0.000412	-3.55294	47.8395	20.6956
LOC_Os09g28390	cytochrome P450, putative, expressed	-1.20896	5e-05	0.000412	-3.51936	37.2504	16.1138
LOC_Os02g50320	ATMAP70 protein, putative, expressed	-1.21006	5e-05	0.000412	-3.46881	42.8261	18.5116
LOC_Os10g09790	retrotransposon protein, putative, unclassified, expressed	-1.21121	5e-05	0.000412	-3.94281	69.0887	29.8398
LOC_Os03g30400	early light-induced protein, chloroplast precursor, putative, expressed	-1.21159	5e-05	0.000412	-3.25484	85.3302	36.845
LOC_Os01g69260	hypothetical protein	-1.21207	5e-05	0.000412	-3.06851	15.6508	6.75565
LOC_Os09g21980	transposon protein, putative, CACTA, En/Spm sub-class, expressed	-1.21397	5e-05	0.000412	-3.53009	157.415	67.8588
LOC_Os04g42710	retrotransposon protein, putative, unclassified, expressed	-1.21399	5e-05	0.000412	-3.21474	32.7651	14.1242
LOC_Os10g30560	UDP-glucoronosyl and UDP-glucosyl transferase domain containing protein, expressed	-1.21456	5e-05	0.000412	-3.1874	27.8865	12.0165
LOC_Os04g46850	expressed protein	-1.21573	5e-05	0.000412	-3.41009	25.8451	11.1277
LOC_Os12g01740	serine/threonine-protein kinase, putative, expressed	-1.21714	5e-05	0.000412	-2.98994	15.5921	6.70673
LOC_Os07g47380	expressed protein	-1.21905	0.3594	0.554017	-0.7162	13.838	5.94433
LOC_Os09g11810	expressed protein	-1.22285	5e-05	0.000412	-3.48918	12.1888	5.22212
LOC_Os06g49050	hAT dimerisation domain containing protein, expressed	-1.22611	5e-05	0.000412	-2.8956	12.5411	5.36096
LOC_Os02g02490	phytosulfokine receptor precursor, putative, expressed	-1.22748	5e-05	0.000412	-4.46577	22.5389	9.62549
LOC_Os05g02070	expressed protein	-1.23307	5e-05	0.000412	-3.61302	298.608	127.031
LOC_Os03g43470	pentatricopeptide, putative, expressed	-1.2341	5e-05	0.000412	-3.88521	49.9729	21.2439
LOC_Os03g56940	app1, putative, expressed	-1.23738	5e-05	0.000412	-3.66254	107.801	45.7228
LOC_Os07g32450	protein kinase PKN/PRK1, effector, putative, expressed	-1.24006	5e-05	0.000412	-3.74587	46.0362	19.4897
LOC_Os05g38940	expressed protein	-1.24058	0.6503	0.80259	-0.18034	28.5732	12.0922
LOC_Os11g02300	CPuORF36 - conserved peptide uORF-containing transcript, expressed	-1.241	5e-05	0.000412	-3.57215	20.1763	8.53619
LOC_Os01g65240	transposon protein, putative, Pong sub-class, expressed	-1.24347	5e-05	0.000412	-4.01955	61.3931	25.9297
LOC_Os08g35310	O-methyltransferase, putative, expressed	-1.24378	0.0691	0.179269	-1.35653	17.5559	7.41323
LOC_Os09g32960	expressed protein	-1.24414	5e-05	0.000412	-2.86432	19.735	8.33129
LOC_Os01g18880	ubiquitin carboxyl-terminal hydrolase, family 1, putative, expressed	-1.24692	5e-05	0.000412	-3.65943	32.0388	13.4995
LOC_Os05g02220	ACT domain containing protein, expressed	-1.24823	5e-05	0.000412	-3.749	64.6168	27.2013
LOC_Os01g05694	expressed protein	-1.253	5e-05	0.000412	-2.85428	24.0693	10.0989
LOC_Os09g12290	bifunctional aspartokinase/homoserine dehydrogenase, chloroplast precursor, putative, expressed	-1.25365	5e-05	0.000412	-3.05928	80.2364	33.65
LOC_Os07g05490	transposon protein, putative, CACTA, En/Spm sub-class	-1.25781	5e-05	0.000412	-3.68868	80.393	33.6187
LOC_Os02g57640	KH domain containing protein, putative, expressed	-1.25796	5e-05	0.000412	-3.25324	66.2138	27.6863
LOC_Os03g26370	zinc finger, C3HC4 type domain containing protein, expressed	-1.25976	5e-05	0.000412	-3.78494	47.283	19.746
LOC_Os05g08554	expressed protein	-1.26028	5e-05	0.000412	-3.47566	75.5101	31.5227
LOC_Os03g55094	hypothetical protein	-1.26121	0.1568	0.321414	-1.3194	32.3706	13.5049
LOC_Os04g53620	ubiquitin family protein, putative, expressed	-1.26306	5e-05	0.000412	-2.84708	52.1175	21.7152
LOC_Os12g05080	PMR5, putative, expressed	-1.26569	5e-05	0.000412	-3.47261	22.0137	9.15553
LOC_Os01g73100	retrotransposon protein, putative, unclassified, expressed	-1.26599	5e-05	0.000412	-3.36419	62.1181	25.8295
LOC_Os02g51490	methyltransferase, putative, expressed	-1.26791	5e-05	0.000412	-3.37058	242.912	100.872
LOC_Os05g38330	NDP1, putative, expressed	-1.27047	0.074	0.188658	-1.63393	60.1633	24.9391
LOC_Os08g10550	potassium transporter, putative, expressed	-1.27127	5e-05	0.000412	-3.5176	16.0619	6.65434
LOC_Os05g15710	hypothetical protein	-1.27335	5e-05	0.000412	-3.48204	59.2912	24.5287
LOC_Os08g06640	stress-induced protein, putative, expressed	-1.27475	5e-05	0.000412	-4.30129	68.5013	28.3114
LOC_Os09g09290	retrotransposon protein, putative, unclassified, expressed	-1.27488	5e-05	0.000412	-3.68686	10.3863	4.29225
LOC_Os03g57190	TCP family transcription factor, putative, expressed	-1.27573	5e-05	0.000412	-2.92983	25.9667	10.7247
LOC_Os11g12710	retrotransposon protein, putative, unclassified, expressed	-1.2761	5e-05	0.000412	-3.54945	23.6568	9.7681
LOC_Os08g39580	zinc knuckle family protein, expressed	-1.2776	5e-05	0.000412	-3.70969	48.692	20.0846
LOC_Os09g31160	glutamate receptor precursor, putative, expressed	-1.27911	5e-05	0.000412	-4.18728	59.9782	24.714
LOC_Os03g19560	tetratricopeptide repeat domain containing protein, expressed	-1.28138	0.11835	0.264102	-1.35096	15.3534	6.3164
LOC_Os02g12510	expressed protein	-1.28283	0.20915	0.39241	-0.8325	31.2908	12.8602
LOC_Os03g18000	phosphoinositide-specific phospholipase C, putative, expressed	-1.28675	5e-05	0.000412	-3.62295	21.0378	8.62284
LOC_Os06g50840	zinc finger family protein, putative, expressed	-1.28801	5e-05	0.000412	-3.24734	20.4304	8.36659
LOC_Os10g42660	expressed protein	-1.29085	5e-05	0.000412	-4.02172	44.8674	18.3377
LOC_Os05g08370	CESA1 - cellulose synthase, expressed	-1.29731	5e-05	0.000412	-3.62939	177.3	72.1406
LOC_Os03g54210	hypothetical protein	-1.29754	1	1	0	15.3524	6.24567
LOC_Os03g16874	expressed protein	-1.29973	5e-05	0.000412	-3.32132	11.2865	4.5846
LOC_Os01g64520	uricase, putative, expressed	-1.30215	5e-05	0.000412	-3.8171	55.4254	22.4762
LOC_Os09g32630	retrotransposon protein, putative, unclassified, expressed	-1.30272	5e-05	0.000412	-7.08339	354.986	143.898
LOC_Os01g41730	serine/threonine-protein kinase, putative, expressed	-1.30359	5e-05	0.000412	-3.6619	19.2839	7.81223
LOC_Os05g47960	expressed protein	-1.30405	5e-05	0.000412	-3.38571	24.6757	9.99331
LOC_Os05g07670	solute carrier family 35 member E3, putative, expressed	-1.30728	5e-05	0.000412	-3.90865	71.6788	28.9641
LOC_Os08g07760	BRASSINOSTEROID INSENSITIVE 1-associated receptor kinase 1 precursor, putative, expressed	-1.30922	5e-05	0.000412	-3.78182	32.5702	13.1434
LOC_Os02g21500	PE-PGRS family protein, putative, expressed	-1.31654	5e-05	0.000412	-3.05502	42.8704	17.2124
LOC_Os06g49970	alpha-amylase precursor, putative, expressed	-1.31685	5e-05	0.000412	-3.37256	18.5687	7.45369
LOC_Os11g11860	retrotransposon protein, putative, unclassified, expressed	-1.31815	5e-05	0.000412	-3.4109	17.9466	7.19747
LOC_Os06g50679	expressed protein	-1.32046	5e-05	0.000412	-3.70907	64.6202	25.8744
LOC_Os02g08420	cinnamoyl CoA reductase, putative, expressed	-1.32215	5e-05	0.000412	-3.20144	54.1886	21.6722
LOC_Os05g51630	early-responsive to dehydration protein-related, putative, expressed	-1.32496	5e-05	0.000412	-3.77966	113.532	45.3174
LOC_Os12g34630	retrotransposon protein, putative, unclassified, expressed	-1.32686	5e-05	0.000412	-3.55238	34.0204	13.5617
LOC_Os11g12520	serpin domain containing protein, putative, expressed	-1.3349	0.0687	0.178498	-1.7115	28.4123	11.2632
LOC_Os05g44450	transposon protein, putative, unclassified	-1.337	5e-05	0.000412	-3.82565	47.5051	18.8046
LOC_Os08g14810	NB-ARC domain containing protein, expressed	-1.33841	5e-05	0.000412	-3.56947	18.6427	7.37236
LOC_Os04g45750	expressed protein	-1.33865	5e-05	0.000412	-3.18269	20.7	8.1846
LOC_Os11g02200	expressed protein	-1.33889	5e-05	0.000412	-4.80847	62.0851	24.5437
LOC_Os06g07830	ANTH/ENTH domain containing protein, putative, expressed	-1.34086	5e-05	0.000412	-4.04205	128.786	50.843
LOC_Os01g49570	retrotransposon protein, putative, unclassified, expressed	-1.34257	5e-05	0.000412	-4.32331	269.733	106.361
LOC_Os03g55100	cyclic nucleotide-gated ion channel 2, putative, expressed	-1.34268	5e-05	0.000412	-3.90635	281.339	110.928
LOC_Os05g01780	STE_PAK_Ste20++TranslationKinase_Slob_Wnk.1 - STE kinases include homologs to sterile 7, sterile 11 and sterile 20 from yeast, expressed	-1.34341	5e-05	0.000412	-3.75695	25.0105	9.85634
LOC_Os03g25770	RNA recognition motif containing protein, putative, expressed	-1.34565	5e-05	0.000412	-3.29975	22.8281	8.98234
LOC_Os12g41510	cysteine-rich receptor-like protein kinase 31 precursor, putative, expressed	-1.34745	5e-05	0.000412	-3.62026	18.3758	7.22141
LOC_Os07g49110	D-alanine--D-alanine ligase family, putative, expressed	-1.35027	5e-05	0.000412	-4.17658	26.0954	10.2351
LOC_Os03g18190	importin subunit beta, putative, expressed	-1.35368	5e-05	0.000412	-3.07741	31.0587	12.153
LOC_Os12g02150	expressed protein	-1.35459	5e-05	0.000412	-4.38602	41.6428	16.2842
LOC_Os08g28880	patatin, putative, expressed	-1.35593	0.12225	0.270223	-2.16764	40.4928	15.8198
LOC_Os04g20570	retrotransposon protein, putative, unclassified	-1.35603	5e-05	0.000412	-3.31655	20.811	8.12993
LOC_Os03g16170	protein phosphatase 2C, putative, expressed	-1.35856	5e-05	0.000412	-3.77615	31.812	12.4057
LOC_Os06g43460	retrotransposon protein, putative, unclassified, expressed	-1.35903	5e-05	0.000412	-4.08354	40.3284	15.7218
LOC_Os01g51240	hypothetical protein	-1.3594	5e-05	0.000412	-3.51902	17.6981	6.89772
LOC_Os02g38680	EMB2423, putative, expressed	-1.36028	0.2207	0.405916	-1.26534	24.748	9.63948
LOC_Os10g35980	tetraspanin family protein, putative, expressed	-1.36266	5e-05	0.000412	-4.43593	156.681	60.9274
LOC_Os10g34860	transposon protein, putative, unclassified, expressed	-1.36297	5e-05	0.000412	-3.7775	29.0603	11.2981
LOC_Os01g04930	MYB family transcription factor, putative, expressed	-1.36305	5e-05	0.000412	-3.92842	39.8127	15.4776
LOC_Os01g74040	zinc finger, RING-type, putative, expressed	-1.36392	5e-05	0.000412	-4.27429	61.8121	24.0156
LOC_Os11g01740	serine/threonine-protein kinase, putative, expressed	-1.36725	5e-05	0.000412	-3.44249	21.8903	8.4853
LOC_Os02g25980	hypothetical protein	-1.37027	0.112	0.254426	-0.50302	13.3412	5.16063
LOC_Os02g51400	AAA family ATPase, putative, expressed	-1.37035	5e-05	0.000412	-3.29845	28.702	11.1019
LOC_Os07g35160	expressed protein	-1.37269	0.07025	0.181529	-1.03657	12.0065	4.63658
LOC_Os02g51880	amine oxidase, putative, expressed	-1.3748	5e-05	0.000412	-4.14759	71.8942	27.7229
LOC_Os02g08500	two-component response regulator, putative, expressed	-1.37484	5e-05	0.000412	-4.17293	83.1002	32.0431
LOC_Os03g12530	cation efflux family protein, putative, expressed	-1.37541	5e-05	0.000412	-4.03011	17.3961	6.70519
LOC_Os01g53190	expressed protein	-1.37662	5e-05	0.000412	-4.03482	36.271	13.9687
LOC_Os12g05050	stem-specific protein TSJT1, putative, expressed	-1.37852	5e-05	0.000412	-4.03682	108.901	41.8848
LOC_Os04g52810	no apical meristem protein, putative, expressed	-1.38147	5e-05	0.000412	-3.55644	16.7893	6.44422
LOC_Os05g23700	DNA-binding storekeeper protein-related, putative, expressed	-1.382	5e-05	0.000412	-3.65667	18.7584	7.19734
LOC_Os02g33790	expressed protein	-1.38438	5e-05	0.000412	-3.87985	29.779	11.407
LOC_Os09g37860	NOL1/NOP2/sun family protein, putative, expressed	-1.38531	0.07645	0.193184	-1.38159	20.6062	7.88818
LOC_Os01g01369	3-beta-hydroxysteroid-Delta-isomerase, putative, expressed	-1.38584	5e-05	0.000412	-3.81883	32.6868	12.5081
LOC_Os07g39010	lactose permease-related, putative, expressed	-1.38668	5e-05	0.000412	-4.55971	69.4032	26.5428
LOC_Os05g35260	PB1 domain containing protein, expressed	-1.38706	5e-05	0.000412	-3.06725	213.051	81.4585
LOC_Os07g28530	retrotransposon protein, putative, unclassified, expressed	-1.3911	5e-05	0.000412	-3.39276	65.6245	25.0209
LOC_Os07g23410	fatty acid desaturase, putative, expressed	-1.39209	5e-05	0.000412	-4.04464	105.994	40.385
LOC_Os05g44250	transposon protein, putative, CACTA, En/Spm sub-class	-1.39256	5e-05	0.000412	-4.21338	40.9492	15.597
LOC_Os09g13130	retrotransposon protein, putative, unclassified	-1.39344	5e-05	0.000412	-3.76944	45.3068	17.2464
LOC_Os08g03350	amino acid transporter, putative, expressed	-1.39548	5e-05	0.000412	-3.54621	116.124	44.1409
LOC_Os06g17870	nitrate-induced NOI protein, putative, expressed	-1.39624	5e-05	0.000412	-4.57138	79.6307	30.2531
LOC_Os06g03830	retinol dehydrogenase, putative, expressed	-1.39812	5e-05	0.000412	-3.87256	34.7826	13.1973
LOC_Os01g74350	soluble inorganic pyrophosphatase, putative, expressed	-1.39858	5e-05	0.000412	-2.99999	10.8286	4.1073
LOC_Os03g13230	pentatricopeptide, putative, expressed	-1.40259	0.0839	0.206604	-1.27306	13.9138	5.26287
LOC_Os01g53079	ubiquitin domain-containing protein 1, putative, expressed	-1.40981	5e-05	0.000412	-4.11416	28.7457	10.8188
LOC_Os12g40730	helix-loop-helix DNA-binding domain containing protein, expressed	-1.4105	5e-05	0.000412	-4.36371	61.6165	23.1789
LOC_Os06g44980	expressed protein	-1.41795	0.721	0.848853	-7.85645	132.211	49.4792
LOC_Os04g43360	Os4bglu14 - monolignol beta-glucoside homologue without catalytic acid/base, expressed	-1.42022	5e-05	0.000412	-3.00213	23.9766	8.95896
LOC_Os06g07230	tyrosine protein kinase domain containing protein, putative, expressed	-1.4219	5e-05	0.000412	-3.94858	38.8041	14.4825
LOC_Os05g06320	ethylene receptor, putative, expressed	-1.42263	5e-05	0.000412	-4.06484	26.0433	9.71501
LOC_Os05g14230	expressed protein	-1.42662	5e-05	0.000412	-4.0009	125.2	46.5746
LOC_Os10g34290	retrotransposon protein, putative, unclassified, expressed	-1.42666	5e-05	0.000412	-3.55191	24.5174	9.12027
LOC_Os08g40790	DNA repair ATPase-related, putative, expressed	-1.42705	5e-05	0.000412	-3.34886	63.4436	23.5941
LOC_Os04g42310	B4-BTB3 - Bric-a-Brac, Tramtrack, Broad Complex BTB domain with B4 subfamily conserved sequence, expressed	-1.42813	5e-05	0.000412	-4.48859	28.2238	10.4884
LOC_Os03g54990	retrotransposon protein, putative, Ty3-gypsy subclass, expressed	-1.42916	5e-05	0.000412	-3.67867	61.599	22.8745
LOC_Os11g01780	F-box/LRR-repeat protein 3, putative, expressed	-1.43127	5e-05	0.000412	-3.95643	17.7513	6.58227
LOC_Os03g08170	protein kinase APK1B, chloroplast precursor, putative, expressed	-1.43154	5e-05	0.000412	-3.75386	18.0288	6.68391
LOC_Os10g31640	glycine-rich cell wall structural protein 2 precursor, putative, expressed	-1.43188	5e-05	0.000412	-4.02604	59.6974	22.1267
LOC_Os05g32590	methyltransferase, putative, expressed	-1.43227	0.27545	0.462847	-2.08584	12.5917	4.66584
LOC_Os11g01330	expressed protein	-1.43688	5e-05	0.000412	-4.06537	19.7656	7.30072
LOC_Os09g20684	SMP-30/Gluconolaconase/LRE-like region containing protein, expressed	-1.43801	5e-05	0.000412	-3.17946	15.3649	5.67081
LOC_Os02g53290	expressed protein	-1.44088	5e-05	0.000412	-4.09056	21.3244	7.85468
LOC_Os11g14190	ARGOS, putative, expressed	-1.44232	5e-05	0.000412	-3.64272	21.091	7.76096
LOC_Os02g10290	copper-transporting ATPase, putative, expressed	-1.44518	5e-05	0.000412	-4.28839	95.0902	34.9216
LOC_Os01g58580	ICE-like protease p20 domain containing protein, putative, expressed	-1.45007	5e-05	0.000412	-3.64316	15.3235	5.60843
LOC_Os12g40090	B3 DNA binding domain containing protein, expressed	-1.4521	5e-05	0.000412	-4.24281	142.85	52.2101
LOC_Os10g31300	expressed protein	-1.45269	0.3073	0.499061	-0.70474	16.6258	6.07405
LOC_Os10g39930	cytochrome P450 97B2, putative, expressed	-1.45299	5e-05	0.000412	-3.16839	18.4527	6.74012
LOC_Os02g57670	ribosomal L9, putative, expressed	-1.45306	5e-05	0.000412	-4.18934	43.4178	15.8581
LOC_Os12g13390	aspartyl aminopeptidase, putative, expressed	-1.45432	5e-05	0.000412	-4.77505	140.507	51.2746
LOC_Os12g11380	transposon protein, putative, CACTA, En/Spm sub-class, expressed	-1.45635	0.35.00E-05	0.572188	-0.64692	49.0527	17.8754
LOC_Os07g42490	sucrose synthase, putative, expressed	-1.45691	5e-05	0.000412	-4.1145	16.7996	6.11965
LOC_Os08g16559	expressed protein	-1.45712	5e-05	0.000412	-3.28242	34.5409	12.5805
LOC_Os06g14060	MBTB10 - Bric-a-Brac, Tramtrack, Broad Complex BTB domain with Meprin and TRAF Homology MATH domain, expressed	-1.45742	5e-05	0.000412	-3.5095	29.3989	10.7054
LOC_Os01g09220	transposon protein, putative, CACTA, En/Spm sub-class, expressed	-1.4579	5e-05	0.000412	-3.9061	81.2697	29.5839
LOC_Os12g01760	F-box/LRR domain containing protein, putative, expressed	-1.45812	5e-05	0.000412	-4.11419	21.2837	7.74658
LOC_Os01g13030	OsIAA3 - Auxin-responsive Aux/IAA gene family member, expressed	-1.4603	5e-05	0.000412	-3.94889	49.7201	18.0691
LOC_Os07g36410	expressed protein	-1.46204	0.0543	0.149545	-1.36831	12.0546	4.37556
LOC_Os05g06710	GDSL-like lipase/acylhydrolase, putative, expressed	-1.4641	5e-05	0.000412	-4.00581	33.1888	12.0297
LOC_Os01g70330	prefoldin subunit family protein, expressed	-1.46492	5e-05	0.000412	-4.27924	143.75	52.0743
LOC_Os12g27150	retrotransposon protein, putative, Ty3-gypsy subclass, expressed	-1.46501	5e-05	0.000412	-4.31562	32.6525	11.8278
LOC_Os08g15230	heat shock protein-related, putative, expressed	-1.46615	5e-05	0.000412	-3.86717	18.656	6.75249
LOC_Os10g35320	expressed protein	-1.4669	0.2032	0.384816	-0.32745	11.2158	4.05742
LOC_Os11g05070	sodium/calcium exchanger protein, putative, expressed	-1.46976	5e-05	0.000412	-3.80831	22.6088	8.16274
LOC_Os08g01850	esterase, putative, expressed	-1.47218	5e-05	0.000412	-4.19023	28.0696	10.1173
LOC_Os02g14160	peroxidase precursor, putative, expressed	-1.473	5e-05	0.000412	-4.84785	89.8361	32.3619
LOC_Os12g41460	expressed protein	-1.47651	5e-05	0.000412	-4.15502	21.8425	7.84926
LOC_Os02g51740	VQ domain containing protein, putative, expressed	-1.48082	5e-05	0.000412	-3.88191	18.7599	6.7214
LOC_Os05g27780	expressed protein	-1.48435	5e-05	0.000412	-3.72353	39.3118	14.0504
LOC_Os01g11120	CID11, putative, expressed	-1.48501	5e-05	0.000412	-3.59679	46.8331	16.7309
LOC_Os02g48184	expressed protein	-1.48611	5e-05	0.000412	-4.04135	20.9459	7.47717
LOC_Os02g03040	RNA recognition motif containing protein, expressed	-1.48619	5e-05	0.000412	-4.39381	99.1614	35.3959
LOC_Os03g51000	3,4-dihydroxy-2-butanone kinase, putative, expressed	-1.48661	5e-05	0.000412	-3.81802	29.5659	10.5506
LOC_Os10g42202	expressed protein	-1.48784	5e-05	0.000412	-4.48535	38.1614	13.6063
LOC_Os04g47270	amine oxidase, putative, expressed	-1.48797	5e-05	0.000412	-4.28511	20.5249	7.3174
LOC_Os05g02770	glycine-rich cell wall structural protein precursor, putative, expressed	-1.49022	0.28005	0.468227	-1.18578	67.0782	23.877
LOC_Os03g50860	histidine kinase, putative, expressed	-1.49039	5e-05	0.000412	-2.84048	65.4878	23.3082
LOC_Os09g17280	transposon protein, putative, CACTA, En/Spm sub-class, expressed	-1.49158	5e-05	0.000412	-2.84966	18.978	6.74904
LOC_Os12g38360	RALFL31 - Rapid ALkalinization Factor RALF family protein precursor, expressed	-1.49168	5e-05	0.000412	-3.78489	146.55	52.113
LOC_Os04g52850	OTU-like cysteine protease family protein, putative, expressed	-1.49235	5e-05	0.000412	-4.91832	75.5746	26.8617
LOC_Os02g52830	lipase, putative, expressed	-1.49319	5e-05	0.000412	-4.14164	62.189	22.0912
LOC_Os01g13540	NIN, putative, expressed	-1.4953	5e-05	0.000412	-4.48308	52.047	18.4615
LOC_Os02g34150	hypothetical protein	-1.49893	5e-05	0.000412	-3.23104	13.3334	4.71758
LOC_Os02g02840	ras-related protein, putative, expressed	-1.50102	5e-05	0.000412	-4.89046	72.7543	25.7043
LOC_Os02g51720	expressed protein	-1.50243	5e-05	0.000412	-3.80089	12.9782	4.58077
LOC_Os05g45400	expressed protein	-1.50276	5e-05	0.000412	-4.03344	16.5437	5.8379
LOC_Os02g36380	FAD binding domain of DNA photolyase domain containing protein, expressed	-1.5081	5e-05	0.000412	-3.63389	31.2564	10.989
LOC_Os05g05940	stress-related protein, putative, expressed	-1.51203	0.25005	0.434333	-0.84831	21.9749	7.70477
LOC_Os09g22000	hydrolase, HAD superfamily, Cof family, putative, expressed	-1.51346	5e-05	0.000412	-4.16966	35.9225	12.5826
LOC_Os01g59800	EAP30/Vps36 family domain containing protein, expressed	-1.51362	5e-05	0.000412	-3.74831	98.9309	34.6488
LOC_Os11g28860	ligA, putative, expressed	-1.51536	5e-05	0.000412	-3.54664	17.9178	6.26783
LOC_Os07g32540	hypothetical protein	-1.51564	0.62255	0.783307	-0.20805	11.4525	4.00544
LOC_Os12g01360	expressed protein	-1.51657	5e-05	0.000412	-4.30716	20.9471	7.32137
LOC_Os03g52950	retrotransposon protein, putative, unclassified, expressed	-1.52137	5e-05	0.000412	-4.46318	49.4916	17.2407
LOC_Os08g06280	LSD1 zinc finger domain containing protein, expressed	-1.52172	5e-05	0.000412	-3.2048	18.1488	6.32071
LOC_Os03g58764	OsFBDUF18 - F-box and DUF domain containing protein, expressed	-1.52487	0.05195	0.14469	-1.65777	15.0964	5.24618
LOC_Os01g25550	hypothetical protein	-1.52559	1	1	0	15.106	5.24687
LOC_Os11g29130	expressed protein	-1.52864	5e-05	0.000412	-3.96369	18.6309	6.45755
LOC_Os04g49020	retrotransposon protein, putative, unclassified	-1.52886	5e-05	0.000412	-4.39988	51.8003	17.9514
LOC_Os06g44120	retrotransposon protein, putative, Ty3-gypsy subclass	-1.52922	5e-05	0.000412	-3.86029	13.3983	4.64203
LOC_Os01g46580	actin-related protein 2/3 complex subunit 2, putative, expressed	-1.52981	5e-05	0.000412	-4.33435	22.3344	7.73488
LOC_Os03g59590	ATP/GTP/Ca++ binding protein, putative, expressed	-1.53047	5e-05	0.000412	-4.58244	65.4587	22.6595
LOC_Os02g57570	MATE efflux family protein, putative, expressed	-1.53496	5e-05	0.000412	-3.82076	32.4447	11.1963
LOC_Os04g53360	expressed protein	-1.5363	5e-05	0.000412	-4.52435	36.5058	12.586
LOC_Os11g11980	expressed protein	-1.54165	5e-05	0.000412	-4.0423	12.0699	4.14592
LOC_Os05g49490	expressed protein	-1.54328	5e-05	0.000412	-4.48727	38.1702	13.0963
LOC_Os10g37840	CCB2, putative, expressed	-1.54442	5e-05	0.000412	-3.0971	20.8215	7.13834
LOC_Os03g39490	retrotransposon protein, putative, Ty3-gypsy subclass	-1.54619	5e-05	0.000412	-4.85725	61.9635	21.217
LOC_Os07g06550	expressed protein	-1.54818	5e-05	0.000412	-4.31999	44.6621	15.2718
LOC_Os03g49960	expressed protein	-1.55056	5e-05	0.000412	-4.17982	45.0677	15.3851
LOC_Os05g02820	protein transport protein-related, putative, expressed	-1.55104	5e-05	0.000412	-4.38419	24.9506	8.51475
LOC_Os01g62260	thaumatin, putative, expressed	-1.5519	5e-05	0.000412	-4.37911	24.5798	8.38317
LOC_Os03g05620	inorganic phosphate transporter, putative, expressed	-1.55241	5e-05	0.000412	-4.4109	40.4069	13.7763
LOC_Os03g03660	CAMK_CAMK_like.17 - CAMK includes calcium/calmodulin depedent protein kinases, expressed	-1.55415	5e-05	0.000412	-4.61433	115.369	39.2865
LOC_Os08g38320	AGC_PVPK_like_kin82y.14 - ACG kinases include homologs to PKA, PKG and PKC, expressed	-1.55536	5e-05	0.000412	-4.51183	79.7144	27.1223
LOC_Os10g24160	retrotransposon protein, putative, Ty3-gypsy subclass	-1.56123	5e-05	0.000412	-4.06015	30.6895	10.3995
LOC_Os10g42340	expressed protein	-1.56248	5e-05	0.000412	-4.48103	149.593	50.6473
LOC_Os02g14790	WD domain, G-beta repeat domain containing protein, expressed	-1.56338	5e-05	0.000412	-3.75361	448.525	151.762
LOC_Os06g11320	peptidyl-prolyl cis-trans isomerase CYP40, putative, expressed	-1.5643	5e-05	0.000412	-4.2134	29.7892	10.073
LOC_Os05g35520	deoxynucleoside kinase family, putative, expressed	-1.56976	5e-05	0.000412	-4.52739	14.2817	4.81099
LOC_Os08g32230	retrotransposon protein, putative, Ty3-gypsy subclass, expressed	-1.57133	5e-05	0.000412	-3.46901	73.8589	24.8533
LOC_Os04g56970	tubulin/FtsZ domain containing protein, putative, expressed	-1.57192	0.714	0.844378	-0.19145	26.7004	8.98098
LOC_Os02g04325	expressed protein	-1.57299	5e-05	0.000412	-3.98255	19.9607	6.709
LOC_Os02g43710	enoyl-CoA hydratase/isomerase family protein, putative, expressed	-1.57718	5e-05	0.000412	-4.5452	82.0754	27.5064
LOC_Os05g27360	expressed protein	-1.5778	5e-05	0.000412	-4.79981	57.1929	19.1592
LOC_Os10g37610	retrotransposon protein, putative, unclassified, expressed	-1.58318	5e-05	0.000412	-4.63299	16.7691	5.5966
LOC_Os08g07010	ABC-2 type transporter domain containing protein, expressed	-1.58507	5e-05	0.000412	-4.61526	49.6378	16.5447
LOC_Os08g17410	BRASSINOSTEROID INSENSITIVE 1 precursor, putative, expressed	-1.58673	5e-05	0.000412	-4.25471	16.5422	5.50731
LOC_Os01g70190	exostosin family domain containing protein, expressed	-1.58955	5e-05	0.000412	-3.36537	26.3133	8.74327
LOC_Os02g51070	starch synthase, putative, expressed	-1.5897	5e-05	0.000412	-3.35821	39.7055	13.1918
LOC_Os04g56240	lipase, putative, expressed	-1.5934	5e-05	0.000412	-3.6593	24.7028	8.18621
LOC_Os10g23180	cytochrome P450, putative, expressed	-1.59653	5e-05	0.000412	-4.53649	43.2974	14.3172
LOC_Os03g18310	6PF-2-K/Fru-2,6-P2ASE liver isozyme, putative, expressed	-1.59662	5e-05	0.000412	-4.39262	230.2	76.1158
LOC_Os03g03180	uncharacterized Cys-rich domain containing protein, putative, expressed	-1.59679	5e-05	0.000412	-3.70668	51.5207	17.0334
LOC_Os10g31660	glycine-rich cell wall structural protein 2 precursor, putative, expressed	-1.59884	5e-05	0.000412	-4.8215	24.3741	8.04695
LOC_Os02g36360	ZOS2-11 - C2H2 zinc finger protein, expressed	-1.60533	5e-05	0.000412	-4.1235	30.1614	9.91284
LOC_Os07g01560	transporter family protein, putative, expressed	-1.60657	5e-05	0.000412	-3.26027	90.0407	29.5674
LOC_Os06g06160	IQ calmodulin-binding motif domain containing protein, expressed	-1.60901	5e-05	0.000412	-4.90477	108.854	35.685
LOC_Os05g09440	NADP-dependent malic enzyme, chloroplast precursor, putative, expressed	-1.60907	5e-05	0.000412	-3.77248	14.0199	4.59585
LOC_Os01g12160	OsGH3.3 - Probable indole-3-acetic acid-amido synthetase, expressed	-1.61192	5e-05	0.000412	-4.32461	23.1406	7.57074
LOC_Os05g50540	retrotransposon protein, putative, unclassified	-1.61197	0.30445	0.495828	-0.59606	12.375	4.04848
LOC_Os05g35540	GTPase of unknown function domain containing protein, putative, expressed	-1.61205	5e-05	0.000412	-4.22563	119.718	39.1637
LOC_Os05g35300	expressed protein	-1.62145	5e-05	0.000412	-4.80711	44.3633	14.4184
LOC_Os03g61380	retrotransposon protein, putative, unclassified, expressed	-1.62423	5e-05	0.000412	-3.75804	23.3912	7.58769
LOC_Os07g33300	expressed protein	-1.62589	5e-05	0.000412	-4.54987	42.0854	13.6361
LOC_Os08g30860	hypothetical protein	-1.63311	5e-05	0.000412	-4.75441	23.4084	7.54671
LOC_Os01g58194	protein disulfide isomerase, putative, expressed	-1.63336	5e-05	0.000412	-4.51096	30.9501	9.97634
LOC_Os09g36160	LRP1, putative, expressed	-1.63418	5e-05	0.000412	-3.94081	15.0372	4.84429
LOC_Os04g50770	MYB family transcription factor, putative, expressed	-1.63512	5e-05	0.000412	-4.91722	102.275	32.9267
LOC_Os11g02080	expressed protein	-1.6377	5e-05	0.000412	-4.43281	36.73	11.8039
LOC_Os07g30980	uvrD/REP helicase family protein, putative, expressed	-1.63843	5e-05	0.000412	-4.76927	56.0627	18.0077
LOC_Os06g09350	expressed protein	-1.63953	5e-05	0.000412	-3.81219	31.1134	9.9862
LOC_Os04g45380	retrotransposon protein, putative, unclassified, expressed	-1.63988	5e-05	0.000412	-4.59757	29.3508	9.41821
LOC_Os05g03760	zinc finger family protein, putative, expressed	-1.64052	5e-05	0.000412	-4.50919	201.417	64.6029
LOC_Os06g50539	expressed protein	-1.64069	5e-05	0.000412	-3.83421	15.973	5.12258
LOC_Os06g22260	conserved hypothetical protein	-1.64095	5e-05	0.000412	-3.29646	22.1411	7.09944
LOC_Os02g50380	retrotransposon, putative, centromere-specific, expressed	-1.64344	5e-05	0.000412	-4.87945	49.211	15.7521
LOC_Os01g54980	expressed protein	-1.6449	5e-05	0.000412	-4.83558	46.4922	14.8668
LOC_Os04g32430	expressed protein	-1.64733	5e-05	0.000412	-4.87865	83.5426	26.6694
LOC_Os08g39760	retrotransposon protein, putative, unclassified, expressed	-1.6503	0.0575	0.156135	-1.38775	28.6356	9.12257
LOC_Os05g30800	26S proteasome non-ATPase regulatory subunit 14, putative, expressed	-1.65261	5e-05	0.000412	-4.57766	22.9024	7.28446
LOC_Os12g05260	phytosulfokines precursor, putative, expressed	-1.65341	5e-05	0.000412	-4.47292	33.049	10.5059
LOC_Os06g29420	transposon protein, putative, CACTA, En/Spm sub-class, expressed	-1.66175	5e-05	0.000412	-4.36971	24.0468	7.60012
LOC_Os12g39090	expressed protein	-1.6635	5e-05	0.000412	-4.44634	19.5372	6.16734
LOC_Os05g03190	IQ calmodulin-binding motif domain containing protein, expressed	-1.66394	5e-05	0.000412	-4.96184	129.783	40.9564
LOC_Os01g48530	expressed protein	-1.66395	5e-05	0.000412	-4.39201	15.4281	4.86868
LOC_Os04g44280	OsRR5 type-A response regulator, expressed	-1.6642	5e-05	0.000412	-3.3968	12.7872	4.03459
LOC_Os06g14030	potassium channel SKOR, putative, expressed	-1.66519	5e-05	0.000412	-4.8082	35.5524	11.2098
LOC_Os09g37230	protein kinase family protein, putative, expressed	-1.66755	5e-05	0.000412	-4.06198	31.1541	9.80692
LOC_Os08g17870	reticulon domain containing protein, putative, expressed	-1.67074	5e-05	0.000412	-4.50447	19.3421	6.07521
LOC_Os04g52830	OsFBK15 - F-box domain and kelch repeat containing protein, expressed	-1.67111	5e-05	0.000412	-5.82421	37.8977	11.9003
LOC_Os05g46470	expressed protein	-1.67782	5e-05	0.000412	-4.5302	45.5368	14.2327
LOC_Os11g03690	expressed protein	-1.67823	5e-05	0.000412	-3.83478	224.497	70.1473
LOC_Os02g35860	expressed protein	-1.68059	5e-05	0.000412	-3.98254	42.9235	13.3902
LOC_Os06g04070	pyridoxal-dependent decarboxylase protein, putative, expressed	-1.68375	5e-05	0.000412	-4.92047	106.716	33.2178
LOC_Os02g34650	expressed protein	-1.69249	5e-05	0.000412	-5.10562	18.2566	5.64845
LOC_Os03g10320	expressed protein	-1.69711	5e-05	0.000412	-3.98393	13.1914	4.06828
LOC_Os07g49100	pectinesterase, putative, expressed	-1.69799	5e-05	0.000412	-4.75518	207.883	64.0728
LOC_Os02g07870	ATP synthase, putative, expressed	-1.70646	5e-05	0.000412	-4.16859	17.4687	5.35261
LOC_Os07g26490	ankyrin repeat domain containing protein, expressed	-1.70667	5e-05	0.000412	-4.47187	22.4009	6.86288
LOC_Os02g36390	nucleotide-sugar transporter family protein, putative, expressed	-1.71052	5e-05	0.000412	-3.14787	28.8777	8.82355
LOC_Os06g05700	cysteine synthase, putative, expressed	-1.71259	5e-05	0.000412	-4.19531	17.4691	5.33003
LOC_Os06g46340	glycosyl hydrolase, family 31, putative, expressed	-1.71382	5e-05	0.000412	-5.05519	48.5651	14.8052
LOC_Os12g32020	expressed protein	-1.71497	5e-05	0.000412	-4.26521	94.3317	28.7343
LOC_Os02g26014	terpene synthase, putative, expressed	-1.71553	5e-05	0.000412	-4.50736	28.2262	8.59462
LOC_Os02g49326	SET domain-containing protein, putative, expressed	-1.7156	5e-05	0.000412	-4.53836	57.6999	17.5682
LOC_Os03g02030	folylpolyglutamate synthase, mitochondrial precursor, putative, expressed	-1.71633	5e-05	0.000412	-4.72638	25.8269	7.85968
LOC_Os05g33644	inosine-uridine preferring nucleoside hydrolase family protein, putative, expressed	-1.71947	5e-05	0.000412	-4.75603	26.1916	7.95335
LOC_Os02g22200	expressed protein	-1.72849	5e-05	0.000412	-3.8237	14.6615	4.42438
LOC_Os08g07490	expressed protein	-1.72907	5e-05	0.000412	-4.29129	150.109	45.2797
LOC_Os11g11560	retrotransposon protein, putative, unclassified	-1.73068	0.65225	0.804018	-0.35386	29.0648	8.75752
LOC_Os08g32360	expressed protein	-1.73108	5e-05	0.000412	-3.61488	25.651	7.72675
LOC_Os11g16580	endonuclease III-like protein 1, putative, expressed	-1.73696	5e-05	0.000412	-3.96722	15.324	4.59722
LOC_Os11g35690	retrotransposon protein, putative, unclassified, expressed	-1.74192	5e-05	0.000412	-4.47118	23.9785	7.16888
LOC_Os06g03580	zinc RING finger protein, putative, expressed	-1.74217	5e-05	0.000412	-4.29441	15.4774	4.6265
LOC_Os06g16340	expressed protein	-1.74827	5e-05	0.000412	-4.81338	50.0381	14.8943
LOC_Os01g12650	reticulon domain containing protein, putative, expressed	-1.75138	0.06455	0.170252	-1.76238	39.4969	11.7313
LOC_Os03g04430	protein phosphatase 2C, putative, expressed	-1.75372	5e-05	0.000412	-5.15438	161.346	47.8448
LOC_Os05g01480	ras-related protein, putative, expressed	-1.75406	5e-05	0.000412	-4.30961	34.1425	10.1221
LOC_Os12g03470	alpha-N-arabinofuranosidase A, putative, expressed	-1.7556	5e-05	0.000412	-4.11983	131.009	38.7983
LOC_Os03g18860	pectinesterase, putative, expressed	-1.75627	5e-05	0.000412	-5.19902	141.411	41.8595
LOC_Os08g44930	SNARE domain containing protein, putative, expressed	-1.75915	0.0734	0.187478	-2.28562	25.9956	7.67968
LOC_Os01g49330	formyl transferase, putative, expressed	-1.76106	5e-05	0.000412	-5.4832	96.5159	28.4751
LOC_Os10g22730	expressed protein	-1.76796	5e-05	0.000412	-4.43071	16.039	4.70943
LOC_Os10g22540	retrotransposon protein, putative, unclassified, expressed	-1.76867	5e-05	0.000412	-4.64961	84.4159	24.7743
LOC_Os08g13920	glycosyl hydrolases family 16, putative, expressed	-1.7722	5e-05	0.000412	-5.09195	106.207	31.0935
LOC_Os06g50390	eukaryotic aspartyl protease domain containing protein, expressed	-1.77537	5e-05	0.000412	-4.75654	15.7813	4.61003
LOC_Os01g67990	transposon protein, putative, unclassified, expressed	-1.78212	5e-05	0.000412	-4.82975	236.311	68.7089
LOC_Os03g03410	serine/threonine-protein kinase, putative, expressed	-1.79162	5e-05	0.000412	-5.02328	33.8607	9.78058
LOC_Os11g41010	retrotransposon protein, putative, Ty3-gypsy subclass, expressed	-1.79489	0.0688	0.178699	-1.37897	14.9079	4.29636
LOC_Os04g52400	oxidoreductase, short chain dehydrogenase/reductase family protein, putative, expressed	-1.79615	5e-05	0.000412	-2.96344	15.0518	4.33405
LOC_Os02g40410	expressed protein	-1.79659	5e-05	0.000412	-4.0505	16.3745	4.71346
LOC_Os04g34200	hypothetical protein	-1.80446	5e-05	0.000412	-4.11371	14.4629	4.14058
LOC_Os04g55130	expressed protein	-1.81002	5e-05	0.000412	-4.62154	39.6887	11.3187
LOC_Os05g48580	expressed protein	-1.81125	5e-05	0.000412	-3.52788	38.3838	10.9372
LOC_Os07g44520	retrotransposon protein, putative, unclassified, expressed	-1.81191	5e-05	0.000412	-5.73705	43.2036	12.305
LOC_Os05g02310	soluble inorganic pyrophosphatase, putative, expressed	-1.81293	5e-05	0.000412	-5.29644	45.0949	12.8346
LOC_Os01g67970	ZOS1-20 - C2H2 zinc finger protein, expressed	-1.81335	5e-05	0.000412	-4.72594	23.6628	6.73274
LOC_Os05g49360	expressed protein	-1.81633	5e-05	0.000412	-5.40604	95.4733	27.1089
LOC_Os04g55320	retrotransposon protein, putative, Ty3-gypsy subclass, expressed	-1.81803	5e-05	0.000412	-5.2015	106.888	30.3142
LOC_Os08g41620	ubiquitin carboxyl-terminal hydrolase family protein, expressed	-1.82078	5e-05	0.000412	-4.0836	14.8246	4.19638
LOC_Os02g05840	VIL2 protein, putative, expressed	-1.82703	5e-05	0.000412	-5.05877	55.3873	15.6106
LOC_Os02g38300	SNF7 domain containing protein, putative, expressed	-1.82719	5e-05	0.000412	-5.02701	124.955	35.2141
LOC_Os12g07150	amidase family protein, putative, expressed	-1.82736	5e-05	0.000412	-5.13645	45.2766	12.758
LOC_Os05g11910	GDSL-like lipase/acylhydrolase, putative, expressed	-1.83659	5e-05	0.000412	-4.61631	29.2213	8.18147
LOC_Os08g34820	OsFBX292 - F-box domain containing protein, expressed	-1.83979	5e-05	0.000412	-5.35554	59.6561	16.6657
LOC_Os04g45700	COBRA, putative, expressed	-1.84295	5e-05	0.000412	-4.68861	128.799	35.9029
LOC_Os02g10700	OsFBL7 - F-box domain and LRR containing protein, expressed	-1.84593	5e-05	0.000412	-5.57418	243.308	67.6825
LOC_Os01g28989	expressed protein	-1.8461	5e-05	0.000412	-4.47226	16.3826	4.55671
LOC_Os09g23070	malonyl-CoA decarboxylase, mitochondrial precursor, putative, expressed	-1.84861	5e-05	0.000412	-4.6297	17.1921	4.77355
LOC_Os12g13720	Plant PDR ABC transporter associated domain containing protein, expressed	-1.85069	5e-05	0.000412	-5.21343	46.2661	12.8277
LOC_Os07g41620	expressed protein	-1.85503	5e-05	0.000412	-5.24821	130.739	36.1399
LOC_Os02g14800	expressed protein	-1.85706	0.132	0.284727	-1.11	34.3548	9.48326
LOC_Os07g32250	retrotransposon protein, putative, unclassified, expressed	-1.86024	5e-05	0.000412	-5.38396	17.0098	4.68501
LOC_Os07g43440	expressed protein	-1.86343	5e-05	0.000412	-5.59642	57.5509	15.8163
LOC_Os09g20780	RNA recognition motif containing protein, putative	-1.86427	5e-05	0.000412	-5.59335	81.3346	22.3395
LOC_Os12g24410	expressed protein	-1.86557	5e-05	0.000412	-5.70313	74.2985	20.3886
LOC_Os01g57962	photosystem I P700 chlorophyll a apoprotein A2, putative, expressed	-1.86642	5e-05	0.000412	-4.43024	18.8517	5.17014
LOC_Os08g15840	ankyrin repeat-rich protein, putative, expressed	-1.86725	5e-05	0.000412	-5.37957	60.1286	16.481
LOC_Os01g57230	BTBN1 - Bric-a-Brac, Tramtrack, Broad Complex BTB domain with non-phototropic hypocotyl 3 NPH3 and coiled-coil domains, expressed	-1.87067	5e-05	0.000412	-5.20039	57.1613	15.6306
LOC_Os03g48190	expressed protein	-1.87149	5e-05	0.000412	-4.651	35.5439	9.71382
LOC_Os11g07810	retrotransposon protein, putative, unclassified	-1.8727	5e-05	0.000412	-5.93672	42.494	11.6034
LOC_Os01g67510	recA protein, putative, expressed	-1.88112	5e-05	0.000412	-5.38357	440.213	119.506
LOC_Os01g05670	3-oxo-5-alpha-steroid 4-dehydrogenase, putative, expressed	-1.88644	5e-05	0.000412	-5.3431	81.5646	22.0611
LOC_Os10g37720	hydrolase, alpha/beta fold family protein, putative, expressed	-1.88731	5e-05	0.000412	-4.60943	16.3556	4.42107
LOC_Os01g70250	heat shock protein DnaJ, putative, expressed	-1.8919	0.0813	0.201769	-1.31041	21.4058	5.76784
LOC_Os02g46150	GAMM1 protein-like, putative, expressed	-1.89459	5e-05	0.000412	-4.94876	31.7138	8.52943
LOC_Os10g01470	homeobox associated leucine zipper, putative, expressed	-1.90233	5e-05	0.000412	-5.41138	46.5007	12.4394
LOC_Os04g47580	cyclin, putative, expressed	-1.90242	5e-05	0.000412	-5.73935	58.6193	15.6803
LOC_Os08g01270	protein kinase family protein, putative, expressed	-1.90819	5e-05	0.000412	-4.76086	23.9631	6.3844
LOC_Os05g48910	retrotransposon protein, putative, unclassified	-1.91039	5e-05	0.000412	-5.51329	73.5609	19.5687
LOC_Os06g40330	MYB family transcription factor, putative, expressed	-1.91448	5e-05	0.000412	-4.37738	24.2091	6.42189
LOC_Os01g18120	cinnamoyl CoA reductase, putative, expressed	-1.9148	5e-05	0.000412	-5.12321	176.783	46.8843
LOC_Os04g52410	OsMADS31 - MADS-box family gene with MIKCc type-box, expressed	-1.91713	5e-05	0.000412	-4.53367	31.2008	8.2614
LOC_Os06g03676	CAMK_CAMK_like.6 - CAMK includes calcium/calmodulin depedent protein kinases, expressed	-1.91716	5e-05	0.000412	-5.26557	55.9698	14.8194
LOC_Os05g03040	AP2 domain containing protein, expressed	-1.91815	5e-05	0.000412	-5.61871	197.397	52.23
LOC_Os02g52330	expressed protein	-1.91846	5e-05	0.000412	-4.49687	34.9727	9.25159
LOC_Os07g18030	retrotransposon protein, putative, unclassified, expressed	-1.92426	5e-05	0.000412	-4.76866	33.2069	8.74917
LOC_Os01g70720	expressed protein	-1.92439	5e-05	0.000412	-5.71969	40.4583	10.6588
LOC_Os03g54091	OsTOP6A1 - Topoisomerase 6 subunit A homolog 1, expressed	-1.92454	5e-05	0.000412	-5.28514	25.8048	6.79764
LOC_Os02g48094	expressed protein	-1.92474	5e-05	0.000412	-4.48332	62.1332	16.3651
LOC_Os05g34390	protein kinase domain containing protein, expressed	-1.92514	5e-05	0.000412	-5.501	41.9842	11.0551
LOC_Os04g41130	osFTL6 FT-Like6 homologous to Flowering Locus T gene; contains Pfam profile PF01161: Phosphatidylethanolamine-binding protein, expressed	-1.92988	5e-05	0.000412	-5.30476	42.6871	11.2033
LOC_Os02g09359	BRASSINOSTEROID INSENSITIVE 1-associated receptor kinase 1 precursor, putative, expressed	-1.93091	5e-05	0.000412	-4.9664	31.0976	8.15576
LOC_Os04g44500	GEM, putative, expressed	-1.93372	5e-05	0.000412	-5.13607	76.4221	20.0037
LOC_Os07g37620	fiber expressed protein, putative, expressed	-1.93378	5e-05	0.000412	-5.45085	26.2555	6.87216
LOC_Os03g16970	expressed protein	-1.93761	5e-05	0.000412	-6.41468	51.3879	13.4147
LOC_Os04g51809	expressed protein	-1.94374	5e-05	0.000412	-4.06395	16.0133	4.16254
LOC_Os02g49700	homeobox associated leucine zipper, putative, expressed	-1.94438	5e-05	0.000412	-4.55913	39.3186	10.2161
LOC_Os05g49110	retrotransposon protein, putative, Ty1-copia subclass, expressed	-1.95014	5e-05	0.000412	-6.13591	19.5639	5.06299
LOC_Os04g32280	hypothetical protein	-1.95192	5e-05	0.000412	-5.55027	46.5266	12.0258
LOC_Os05g40340	expressed protein	-1.95194	5e-05	0.000412	-4.79111	18.5268	4.78857
LOC_Os06g34750	expressed protein	-1.9539	5e-05	0.000412	-5.31926	57.8127	14.9225
LOC_Os03g06120	PLAC8 family protein, expressed	-1.95593	5e-05	0.000412	-4.81089	19.2274	4.95596
LOC_Os01g13690	ligA, putative, expressed	-1.95644	5e-05	0.000412	-5.36266	38.1633	9.83333
LOC_Os02g34990	ACT domain containing protein, putative, expressed	-1.9582	5e-05	0.000412	-4.88682	105.625	27.1826
LOC_Os06g22460	disease resistance protein RPM1, putative, expressed	-1.95829	5e-05	0.000412	-3.67084	17.4539	4.49148
LOC_Os05g47840	IPP transferase, putative, expressed	-1.96089	5e-05	0.000412	-4.95896	39.3068	10.0967
LOC_Os09g28550	expressed protein	-1.96108	5e-05	0.000412	-5.70087	60.0401	15.4204
LOC_Os04g45720	aldehyde dehydrogenase, putative, expressed	-1.96618	5e-05	0.000412	-5.48011	34.1799	8.74764
LOC_Os02g01220	rhodanese-like domain containing protein, putative, expressed	-1.96642	5e-05	0.000412	-5.21556	127.565	32.6422
LOC_Os09g18580	retrotransposon protein, putative, unclassified	-1.96736	5e-05	0.000412	-4.80135	26.5539	6.79037
LOC_Os01g57150	SR protein related family member, putative, expressed	-1.96868	5e-05	0.000412	-4.94372	39.7075	10.1447
LOC_Os10g39540	protein phosphatase 2C, putative, expressed	-1.96932	5e-05	0.000412	-5.69495	19.117	4.88197
LOC_Os12g29510	expressed protein	-1.97838	5e-05	0.000412	-4.565	62.1521	15.7726
LOC_Os09g17290	transposon protein, putative, CACTA, En/Spm sub-class, expressed	-1.98543	5e-05	0.000412	-3.99581	79.4121	20.0545
LOC_Os10g38314	glutathione S-transferase, N-terminal domain containing protein, expressed	-1.99001	5e-05	0.000412	-5.60768	55.4688	13.9635
LOC_Os05g49520	CTP synthase, putative, expressed	-1.99006	5e-05	0.000412	-3.70514	54.278	13.6633
LOC_Os04g59420	expressed protein	-1.99158	5e-05	0.000412	-5.72617	33.0617	8.31382
LOC_Os01g15970	expressed protein	-1.99403	5e-05	0.000412	-4.65154	20.5947	5.17003
LOC_Os05g02420	expressed protein	-1.99713	5e-05	0.000412	-4.2218	1362.77	341.37
LOC_Os10g41510	calcineurin B, putative, expressed	-2.00054	5e-05	0.000412	-4.65533	32.4594	8.11182
LOC_Os04g45390	retrotransposon protein, putative, unclassified, expressed	-2.00968	5e-05	0.000412	-5.94212	192.807	47.8795
LOC_Os07g47560	expressed protein	-2.01568	5e-05	0.000412	-5.99031	45.4829	11.2478
LOC_Os01g74160	carboxyl-terminal peptidase, putative, expressed	-2.01936	5e-05	0.000412	-5.92999	37.16	9.16615
LOC_Os01g18240	MYB family transcription factor, putative, expressed	-2.02109	5e-05	0.000412	-5.88949	45.6477	11.2463
LOC_Os01g65310	DUF803 domain containing, putative, expressed	-2.02138	5e-05	0.000412	-6.11486	72.7431	17.9182
LOC_Os02g20900	hypothetical protein	-2.02285	5e-05	0.000412	-4.60872	28.8481	7.0987
LOC_Os12g06850	transcription elongation factor protein, putative, expressed	-2.03025	5e-05	0.000412	-6.85296	109.233	26.7415
LOC_Os03g22150	expressed protein	-2.03597	5e-05	0.000412	-4.44608	17.2747	4.21232
LOC_Os03g42030	expressed protein	-2.04424	5e-05	0.000412	-4.20035	18.8308	4.56551
LOC_Os01g66680	S-domain receptor-like protein kinase, putative, expressed	-2.04453	5e-05	0.000412	-5.75952	40.2032	9.74528
LOC_Os06g11860	ethylene-responsive transcription factor, putative, expressed	-2.04516	5e-05	0.000412	-6.41604	27.7473	6.72303
LOC_Os12g05900	rhoGAP domain containing protein, expressed	-2.04617	5e-05	0.000412	-5.32847	21.0367	5.09352
LOC_Os03g16250	retrotransposon protein, putative, unclassified	-2.04689	5e-05	0.000412	-5.84619	61.3465	14.8461
LOC_Os07g42040	DC1 domain-containing protein, putative, expressed	-2.05436	5e-05	0.000412	-4.67252	19.519	4.69928
LOC_Os04g03796	OsSub37 - Putative Subtilisin homologue, expressed	-2.05464	5e-05	0.000412	-5.54794	50.1013	12.0598
LOC_Os04g54810	beta-D-xylosidase, putative, expressed	-2.05844	5e-05	0.000412	-3.74464	16.9287	4.06417
LOC_Os03g29540	ATP-dependent protease, putative, expressed	-2.0612	5e-05	0.000412	-5.7747	199.782	47.871
LOC_Os01g45600	expressed protein	-2.06749	5e-05	0.000412	-5.81887	51.9448	12.3927
LOC_Os02g22160	DNA binding protein, putative, expressed	-2.07107	5e-05	0.000412	-5.45375	161.356	38.4
LOC_Os11g43750	polygalacturonase, putative, expressed	-2.07407	5e-05	0.000412	-5.83116	34.7412	8.25062
LOC_Os05g03174	glycosyltransferase family 43 protein, putative, expressed	-2.07924	5e-05	0.000412	-5.10313	20.7587	4.91232
LOC_Os07g48330	cytochrome P450, putative, expressed	-2.08522	5e-05	0.000412	-4.6832	27.1503	6.39825
LOC_Os03g06940	beta-galactosidase, putative, expressed	-2.08935	5e-05	0.000412	-5.68157	26.5474	6.23829
LOC_Os01g13800	receptor-like protein kinase 5 precursor, putative, expressed	-2.0895	5e-05	0.000412	-5.54767	17.6986	4.15849
LOC_Os04g53606	expressed protein	-2.09144	5e-05	0.000412	-4.77397	42.2151	9.90563
LOC_Os02g06920	zinc finger, C3HC4 type, domain containing protein, expressed	-2.10316	5e-05	0.000412	-5.75458	46.5947	10.8448
LOC_Os07g01150	fatty acid hydroxylase, putative, expressed	-2.11068	5e-05	0.000412	-5.55564	35.9794	8.33056
LOC_Os04g56160	plasma membrane ATPase, putative, expressed	-2.11836	5e-05	0.000412	-6.22298	151.877	34.9784
LOC_Os01g62810	regulator of chromosome condensation, putative, expressed	-2.12023	5e-05	0.000412	-5.10592	99.1137	22.7971
LOC_Os03g50880	class I glutamine amidotransferase, putative, expressed	-2.12158	5e-05	0.000412	-4.37773	39.1661	9.00016
LOC_Os07g41640	agenet domain-containing protein, putative, expressed	-2.1218	5e-05	0.000412	-3.06018	32.0111	7.35485
LOC_Os06g09450	sucrose synthase, putative, expressed	-2.12409	5e-05	0.000412	-4.14318	1461.17	335.184
LOC_Os10g01640	decarboxylase, putative, expressed	-2.12459	5e-05	0.000412	-5.95366	49.767	11.4123
LOC_Os01g29210	hypothetical protein	-2.12878	5e-05	0.000412	-7.63332	164.07	37.5147
LOC_Os06g41570	hypothetical protein	-2.13543	5e-05	0.000412	-3.15694	40.1923	9.14774
LOC_Os02g52290	peptidyl-prolyl cis-trans isomerase, FKBP-type, putative, expressed	-2.13732	5e-05	0.000412	-5.05862	48.4517	11.0132
LOC_Os01g47930	hypothetical protein	-2.14023	5e-05	0.000412	-6.98019	154.259	34.9926
LOC_Os03g12970	hypothetical protein	-2.14414	0.173	0.344168	-2.18067	21.6509	4.89807
LOC_Os07g47810	expressed protein	-2.14975	5e-05	0.000412	-6.22081	338.737	76.3351
LOC_Os04g57650	expressed protein	-2.15283	5e-05	0.000412	-5.32709	29.281	6.58445
LOC_Os08g08110	diacylglycerol kinase, putative, expressed	-2.15991	5e-05	0.000412	-6.50515	51.6661	11.5613
LOC_Os02g53120	Peptidase family C50, putative, expressed	-2.16083	5e-05	0.000412	-6.30831	62.4619	13.9682
LOC_Os07g14910	expressed protein	-2.16293	5e-05	0.000412	-6.05583	88.8602	19.8426
LOC_Os05g46460	hydrolase, alpha/beta fold family domain containing protein, expressed	-2.17078	5e-05	0.000412	-5.87225	29.6339	6.58141
LOC_Os09g26540	expressed protein	-2.17715	5e-05	0.000412	-4.33165	26.2371	5.80134
LOC_Os11g12510	expressed protein	-2.18493	5e-05	0.000412	-5.86318	79.8932	17.5703
LOC_Os03g41330	DUF260 domain containing protein, putative, expressed	-2.18589	5e-05	0.000412	-5.07251	35.8565	7.88044
LOC_Os01g70820	lumenal PsbP, putative, expressed	-2.19161	5e-05	0.000412	-3.27124	35.3562	7.73971
LOC_Os03g13630	3-ketoacyl-CoA synthase, putative, expressed	-2.19314	5e-05	0.000412	-6.63341	91.6669	20.0453
LOC_Os09g28900	basic helix-loop-helix, putative, expressed	-2.19456	5e-05	0.000412	-5.9962	54.7416	11.9588
LOC_Os06g21900	expressed protein	-2.19467	5e-05	0.000412	-5.6153	78.632	17.1767
LOC_Os05g24670	retrotransposon protein, putative, unclassified, expressed	-2.21158	5e-05	0.000412	-6.23556	113.077	24.4132
LOC_Os02g40170	retrotransposon protein, putative, unclassified, expressed	-2.21177	5e-05	0.000412	-5.99218	55.0333	11.88
LOC_Os08g08980	cupin domain containing protein, expressed	-2.21513	5e-05	0.000412	-5.41863	33.5348	7.22229
LOC_Os10g03400	phosphatidylinositol transfer, putative, expressed	-2.2157	5e-05	0.000412	-5.47729	23.9891	5.1644
LOC_Os02g53310	expressed protein	-2.22245	5e-05	0.000412	-6.121	34.8338	7.46411
LOC_Os04g56600	expressed protein	-2.22565	5e-05	0.000412	-6.31936	109.955	23.5087
LOC_Os02g46240	retrotransposon protein, putative, Ty3-gypsy subclass, expressed	-2.22894	5e-05	0.000412	-6.13973	177.615	37.8879
LOC_Os09g11720	expressed protein	-2.23156	5e-05	0.000412	-6.50724	67.883	14.4542
LOC_Os01g69040	zinc finger, C3HC4 type domain containing protein, expressed	-2.23487	5e-05	0.000412	-5.44944	44.8925	9.53696
LOC_Os10g29050	MBTB43 - Bric-a-Brac, Tramtrack, Broad Complex BTB domain with Meprin and TRAF Homology MATH domain, expressed	-2.23546	5e-05	0.000412	-6.26357	93.0944	19.7689
LOC_Os03g15120	imidazole glycerol phosphate synthase hisHF, chloroplast precursor, putative, expressed	-2.24204	5e-05	0.000412	-4.82457	38.1942	8.07376
LOC_Os07g11030	transposon protein, putative, CACTA, En/Spm sub-class, expressed	-2.24827	5e-05	0.000412	-4.26095	20.3477	4.28271
LOC_Os03g63330	aspartokinase, chloroplast precursor, putative, expressed	-2.25138	5e-05	0.000412	-4.94819	44.9097	9.43208
LOC_Os02g28340	transferase family protein, putative, expressed	-2.25327	5e-05	0.000412	-5.395	36.5872	7.67408
LOC_Os01g56500	expressed protein	-2.25394	5e-05	0.000412	-6.19941	37.0143	7.7601
LOC_Os08g37400	ZF-HD homeobox protein, putative, expressed	-2.25455	5e-05	0.000412	-6.11038	56.3312	11.8049
LOC_Os08g33230	retrotransposon protein, putative, Ty3-gypsy subclass	-2.26664	5e-05	0.000412	-5.07732	28.7665	5.97807
LOC_Os05g06780	LTPL104 - Protease inhibitor/seed storage/LTP family protein precursor, expressed	-2.26853	5e-05	0.000412	-6.53199	602.341	125.011
LOC_Os02g09720	multidrug resistance protein, putative, expressed	-2.26958	5e-05	0.000412	-5.24227	43.9102	9.10653
LOC_Os02g57260	3-ketoacyl-CoA thiolase, peroxisomal precursor, putative, expressed	-2.27177	5e-05	0.000412	-6.16733	53.8997	11.1613
LOC_Os06g13560	SAM dependent carboxyl methyltransferase, putative, expressed	-2.28069	5e-05	0.000412	-6.09559	51.2629	10.5499
LOC_Os03g05750	heavy-metal-associated domain-containing protein, putative, expressed	-2.2827	5e-05	0.000412	-5.77427	77.0676	15.8384
LOC_Os01g42430	vacuolar ATP synthase, putative, expressed	-2.28424	5e-05	0.000412	-5.68288	20.7252	4.25474
LOC_Os03g07360	expressed protein	-2.28534	5e-05	0.000412	-5.40188	21.2507	4.35931
LOC_Os03g03430	CBS domain containing protein, expressed	-2.28773	5e-05	0.000412	-6.72738	96.202	19.7019
LOC_Os12g08090	amino acid transporter, putative, expressed	-2.297	5e-05	0.000412	-4.99516	22.4953	4.57746
LOC_Os03g62460	transposon protein, putative, CACTA, En/Spm sub-class, expressed	-2.30304	5e-05	0.000412	-4.65292	24.6144	4.98775
LOC_Os02g53430	DNA-3-methyladenine glycosylase, putative, expressed	-2.30469	5e-05	0.000412	-5.64246	45.7273	9.25538
LOC_Os04g45070	remorin, putative, expressed	-2.30539	5e-05	0.000412	-5.22743	38.4654	7.78179
LOC_Os03g45330	hsp20/alpha crystallin family protein, putative, expressed	-2.30608	5e-05	0.000412	-4.49145	20.0861	4.06161
LOC_Os08g25860	expressed protein	-2.31139	5e-05	0.000412	-6.2833	567.535	114.339
LOC_Os05g30100	retrotransposon protein, putative, unclassified, expressed	-2.31272	5e-05	0.000412	-4.75123	21.2589	4.27901
LOC_Os01g44394	mitotic checkpoint protein, putative, expressed	-2.31764	5e-05	0.000412	-5.23684	25.5595	5.12711
LOC_Os06g05860	6-phosphofructokinase, putative, expressed	-2.31799	5e-05	0.000412	-4.57598	30.8935	6.19559
LOC_Os12g41110	OsCML5 - Calmodulin-related calcium sensor protein, expressed	-2.32143	5e-05	0.000412	-4.74506	25.0847	5.01868
LOC_Os03g07910	nitrilase, putative, expressed	-2.34068	5e-05	0.000412	-5.60694	36.5986	7.22521
LOC_Os04g53750	retrotransposon protein, putative, Ty3-gypsy subclass, expressed	-2.341	5e-05	0.000412	-5.77823	23.6433	4.66657
LOC_Os04g48040	expressed protein	-2.34915	5e-05	0.000412	-4.683	22.643	4.44394
LOC_Os02g03960	CPuORF1 - conserved peptide uORF-containing transcript, expressed	-2.35192	5e-05	0.000412	-6.8968	30.1953	5.9148
LOC_Os05g03860	CPuORF3 - conserved peptide uORF-containing transcript, expressed	-2.35192	5e-05	0.000412	-8.84444	437.392	85.6788
LOC_Os03g30190	retrotransposon protein, putative, unclassified, expressed	-2.35592	5e-05	0.000412	-5.83038	75.6809	14.7837
LOC_Os07g44730	expressed protein	-2.35981	5e-05	0.000412	-5.86262	25.1172	4.89324
LOC_Os11g37480	expressed protein	-2.36443	0.31895	0.511533	-0.75933	31.4668	6.11066
LOC_Os08g06550	acyl CoA binding protein, putative, expressed	-2.36756	5e-05	0.000412	-6.05469	188.794	36.5833
LOC_Os06g46620	retrotransposon protein, putative, unclassified	-2.3684	5e-05	0.000412	-7.21299	74.9825	14.5212
LOC_Os01g13520	auxin response factor 1, putative, expressed	-2.36913	5e-05	0.000412	-7.00582	121.612	23.5394
LOC_Os02g03270	AT hook motif domain containing protein, expressed	-2.3709	5e-05	0.000412	-6.97888	29.6429	5.73071
LOC_Os03g55660	nucleoporin, putative, expressed	-2.37559	5e-05	0.000412	-6.7396	77.8739	15.0061
LOC_Os02g07410	glycine cleavage system H protein, putative, expressed	-2.37808	5e-05	0.000412	-6.70059	133.471	25.6752
LOC_Os01g73410	FYVE zinc finger domain containing protein, expressed	-2.38126	5e-05	0.000412	-6.17713	52.6829	10.112
LOC_Os02g08364	protein phosphatase 2C, putative, expressed	-2.38272	5e-05	0.000412	-7.07882	90.9509	17.4396
LOC_Os09g32840	nucleotide pyrophosphatase/phosphodiesterase, putative, expressed	-2.38422	5e-05	0.000412	-3.91168	23.243	4.45214
LOC_Os02g07060	tubulin/FtsZ domain containing protein, putative, expressed	-2.38868	5e-05	0.000412	-7.03451	155.337	29.6626
LOC_Os02g07044	rhodanese-like domain containing protein, putative, expressed	-2.39236	5e-05	0.000412	-5.60345	35.2397	6.71214
LOC_Os04g39610	glycerophosphoryl diester phosphodiesterase family protein, putative, expressed	-2.3952	5e-05	0.000412	-6.60281	171.27	32.5577
LOC_Os04g01500	expressed protein	-2.39706	5e-05	0.000412	-4.43045	22.6561	4.3013
LOC_Os07g01904	expressed protein	-2.39773	5e-05	0.000412	-6.7122	62.6983	11.8978
LOC_Os01g63970	sialyltransferase family domain containing protein, expressed	-2.40369	5e-05	0.000412	-6.48889	21.6594	4.09321
LOC_Os03g03600	fasciclin-like arabinogalactan protein, putative, expressed	-2.4171	5e-05	0.000412	-7.61463	56.3053	10.5422
LOC_Os06g40310	transposon protein, putative, unclassified	-2.41789	5e-05	0.000412	-4.63737	23.7856	4.45099
LOC_Os02g02320	OsSCP6 - Putative Serine Carboxypeptidase homologue, expressed	-2.4303	5e-05	0.000412	-7.33001	68.9434	12.7909
LOC_Os03g55020	UDP-glucoronosyl and UDP-glucosyl transferase domain containing protein, expressed	-2.43533	5e-05	0.000412	-4.09	34.9684	6.46498
LOC_Os07g39400	polyol transporter 5, putative, expressed	-2.44237	5e-05	0.000412	-7.34936	38.1093	7.0114
LOC_Os02g13140	xaa-Pro dipeptidase, putative, expressed	-2.44416	5e-05	0.000412	-4.92443	23.8239	4.37772
LOC_Os12g42040	OsWAK126 - OsWAK receptor-like protein kinase, expressed	-2.44647	5e-05	0.000412	-6.24587	32.1443	5.89716
LOC_Os02g02830	ubiquitin-conjugating enzyme, putative, expressed	-2.44759	5e-05	0.000412	-4.39933	27.0983	4.96755
LOC_Os05g37350	hhH-GPD superfamily base excision DNA repair protein, expressed	-2.44841	5e-05	0.000412	-4.53447	28.9863	5.31067
LOC_Os05g11950	GDSL-like lipase/acylhydrolase, putative, expressed	-2.45669	5e-05	0.000412	-6.02217	38.0755	6.936
LOC_Os02g17390	3-hydroxyacyl-CoA dehydrogenase, putative, expressed	-2.45926	5e-05	0.000412	-6.70101	98.4966	17.9107
LOC_Os02g40240	receptor kinase, putative, expressed	-2.46334	5e-05	0.000412	-4.35698	801.838	145.395
LOC_Os12g42340	OsFBX464 - F-box domain containing protein, expressed	-2.47031	5e-05	0.000412	-6.87823	77.4821	13.9818
LOC_Os08g38700	C3-BTB2 - Bric-a-Brac, Tramtrack, Broad Complex BTB domain with C3 subfamily conserved sequence, expressed	-2.47085	5e-05	0.000412	-6.42694	22.4673	4.05278
LOC_Os09g08370	retrotransposon protein, putative, Ty3-gypsy subclass, expressed	-2.48947	5e-05	0.000412	-6.16409	33.0661	5.88814
LOC_Os05g04500	peroxidase precursor, putative, expressed	-2.49321	5e-05	0.000412	-5.8474	45.2491	8.03671
LOC_Os03g37950	proteasome subunit, putative, expressed	-2.49328	5e-05	0.000412	-5.63648	36.1485	6.42005
LOC_Os07g11020	rc - bHLH transcription factor regulating proanthocyanidin production in seeds, expressed	-2.49568	5e-05	0.000412	-6.04708	66.1159	11.7228
LOC_Os07g44090	myb-related protein Hv33, putative, expressed	-2.49944	5e-05	0.000412	-6.66221	39.4704	6.98018
LOC_Os08g39450	AN1-like zinc finger domain containing protein, expressed	-2.50289	5e-05	0.000412	-7.11968	82.2976	14.5192
LOC_Os12g37650	DUF538 domain containing protein, putative, expressed	-2.5053	5e-05	0.000412	-4.98256	242.894	42.7803
LOC_Os11g07060	receptor protein kinase CLAVATA1 precursor, putative, expressed	-2.51084	5e-05	0.000412	-5.55457	29.822	5.23237
LOC_Os12g08130	amino acid transporter, putative, expressed	-2.51269	5e-05	0.000412	-5.59836	35.4075	6.20438
LOC_Os05g03610	phospholipase C, putative, expressed	-2.52402	5e-05	0.000412	-7.30295	173.164	30.1058
LOC_Os04g33250	conserved hypothetical protein	-2.52778	5e-05	0.000412	-3.99003	130.881	22.6954
LOC_Os08g10510	aminotransferase, putative, expressed	-2.54094	5e-05	0.000412	-6.39846	39.3461	6.76085
LOC_Os03g01530	tubulin/FtsZ domain containing protein, putative, expressed	-2.54919	5e-05	0.000412	-6.33506	23.8605	4.07659
LOC_Os08g05910	peptide transporter PTR2, putative, expressed	-2.56886	5e-05	0.000412	-6.72451	34.7093	5.84983
LOC_Os04g22810	transposon protein, putative, CACTA, En/Spm sub-class	-2.57066	5e-05	0.000412	-6.55512	28.3671	4.77497
LOC_Os02g32360	transposon protein, putative, CACTA, En/Spm sub-class, expressed	-2.57342	5e-05	0.000412	-6.23461	63.5542	10.6774
LOC_Os06g13680	B12D protein, putative, expressed	-2.57811	5e-05	0.000412	-7.5242	1486.12	248.865
LOC_Os12g38100	membrane associated DUF588 domain containing protein, putative, expressed	-2.58785	5e-05	0.000412	-7.47456	160.177	26.6427
LOC_Os05g48600	glycosyltransferase family 43 protein, putative, expressed	-2.59083	5e-05	0.000412	-3.92621	137.767	22.868
LOC_Os03g22120	sucrose synthase, putative, expressed	-2.5978	5e-05	0.000412	-7.29074	158.617	26.2021
LOC_Os03g55610	dof zinc finger domain containing protein, putative, expressed	-2.61498	5e-05	0.000412	-7.17951	215.355	35.1535
LOC_Os08g33240	retrotransposon protein, putative, unclassified	-2.62423	5e-05	0.000412	-4.63506	58.2913	9.45438
LOC_Os05g33630	inosine-uridine preferring nucleoside hydrolase family protein, putative, expressed	-2.62526	5e-05	0.000412	-7.61842	97.5929	15.8174
LOC_Os01g38990	mitochondrial carrier protein, putative, expressed	-2.64169	5e-05	0.000412	-4.38894	27.4255	4.39468
LOC_Os11g42590	expressed protein	-2.64368	5e-05	0.000412	-6.42367	48.6474	7.78452
LOC_Os03g25360	peroxidase precursor, putative, expressed	-2.64544	5e-05	0.000412	-8.58947	132.824	21.2284
LOC_Os04g53070	expressed protein	-2.65466	5e-05	0.000412	-6.66568	77.3791	12.2883
LOC_Os12g06490	STE_PAK_Ste20_Slob_Wnk.6 - STE kinases include homologs to sterile 7, sterile 11 and sterile 20 from yeast, expressed	-2.65773	5e-05	0.000412	-7.43699	338.52	53.6449
LOC_Os12g03080	rp3 protein, putative, expressed	-2.66178	5e-05	0.000412	-7.56296	34.9324	5.52018
LOC_Os01g15830	peroxidase precursor, putative, expressed	-2.66358	5e-05	0.000412	-7.73184	357.77	56.4658
LOC_Os03g26930	OsSCP13 - Putative Serine Carboxypeptidase homologue, expressed	-2.664	5e-05	0.000412	-8.42008	406.95	64.2093
LOC_Os01g04990	mitochondrial carrier protein, putative, expressed	-2.66887	5e-05	0.000412	-5.39671	25.918	4.07561
LOC_Os08g33300	cytochrome P450 72A1, putative, expressed	-2.6909	5e-05	0.000412	-7.72012	29.63	4.58871
LOC_Os08g06380	CSLF6 - cellulose synthase-like family F; beta1,3;1,4 glucan synthase, expressed	-2.69095	5e-05	0.000412	-7.47009	57.4508	8.89689
LOC_Os02g54090	expressed protein	-2.69743	0.08945	0.216723	-2.58545	66.0072	10.1761
LOC_Os12g42770	expressed protein	-2.70186	5e-05	0.000412	-7.16454	34.7057	5.33407
LOC_Os12g38370	RALFL41 - Rapid ALkalinization Factor RALF family protein precursor, expressed	-2.70334	5e-05	0.000412	-6.58077	375.077	57.5881
LOC_Os03g14560	cytochrome P450, putative, expressed	-2.70602	5e-05	0.000412	-7.53476	621.116	95.1875
LOC_Os02g50080	EF hand family protein, putative, expressed	-2.72207	5e-05	0.000412	-8.20345	56.8079	8.6096
LOC_Os01g40800	retrotransposon protein, putative, unclassified, expressed	-2.7361	5e-05	0.000412	-7.64305	35.0729	5.26409
LOC_Os03g47290	expressed protein	-2.73686	5e-05	0.000412	-6.84991	49.9277	7.4897
LOC_Os10g23080	expressed protein	-2.74894	5e-05	0.000412	-6.60712	31.4205	4.6741
LOC_Os06g06290	GDSL-like lipase/acylhydrolase, putative, expressed	-2.75652	5e-05	0.000412	-6.94612	159.916	23.6645
LOC_Os03g08980	expressed protein	-2.7569	5e-05	0.000412	-7.18963	29.8116	4.41038
LOC_Os03g29560	retrotransposon protein, putative, unclassified, expressed	-2.7572	5e-05	0.000412	-4.15139	1796.02	265.652
LOC_Os06g13800	expressed protein	-2.76502	5e-05	0.000412	-7.74247	376.311	55.3595
LOC_Os09g35920	mediator of RNA polymerase II transcription subunit 10, putative, expressed	-2.76698	5e-05	0.000412	-5.75112	53.2776	7.82708
LOC_Os04g56500	expressed protein	-2.78495	5e-05	0.000412	-4.45872	69.9103	10.1435
LOC_Os02g08010	LTPL43 - Protease inhibitor/seed storage/LTP family protein precursor, putative, expressed	-2.78595	5e-05	0.000412	-6.96013	164.047	23.7857
LOC_Os05g23924	glycosyl hydrolase family 10 protein, putative, expressed	-2.81784	5e-05	0.000412	-7.31222	28.8749	4.09511
LOC_Os09g35620	expressed protein	-2.8185	5e-05	0.000412	-4.49828	30.3772	4.3062
LOC_Os11g42000	FRA10AC1, putative, expressed	-2.8429	5e-05	0.000412	-7.07212	34.2004	4.76688
LOC_Os04g58400	tRNA synthetase, putative, expressed	-2.84579	5e-05	0.000412	-7.33964	705.247	98.1008
LOC_Os04g42850	expressed protein	-2.84748	5e-05	0.000412	-7.34768	37.8755	5.26236
LOC_Os02g48430	expressed protein	-2.86186	5e-05	0.000412	-7.31527	42.066	5.78664
LOC_Os08g44200	ECT5, putative, expressed	-2.8677	5e-05	0.000412	-7.21182	32.6547	4.47387
LOC_Os04g45930	RNA recognition motif containing protein, expressed	-2.87624	5e-05	0.000412	-7.95676	44.6705	6.08395
LOC_Os05g34220	vrga1, putative, expressed	-2.87664	5e-05	0.000412	-7.11322	69.0391	9.40025
LOC_Os07g43604	expressed protein	-2.89109	5e-05	0.000412	-7.88575	43.9092	5.91905
LOC_Os06g02370	expressed protein	-2.91355	5e-05	0.000412	-8.10009	191.856	25.463
LOC_Os01g54390	S4 domain containing protein, putative, expressed	-2.92308	5e-05	0.000412	-8.32228	137.895	18.1809
LOC_Os03g18160	mitochondrial carrier protein, putative, expressed	-2.92412	5e-05	0.000412	-8.01458	274.397	36.1519
LOC_Os11g05440	expressed protein	-2.92896	5e-05	0.000412	-7.14373	259.622	34.0908
LOC_Os06g37620	protein kinase family protein, putative, expressed	-2.93065	5e-05	0.000412	-3.45937	31.1188	4.08139
LOC_Os01g70500	expressed protein	-2.93156	5e-05	0.000412	-7.15103	49.0157	6.42464
LOC_Os01g49440	expressed protein	-2.9349	5e-05	0.000412	-7.15246	34.5395	4.51673
LOC_Os02g08440	WRKY71, expressed	-2.9563	5e-05	0.000412	-6.93793	54.2499	6.98978
LOC_Os01g68650	plant-specific domain TIGR01615 family protein, expressed	-2.9649	5e-05	0.000412	-6.36881	32.8271	4.20446
LOC_Os03g16940	glyoxalase family protein, putative, expressed	-2.96761	5e-05	0.000412	-7.33388	260.338	33.2811
LOC_Os11g44920	expressed protein	-2.98038	5e-05	0.000412	-6.79202	53.29	6.75248
LOC_Os01g61120	expressed protein	-3.00067	5e-05	0.000412	-3.9164	34.9564	4.36752
LOC_Os04g41450	TGF-beta receptor, type I/II extracellular region, putative, expressed	-3.00405	5e-05	0.000412	-6.9403	49.5867	6.18095
LOC_Os11g40890	expressed protein	-3.01391	5e-05	0.000412	-8.55395	68.6413	8.49782
LOC_Os05g01470	methionine S-methyltransferase, putative, expressed	-3.02823	5e-05	0.000412	-8.47065	51.3808	6.29814
LOC_Os03g02040	remorin, putative, expressed	-3.03574	5e-05	0.000412	-6.69919	79.2892	9.66864
LOC_Os02g37750	lecithine cholesterol acyltransferase, putative, expressed	-3.04104	5e-05	0.000412	-4.07996	132.172	16.0581
LOC_Os01g25740	powdery mildew resistance protein PM3F, putative, expressed	-3.10841	5e-05	0.000412	-6.18626	92.5744	10.7341
LOC_Os07g01130	pentatricopeptide containing protein, putative, expressed	-3.12487	5e-05	0.000412	-7.7178	68.748	7.88098
LOC_Os01g60760	expressed protein	-3.13729	5e-05	0.000412	-6.77922	90.873	10.328
LOC_Os02g44642	STE_MEKK_ste11_MAP3K.10 - STE kinases include homologs to sterile 7, sterile 11 and sterile 20 from yeast, expressed	-3.14196	5e-05	0.000412	-8.15786	52.5668	5.95507
LOC_Os08g37800	CAMK_KIN1/SNF1/Nim1_like_AMPKh.4 - CAMK includes calcium/calmodulin depedent protein kinases, expressed	-3.15924	5e-05	0.000412	-4.93638	403.71	45.1901
LOC_Os07g29900	transposon protein, putative, unclassified, expressed	-3.17228	5e-05	0.000412	-5.13178	36.4283	4.04098
LOC_Os11g06690	serine esterase family protein, putative, expressed	-3.1847	5e-05	0.000412	-8.65747	122.372	13.4584
LOC_Os05g40920	expressed protein	-3.19825	5e-05	0.000412	-7.91356	91.8907	10.0116
LOC_Os09g17570	expressed protein	-3.21716	5e-05	0.000412	-6.34984	48.6133	5.22749
LOC_Os09g39330	retrotransposon protein, putative, unclassified, expressed	-3.22365	5e-05	0.000412	-8.29469	45.8532	4.90855
LOC_Os01g61130	retrotransposon protein, putative, LINE subclass, expressed	-3.2309	5e-05	0.000412	-7.51184	57.9471	6.17212
LOC_Os05g04380	peroxidase precursor, putative, expressed	-3.31894	5e-05	0.000412	-8.5335	83.18	8.33526
LOC_Os02g33190	retrotransposon protein, putative, unclassified, expressed	-3.32687	5e-05	0.000412	-9.206	305.061	30.4017
LOC_Os01g62020	NAD dependent epimerase/dehydratase family domain containing protein, expressed	-3.33138	5e-05	0.000412	-9.53282	138.553	13.7649
LOC_Os06g46700	expressed protein	-3.33295	5e-05	0.000412	-9.33578	126.767	12.5803
LOC_Os05g01810	xylem cysteine proteinase 2 precursor, putative, expressed	-3.34146	5e-05	0.000412	-8.95263	63.1534	6.23043
LOC_Os01g10450	protein kinase domain containing protein, expressed	-3.35734	5e-05	0.000412	-8.49693	57.5692	5.61732
LOC_Os07g45330	expressed protein	-3.36217	5e-05	0.000412	-7.8148	47.876	4.65589
LOC_Os08g08680	transposon protein, putative, CACTA, En/Spm sub-class, expressed	-3.37073	5e-05	0.000412	-5.45534	67.3645	6.51238
LOC_Os06g46754	RIC10, putative, expressed	-3.38002	5e-05	0.000412	-9.48649	211.663	20.3309
LOC_Os03g21999	expressed protein	-3.39	0.1667	0.335175	-1.53217	49.2052	4.69373
LOC_Os11g37050	expressed protein	-3.39469	5e-05	0.000412	-8.77935	52.8885	5.02871
LOC_Os05g38100	retrotransposon protein, putative, unclassified, expressed	-3.40738	5e-05	0.000412	-8.66781	96.4551	9.09081
LOC_Os08g02120	kinase, pfkB family, putative, expressed	-3.42133	5e-05	0.000412	-7.20183	148.048	13.8191
LOC_Os02g10140	bZIP transcription factor domain containing protein, expressed	-3.43102	5e-05	0.000412	-8.79544	57.986	5.37629
LOC_Os02g33944	transposon protein, putative, CACTA, En/Spm sub-class, expressed	-3.43103	5e-05	0.000412	-9.26241	55.6334	5.15813
LOC_Os01g18744	transferase family protein, putative, expressed	-3.43229	5e-05	0.000412	-6.35649	101.07	9.36271
LOC_Os06g46420	hypothetical protein	-3.43882	5e-05	0.000412	-8.40808	48.4719	4.46993
LOC_Os01g48570	expressed protein	-3.44232	5e-05	0.000412	-8.4046	49.1896	4.52515
LOC_Os08g15460	preprotein translocase subunit secY, putative, expressed	-3.54836	5e-05	0.000412	-6.47226	90.793	7.76051
LOC_Os04g11004	retrotransposon protein, putative, unclassified, expressed	-3.60436	5e-05	0.000412	-7.597	723.944	59.5228
LOC_Os05g48250	expressed protein	-3.61081	0.40145	0.595797	-23.4305	237.301	19.4239
LOC_Os04g04340	retrotransposon protein, putative, unclassified, expressed	-3.6166	5e-05	0.000412	-8.70687	236.269	19.2621
LOC_Os03g08470	AP2 domain containing protein, expressed	-3.61939	5e-05	0.000412	-9.86502	316.369	25.7425
LOC_Os05g48260	wax synthase, putative, expressed	-3.62633	5e-05	0.000412	-10.2865	94.931	7.68729
LOC_Os02g52500	expressed protein	-3.63078	5e-05	0.000412	-8.13168	2446.66	197.516
LOC_Os02g57230	retrotransposon protein, putative, unclassified, expressed	-3.63253	5e-05	0.000412	-5.78337	1219.72	84.1623
LOC_Os01g56600	signal recognition particle 54 kDa protein, putative, expressed	-3.65837	5e-05	0.000412	-8.11942	118.564	9.39017
LOC_Os12g38960	ZOS12-07 - C2H2 zinc finger protein, expressed	-3.66334	5e-05	0.000412	-6.77368	156.959	12.3882
LOC_Os03g45930	expressed protein	-3.73441	5e-05	0.000412	-8.20674	60.4027	4.53822
LOC_Os08g40560	ZOS8-11 - C2H2 zinc finger protein, expressed	-3.75656	5e-05	0.000412	-5.15591	65.2129	4.825
LOC_Os10g40790	expressed protein	-3.76139	5e-05	0.000412	-10.1435	191.698	14.1359
LOC_Os07g48980	nicotianamine synthase, putative, expressed	-3.78632	5e-05	0.000412	-9.41102	90.6688	6.57148
LOC_Os02g18930	calcineurin B, putative, expressed	-3.84379	5e-05	0.000412	-9.41728	66.6008	4.63857
LOC_Os03g30170	retrotransposon protein, putative, Ty3-gypsy subclass, expressed	-3.86112	5e-05	0.000412	-5.4234	60.6451	4.17333
LOC_Os02g57930	retrotransposon protein, putative, Ty3-gypsy subclass, expressed	-3.86706	5e-05	0.000412	-10.1897	298.969	20.4892
LOC_Os08g41150	MBTB30 - Bric-a-Brac, Tramtrack, Broad Complex BTB domain with Meprin and TRAF Homology MATH domain, expressed	-3.92513	5e-05	0.000412	-10.8077	168.808	11.1125
LOC_Os02g36720	expressed protein	-4.24362	5e-05	0.000412	-11.7567	122	6.44025
LOC_Os07g15410	expressed protein	-4.25006	5e-05	0.000412	-11.3401	252.865	13.2891
LOC_Os06g05120	expressed protein	-4.33921	0.2044	0.386274	-0.78991	116.399	5.75067
LOC_Os07g24960	transposon protein, putative, CACTA, En/Spm sub-class, expressed	-4.38445	5e-05	0.000412	-12.3371	123.776	5.92631
LOC_Os09g32490	retrotransposon protein, putative, unclassified	-4.40473	5e-05	0.000412	-9.75909	159.797	7.54419
LOC_Os02g43160	expressed protein	-4.54408	5e-05	0.000412	-15.1108	426.993	18.3027
LOC_Os04g47760	transposon protein, putative, Pong sub-class, expressed	-4.75741	5e-05	0.000412	-10.9161	150.948	5.5809
LOC_Os05g16970	retrotransposon protein, putative, unclassified, expressed	-4.92404	5e-05	0.000412	-12.5908	158.348	5.2159
LOC_Os07g27480	ELMO/CED-12 family protein, putative, expressed	-5.03586	5e-05	0.000412	-11.4837	178.832	5.45129
LOC_Os05g06970	peroxidase precursor, putative, expressed	-5.13153	5e-05	0.000412	-11.0265	158.907	4.53313
LOC_Os02g03900	metal transporter Nramp6, putative, expressed	-5.16184	5e-05	0.000412	-12.1886	176.768	4.93783
LOC_Os12g12610	expressed protein	-5.2217	5e-05	0.000412	-10.0565	154.4	4.13771
LOC_Os02g45470	hypothetical protein	-5.27693	5e-05	0.000412	-214.423	7196.93	185.624
LOC_Os05g50900	helix-loop-helix DNA-binding protein, putative, expressed	-5.32543	5e-05	0.000412	-13.3745	202.814	5.05806
LOC_Os04g44960	retrotransposon protein, putative, unclassified, expressed	-5.50062	5e-05	0.000412	-13.5048	235.378	5.19892
LOC_Os10g26040	retrotransposon protein, putative, unclassified, expressed	-5.55876	5e-05	0.000412	-7.39394	358.429	7.60411
LOC_Os11g10490	transposon protein, putative, CACTA, En/Spm sub-class, expressed	-6.64353	5e-05	0.000412	-15.9303	2075.97	20.7644
LOC_Os03g01700	expressed protein	-7.00346	5e-05	0.000412	-13.6357	920.609	7.17503
LOC_Os03g12340	retrotransposon protein, putative, unclassified	-7.11879	5e-05	0.000412	-18.4365	1266.62	9.11334
LOC_Os03g32850	retrotransposon protein, putative, unclassified, expressed	-7.70582	5e-05	0.000412	-13.508	835.227	4.00057
