# Supplementary material for: OsPhyB-Mediating Novel Regulatory Pathway for Drought Tolerance in Rice Root Identified by a Global RNA-Seq Transcriptome Analysis of Rice Genes in Response to Water Deficiencies
Source: Front Plant Sci. 2017 Apr 26;8:580. doi: 10.3389/fpls.2017.00580 (PMC5405136; doi:10.3389/fpls.2017.00580)
Supplement: Table S3 — Names and related RNA-Seq data for genes differentially expressed in response to 3 d of water deficiency (WD) vs. well-watered control (C). [file Table3.XLSX]

## Sheet: Sheet1
Table S3. Names and related RNA-Seq data for genes differentially expressed in response to 3 d of water deficiency (WD) versus well-watered control (C).
MSU_ID	MSU_Description	log2 Fold change (WD/C)	p-value	q_value	test_stat	control	WD (2 days)
LOC_Os03g22190	expressed protein	7.8288	5e-05	0.000412	12.8949	4.06068	923.216
LOC_Os07g10850	retrotransposon protein, putative, unclassified, expressed	7.07405	5e-05	0.000412	9.09729	4.59727	619.443
LOC_Os01g03360	BBTI5 - Bowman-Birk type bran trypsin inhibitor precursor, expressed	6.57325	5e-05	0.000412	11.9745	5.45489	519.436
LOC_Os05g39800	NFD4, putative, expressed	6.53869	5e-05	0.000412	8.79363	7.04092	654.593
LOC_Os01g55100	slTCP3, putative, expressed	6.04918	5e-05	0.000412	5.59944	19.7328	1306.69
LOC_Os01g05650	metallothionein, putative, expressed	6.02579	5e-05	0.000412	5.11185	402.423	26219.6
LOC_Os05g05060	expressed protein	5.9527	5e-05	0.000412	15.517	4.81061	297.948
LOC_Os01g45810	transposon protein, putative, unclassified, expressed	5.67126	0.21215	0.396415	1.51729	15.2801	778.656
LOC_Os04g52290	PPR repeat domain containing protein, putative, expressed	5.2694	5e-05	0.000412	11.6039	11.1943	431.761
LOC_Os03g26820	LTPL52 - Protease inhibitor/seed storage/LTP family protein precursor, expressed	5.20297	5e-05	0.000412	12.2859	4.71467	173.66
LOC_Os03g21080	guanine nucleotide exchange factor, putative, expressed	5.1086	5e-05	0.000412	9.51206	24.6024	848.827
LOC_Os01g60389	retrotransposon protein, putative, Ty3-gypsy subclass	5.04035	5e-05	0.000412	13.9165	13.325	438.494
LOC_Os10g42410	zinc-binding protein, putative, expressed	4.80287	5e-05	0.000412	5.21346	19.0881	532.806
LOC_Os07g02710	expressed protein	4.77763	5e-05	0.000412	14.4891	10.7892	295.938
LOC_Os04g33790	expressed protein	4.61974	5e-05	0.000412	8.83506	5.00483	123.047
LOC_Os08g33076	myrosinase precursor, putative, expressed	4.61274	5e-05	0.000412	14.6243	22.8042	557.94
LOC_Os01g63220	kinase, pfkB family, putative, expressed	4.61143	5e-05	0.000412	11.1674	4.416	107.946
LOC_Os01g48270	AAA-type ATPase family protein, putative, expressed	4.44697	5e-05	0.000412	8.3906	13.2604	289.22
LOC_Os03g59740	ADP-ribosylation factor, putative, expressed	4.37258	5e-05	0.000412	8.09453	13.5062	279.777
LOC_Os01g08290	transmembrane protein, putative, expressed	4.37196	0.157	0.321676	1.58428	4.02565	83.3541
LOC_Os12g25300	transposon protein, putative, CACTA, En/Spm sub-class, expressed	4.22665	5e-05	0.000412	7.14697	46.5745	871.961
LOC_Os09g02270	cyclase family protein, putative, expressed	4.13902	5e-05	0.000412	7.80806	5.77366	101.723
LOC_Os03g52190	retrotransposon protein, putative, unclassified, expressed	4.0907	5e-05	0.000412	4.94374	4.84199	82.4988
LOC_Os05g46210	OsPOP10 - Putative Prolyl Oligopeptidase homologue, expressed	4.06486	5e-05	0.000412	6.58892	7.99901	133.87
LOC_Os04g20220	elongation factor Tu, putative, expressed	4.0175	5e-05	0.000412	10.5625	13.9737	226.307
LOC_Os05g15940	retrotransposon protein, putative, unclassified, expressed	4.01664	5e-05	0.000412	7.38048	98.1047	1587.88
LOC_Os01g03340	BBTI4 - Bowman-Birk type bran trypsin inhibitor precursor, expressed	4.00651	5e-05	0.000412	3.75903	25.2203	405.351
LOC_Os03g57300	expressed protein	3.98225	5e-05	0.000412	10.7467	45.3861	717.298
LOC_Os03g16060	expressed protein	3.92735	5e-05	0.000412	8.20749	6.7684	102.976
LOC_Os05g15930	transposon protein, putative, unclassified, expressed	3.9201	5e-05	0.000412	3.85856	74.4708	1127.34
LOC_Os02g04640	Myb-like DNA-binding domain containing protein, putative, expressed	3.91735	5e-05	0.000412	9.914	8.04893	121.613
LOC_Os04g40300	transglutaminase, putative, expressed	3.91266	5e-05	0.000412	10.9266	11.3411	170.798
LOC_Os03g42820	LIM domain-containing protein, putative, expressed	3.87848	5e-05	0.000412	7.57753	14.682	215.936
LOC_Os06g08280	protein kinase domain containing protein, expressed	3.87342	5e-05	0.000412	10.6599	6.685	97.9754
LOC_Os05g38690	expressed protein	3.87301	5e-05	0.000412	11.2745	8.15001	119.412
LOC_Os06g35510	transposon protein, putative, CACTA, En/Spm sub-class, expressed	3.82432	5e-05	0.000412	11.3255	19.9918	283.196
LOC_Os05g31110	hexokinase, putative, expressed	3.81996	5e-05	0.000412	4.56656	5.60839	79.2064
LOC_Os10g38800	leucine-rich repeat transmembrane protein kinase, putative, expressed	3.80404	5e-05	0.000412	8.59949	4.38837	61.296
LOC_Os03g32560	retrotransposon protein, putative, unclassified, expressed	3.80318	5e-05	0.000412	8.56223	12.7348	177.772
LOC_Os06g04380	aminomethyltransferase, putative, expressed	3.7375	5e-05	0.000412	6.7343	16.4018	218.772
LOC_Os05g48620	tRNA-binding arm, putative, expressed	3.72345	5e-05	0.000412	10.2708	4.2184	55.7211
LOC_Os04g11370	expressed protein	3.72029	5e-05	0.000412	7.5397	31.8415	419.674
LOC_Os07g35700	TKL_IRAK_DUF26-lc.4 - DUF26 kinases have homology to DUF26 containing loci, expressed	3.71864	5e-05	0.000412	9.15052	6.4676	85.1463
LOC_Os03g52110	retrotransposon protein, putative, Ty3-gypsy subclass, expressed	3.67473	5e-05	0.000412	7.65837	4.24008	54.1473
LOC_Os09g33540	expressed protein	3.66887	5e-05	0.000412	6.89444	24.5055	311.677
LOC_Os08g04630	external NADH-ubiquinone oxidoreductase 1, mitochondrial precursor, putative, expressed	3.66221	5e-05	0.000412	8.95885	4.63782	58.7149
LOC_Os01g73920	hypothetical protein	3.65638	5e-05	0.000412	8.67666	4.14308	52.2402
LOC_Os01g03870	expressed protein	3.62497	5e-05	0.000412	9.76121	4.22316	52.103
LOC_Os07g40320	vesicle transport protein GOT1B, putative, expressed	3.59667	5e-05	0.000412	9.83359	36.2183	438.161
LOC_Os04g44620	hus1-like protein, expressed	3.58665	5e-05	0.000412	9.13184	8.01277	96.2656
LOC_Os09g33530	expressed protein	3.5634	5e-05	0.000412	6.33242	9.79425	115.788
LOC_Os10g33440	NB-ARC domain containing protein, expressed	3.53925	5e-05	0.000412	5.11154	4.0897	47.5459
LOC_Os08g40960	retrotransposon protein, putative, unclassified, expressed	3.52409	5e-05	0.000412	9.46986	10.5582	121.464
LOC_Os02g17550	transposon protein, putative, unclassified, expressed	3.50366	5e-05	0.000412	9.15561	17.7966	201.858
LOC_Os09g35910	homeobox associated leucine zipper, putative, expressed	3.48978	5e-05	0.000412	5.71349	6.85412	76.9981
LOC_Os05g10670	zinc finger CCCH type family protein, putative, expressed	3.48456	5e-05	0.000412	9.87365	12.7462	142.672
LOC_Os05g48570	expressed protein	3.456	5e-05	0.000412	8.91237	24.4174	267.954
LOC_Os05g43560	AGAP007115-PA, putative, expressed	3.45559	5e-05	0.000412	4.52188	4.3329	47.5352
LOC_Os02g03700	expressed protein	3.43774	5e-05	0.000412	9.28833	14.2101	153.978
LOC_Os04g04999	expressed protein	3.40359	5e-05	0.000412	9.62901	12.9535	137.079
LOC_Os11g41140	zinc finger, C3HC4 type domain containing protein, expressed	3.37639	5e-05	0.000412	9.05982	19.8054	205.673
LOC_Os01g06660	thiamine pyrophosphate enzyme, C-terminal TPP binding domain containing protein, expressed	3.3729	5e-05	0.000412	9.05821	9.82516	101.785
LOC_Os07g44660	FGGY family of carbohydrate kinases, putative, expressed	3.35742	5e-05	0.000412	8.73418	5.19402	53.2337
LOC_Os10g10990	transcription initiation factor IIF, alpha subunit domain containing protein, expressed	3.35271	5e-05	0.000412	9.07059	4.91517	50.2115
LOC_Os10g32240	retrotransposon protein, putative, unclassified, expressed	3.33868	5e-05	0.000412	7.32156	4.17985	42.2866
LOC_Os01g50030	CPuORF25 - conserved peptide uORF-containing transcript, expressed	3.32345	5e-05	0.000412	10.3149	26.2157	262.434
LOC_Os11g36820	expressed protein	3.29492	5e-05	0.000412	8.35476	5.64961	55.4481
LOC_Os08g43370	6-phosphogluconolactonase, putative, expressed	3.27826	5e-05	0.000412	8.81679	7.91028	76.7442
LOC_Os08g10630	metal cation transporter, putative, expressed	3.24975	5e-05	0.000412	8.29187	8.91254	84.7763
LOC_Os12g06340	BEL1-like homeodomain transcription factor, putative, expressed	3.23665	0.14725	0.307241	1.33189	7.2449	68.2905
LOC_Os05g33230	cobalt ion transporter, putative, expressed	3.23351	5e-05	0.000412	7.56189	8.77773	82.5593
LOC_Os03g27700	expressed protein	3.228	5e-05	0.000412	8.44963	29.6638	277.94
LOC_Os02g50670	expressed protein	3.22168	5e-05	0.000412	8.02716	4.54006	42.3529
LOC_Os05g51820	helix-loop-helix DNA-binding protein, putative, expressed	3.19325	5e-05	0.000412	8.55443	27.8645	254.869
LOC_Os03g14120	dihydrodipicolinate reductase, putative, expressed	3.19208	5e-05	0.000412	7.81367	11.3409	103.648
LOC_Os02g37020	expressed protein	3.18008	5e-05	0.000412	6.88694	6.73381	61.0324
LOC_Os03g48260	expressed protein	3.17852	5e-05	0.000412	8.82369	10.1314	91.7277
LOC_Os01g67590	oligopeptidase, putative, expressed	3.16596	5e-05	0.000412	7.36523	18.8194	168.91
LOC_Os12g41670	expressed protein	3.16303	5e-05	0.000412	9.99699	38.3639	343.629
LOC_Os03g17570	response regulator receiver domain containing protein, expressed	3.16261	5e-05	0.000412	8.78816	14.0351	125.677
LOC_Os12g01530	ferritin-1, chloroplast precursor, putative, expressed	3.12127	5e-05	0.000412	7.91262	5.45116	47.4333
LOC_Os01g07530	uncharacterized glycosyltransferase, putative, expressed	3.12058	5e-05	0.000412	8.31385	4.41453	38.3948
LOC_Os01g14100	BT1 family protein, putative, expressed	3.11763	5e-05	0.000412	6.18131	7.29757	63.34
LOC_Os07g45110	transposon protein, putative, unclassified, expressed	3.11046	5e-05	0.000412	8.03137	11.771	101.661
LOC_Os03g27030	RNA recognition motif containing protein, expressed	3.0988	5e-05	0.000412	7.59075	20.704	177.372
LOC_Os02g34900	transposon protein, putative, CACTA, En/Spm sub-class, expressed	3.07791	5e-05	0.000412	8.64996	45.9338	387.862
LOC_Os02g20980	expressed protein	3.07336	5e-05	0.000412	7.63887	11.5824	97.4922
LOC_Os08g25864	expressed protein	3.06427	5e-05	0.000412	7.45608	4.81226	40.252
LOC_Os10g39470	expressed protein	3.05608	5e-05	0.000412	12.7349	46.0551	383.044
LOC_Os02g33860	WD domain, G-beta repeat domain containing protein, expressed	3.05469	5e-05	0.000412	8.57633	7.41322	61.5969
LOC_Os12g35740	retrotransposon protein, putative, Ty1-copia subclass, expressed	3.04317	5e-05	0.000412	4.47635	16.8624	138.997
LOC_Os04g32900	transposon protein, putative, unclassified	3.03442	5e-05	0.000412	7.77256	9.82746	80.518
LOC_Os07g08880	ES43 protein, putative, expressed	3.02861	0.18225	0.356978	1.05309	7.32651	59.7862
LOC_Os06g04510	enolase, putative, expressed	3.02193	5e-05	0.000412	7.46175	15.7812	128.183
LOC_Os03g62200	ammonium transporter protein, putative, expressed	3.01771	5e-05	0.000412	8.08948	16.0482	129.972
LOC_Os05g28810	expressed protein	3.01121	5e-05	0.000412	7.3912	6.29198	50.7286
LOC_Os03g06520	sulfate transporter, putative, expressed	2.98633	5e-05	0.000412	3.88026	9.12782	72.334
LOC_Os06g06760	protein kinase, putative, expressed	2.9809	5e-05	0.000412	7.79594	5.1676	40.797
LOC_Os06g45260	transposon protein, putative, unclassified, expressed	2.95568	5e-05	0.000412	5.69019	4.43359	34.3956
LOC_Os07g48260	WRKY47, expressed	2.95051	5e-05	0.000412	7.96953	7.95319	61.48
LOC_Os01g68290	expressed protein	2.93721	5e-05	0.000412	6.4133	99.4038	761.362
LOC_Os12g36950	CTP synthase, putative, expressed	2.93288	5e-05	0.000412	6.69201	6.01636	45.9428
LOC_Os08g07430	expressed protein	2.9263	5e-05	0.000412	6.4107	4.59957	34.964
LOC_Os07g49540	expressed protein	2.9246	5e-05	0.000412	5.42903	5.09663	38.6968
LOC_Os10g40800	retrotransposon protein, putative, unclassified, expressed	2.91348	5e-05	0.000412	7.70193	6.24453	47.0484
LOC_Os07g42260	peptidase, T1 family, putative, expressed	2.91001	5e-05	0.000412	8.50471	4.99682	37.5574
LOC_Os03g16040	hsp20/alpha crystallin family protein, putative, expressed	2.9093	5e-05	0.000412	5.95832	4.67068	35.0886
LOC_Os09g17890	expressed protein	2.89381	5e-05	0.000412	7.83895	8.89977	66.146
LOC_Os03g57330	IQ calmodulin-binding motif domain containing protein, expressed	2.89333	5e-05	0.000412	4.76471	6.35876	47.2446
LOC_Os09g35790	HSF-type DNA-binding domain containing protein, expressed	2.89167	5e-05	0.000412	8.28579	42.3675	314.422
LOC_Os07g48120	expressed protein	2.88634	5e-05	0.000412	8.7228	166.296	1229.58
LOC_Os02g56930	expressed protein	2.88211	5e-05	0.000412	7.65961	13.629	100.477
LOC_Os04g56740	IQ calmodulin-binding motif family protein, putative, expressed	2.87015	5e-05	0.000412	6.92093	4.4323	32.4064
LOC_Os01g26060	expressed protein	2.861	5e-05	0.000412	4.07025	24.3233	176.713
LOC_Os01g46780	transposon protein, putative, unclassified, expressed	2.85948	5e-05	0.000412	7.30842	6.28548	45.6172
LOC_Os04g12900	glucosyltransferase, putative, expressed	2.85892	5e-05	0.000412	5.08368	8.65597	62.7966
LOC_Os06g32140	retrotransposon, putative, centromere-specific, expressed	2.85094	5e-05	0.000412	6.98189	121.231	874.643
LOC_Os01g53020	heat shock protein DnaJ, putative, expressed	2.8505	5e-05	0.000412	7.77565	43.0671	310.622
LOC_Os06g10200	adenylate kinase, putative, expressed	2.84902	5e-05	0.000412	7.48704	6.00142	43.2408
LOC_Os01g60380	retrotransposon protein, putative, Ty3-gypsy subclass, expressed	2.84612	5e-05	0.000412	7.30283	18.2429	131.178
LOC_Os02g07760	aldehyde dehydrogenase, putative, expressed	2.81923	5e-05	0.000412	7.56793	41.2639	291.236
LOC_Os05g07940	glyoxalase family protein, putative, expressed	2.81421	5e-05	0.000412	8.01548	25.5667	179.819
LOC_Os09g30050	expressed protein	2.79269	5e-05	0.000412	8.21391	8.32196	57.6647
LOC_Os09g04790	PAP fibrillin family domain containing protein, expressed	2.79084	5e-05	0.000412	7.55259	13.9906	96.8192
LOC_Os07g49510	expressed protein	2.78896	5e-05	0.000412	8.71363	60.0482	415.012
LOC_Os01g22870	expressed protein	2.77138	5e-05	0.000412	8.25239	9.54186	65.148
LOC_Os01g08850	expressed protein	2.77009	5e-05	0.000412	4.22951	5.05937	34.5125
LOC_Os06g42680	phytosulfokines 1 precursor, putative, expressed	2.75241	5e-05	0.000412	7.87481	17.4419	117.531
LOC_Os07g36660	retrotransposon protein, putative, unclassified, expressed	2.75103	5e-05	0.000412	7.24606	11.8023	79.4528
LOC_Os01g15260	dynein light chain type 1 domain containing protein, expressed	2.74482	5e-05	0.000412	7.29916	26.8063	179.684
LOC_Os11g03020	retrotransposon protein, putative, Ty3-gypsy subclass	2.74315	5e-05	0.000412	6.94133	7.51715	50.3297
LOC_Os08g03430	extracellular ligand-gated ion channel, putative, expressed	2.73918	5e-05	0.000412	5.99054	7.08431	47.3011
LOC_Os02g51980	retrotransposon protein, putative, Ty1-copia subclass, expressed	2.73501	5e-05	0.000412	7.49715	11.6415	77.5052
LOC_Os06g48940	GHMP kinases ATP-binding protein, putative, expressed	2.73022	5e-05	0.000412	6.028	9.27882	61.5704
LOC_Os02g34240	transposon protein, putative, unclassified	2.72604	5e-05	0.000412	7.66944	41.3987	273.909
LOC_Os06g02420	ATOZI1, putative, expressed	2.72458	5e-05	0.000412	6.67292	34.415	227.473
LOC_Os02g46130	tRNA synthetases class II domain containing protein, expressed	2.7128	5e-05	0.000412	6.8058	4.01222	26.3038
LOC_Os02g04160	transcription elongation factor 1, putative, expressed	2.71001	5e-05	0.000412	6.7107	21.3369	139.613
LOC_Os04g58690	tRNA-specific adenosine deaminase 1, putative, expressed	2.70655	5e-05	0.000412	7.37187	10.6231	69.3434
LOC_Os12g20150	phosphoglucan, water dikinase, chloroplast precursor, putative, expressed	2.70242	5e-05	0.000412	6.28019	19.6921	128.175
LOC_Os01g49614	Protein kinase domain containing protein, expressed	2.69449	5e-05	0.000412	7.34494	18.166	117.593
LOC_Os01g09620	zinc finger/CCCH transcription factor, putative, expressed	2.67509	5e-05	0.000412	7.9632	17.6923	112.997
LOC_Os12g42660	AGC_AGC_other_GWLd.1 - ACG kinases include homologs to PKA, PKG and PKC, expressed	2.66869	5e-05	0.000412	5.83181	4.45125	28.3033
LOC_Os09g27700	microtubule associated protein, putative, expressed	2.64639	5e-05	0.000412	6.86542	21.714	135.952
LOC_Os05g25914	expressed protein	2.62626	5e-05	0.000412	8.86332	37.4655	231.32
LOC_Os09g26620	auxin-repressed protein, putative, expressed	2.62438	5e-05	0.000412	4.67457	4.54674	28.0361
LOC_Os05g05210	WD domain, G-beta repeat domain containing protein, expressed	2.61257	5e-05	0.000412	7.54724	21.8617	133.704
LOC_Os07g45490	expressed protein	2.60936	5e-05	0.000412	4.1977	5.49358	33.5236
LOC_Os01g01450	stress responsive protein, putative, expressed	2.60223	5e-05	0.000412	8.63626	59.2885	360.013
LOC_Os08g04810	serine esterase family protein, putative, expressed	2.59827	5e-05	0.000412	6.67834	5.24746	31.7765
LOC_Os04g24060	retrotransposon protein, putative, Ty3-gypsy subclass, expressed	2.57913	5e-05	0.000412	6.45201	6.75311	40.3552
LOC_Os04g43740	OsSAUR18 - Auxin-responsive SAUR gene family member, expressed	2.57724	5e-05	0.000412	10.0847	62.1889	371.141
LOC_Os08g04180	tryptophan synthase beta chain 1, putative, expressed	2.56816	5e-05	0.000412	7.35155	41.2767	244.793
LOC_Os02g21300	transposon protein, putative, unclassified, expressed	2.56259	5e-05	0.000412	6.75589	6.60031	38.9924
LOC_Os01g19710	transposon protein, putative, CACTA, En/Spm sub-class, expressed	2.56013	5e-05	0.000412	4.61406	4.04331	23.8458
LOC_Os01g02200	armadillo/beta-catenin repeat family protein, putative, expressed	2.5583	5e-05	0.000412	7.33039	19.6527	115.757
LOC_Os05g43970	heat- and acid-stable phosphoprotein, putative, expressed	2.55594	5e-05	0.000412	7.24481	9.23886	54.3292
LOC_Os03g15990	EDM2, putative, expressed	2.55283	5e-05	0.000412	4.44405	21.2442	124.657
LOC_Os06g35060	heavy metal-associated domain containing protein, expressed	2.55164	5e-05	0.000412	6.77575	6.19745	36.3357
LOC_Os09g26170	MYB family transcription factor, putative, expressed	2.54681	5e-05	0.000412	5.08427	5.45176	31.8568
LOC_Os04g01590	arginase, putative, expressed	2.5367	5e-05	0.000412	7.06881	6.58107	38.1873
LOC_Os03g64420	retrotransposon protein, putative, unclassified, expressed	2.52502	5e-05	0.000412	6.60343	8.05192	46.3453
LOC_Os09g32984	auxin responsive protein, putative, expressed	2.52065	5e-05	0.000412	6.33808	49.343	283.15
LOC_Os02g06170	expressed protein	2.51583	5e-05	0.000412	6.0889	9.46997	54.1612
LOC_Os11g36790	OsFBO6 - F-box and other domain containing protein, expressed	2.51234	5e-05	0.000412	6.35869	5.56695	31.762
LOC_Os02g46110	expressed protein	2.51127	5e-05	0.000412	5.8549	6.57643	37.4938
LOC_Os05g16889	expressed protein	2.50952	0.2162	0.401488	2.43647	4.42191	25.1797
LOC_Os09g32270	expressed protein	2.50671	5e-05	0.000412	7.74929	6.90921	39.2666
LOC_Os04g43930	retrotransposon protein, putative, unclassified	2.49367	5e-05	0.000412	7.41256	23.4618	132.139
LOC_Os03g03340	hypothetical protein	2.49365	5e-05	0.000412	4.45074	4.00792	22.5726
LOC_Os06g02019	cytochrome P450, putative, expressed	2.49265	5e-05	0.000412	6.7684	4.23168	23.8164
LOC_Os01g50220	retrotransposon protein, putative, LINE subclass, expressed	2.48593	5e-05	0.000412	3.59403	8.4219	47.1792
LOC_Os03g63010	plastid terminal oxidase, putative, expressed	2.48376	5e-05	0.000412	4.55167	35.7617	200.034
LOC_Os02g36220	terpene synthase, putative, expressed	2.48094	5e-05	0.000412	6.12531	14.5764	81.3743
LOC_Os08g39030	expressed protein	2.4712	5e-05	0.000412	7.06846	24.1224	133.76
LOC_Os08g41420	expressed protein	2.46694	5e-05	0.000412	5.47391	16.903	93.4517
LOC_Os07g10170	expressed protein	2.4578	5e-05	0.000412	6.89241	11.8316	65.0001
LOC_Os03g05270	RING finger and CHY zinc finger domain-containing protein 1, putative, expressed	2.44828	5e-05	0.000412	8.10254	14.474	78.9937
LOC_Os02g58350	OsRR3 type-A response regulator, expressed	2.44472	5e-05	0.000412	6.71019	27.377	149.046
LOC_Os02g56880	transcriptional corepressor LEUNIG, putative, expressed	2.44386	5e-05	0.000412	6.11319	7.50719	40.8463
LOC_Os03g05910	expressed protein	2.44138	5e-05	0.000412	7.08586	6.56188	35.6415
LOC_Os03g24900	DHHC zinc finger domain containing protein, expressed	2.43859	5e-05	0.000412	6.37172	8.97879	48.6751
LOC_Os08g44960	AP2 domain containing protein, expressed	2.43685	5e-05	0.000412	6.94375	9.93593	53.7991
LOC_Os04g41090	retrotransposon protein, putative, unclassified, expressed	2.43615	5e-05	0.000412	3.92316	16.6475	90.0954
LOC_Os01g64470	harpin-induced protein 1 domain containing protein, expressed	2.43292	5e-05	0.000412	5.22286	26.1571	141.244
LOC_Os01g09300	oxidoreductase, putative, expressed	2.41987	5e-05	0.000412	5.70079	12.2623	65.6181
LOC_Os08g03870	2-aminoethanethiol dioxygenase, putative, expressed	2.41451	5e-05	0.000412	5.89424	5.05351	26.9422
LOC_Os12g07950	transcriptional regulator Sir2 family protein, putative, expressed	2.41363	5e-05	0.000412	6.24867	10.987	58.5401
LOC_Os08g42530	SFC, putative, expressed	2.41361	5e-05	0.000412	3.70194	27.9992	149.181
LOC_Os02g10310	fumarylacetoacetase, putative, expressed	2.40115	5e-05	0.000412	6.77005	38.4993	203.363
LOC_Os12g43700	SCP-like extracellular protein, expressed	2.39847	5e-05	0.000412	6.27116	11.4658	60.4528
LOC_Os03g55510	expressed protein	2.38233	5e-05	0.000412	7.11571	33.5674	175.013
LOC_Os03g61630	WD domain, G-beta repeat domain containing protein, expressed	2.37997	5e-05	0.000412	5.58149	4.06254	21.1465
LOC_Os08g09250	glyoxalase family protein, putative, expressed	2.36896	5e-05	0.000412	5.76332	187.912	970.691
LOC_Os06g01360	homogentisate 1,2-dioxygenase, putative, expressed	2.3614	5e-05	0.000412	6.03189	16.0679	82.568
LOC_Os03g02260	DnaK family protein, putative, expressed	2.35983	5e-05	0.000412	5.40063	22.1775	113.839
LOC_Os03g59090	retrotransposon protein, putative, unclassified, expressed	2.35927	5e-05	0.000412	7.85175	14.4296	74.0399
LOC_Os05g05030	expressed protein	2.35502	5e-05	0.000412	5.93273	4.1207	21.0816
LOC_Os01g70630	retrotransposon protein, putative, unclassified, expressed	2.34977	5e-05	0.000412	6.42108	5.83018	29.7188
LOC_Os04g57540	adenylate kinase, putative, expressed	2.34961	5e-05	0.000412	6.55476	15.544	79.2255
LOC_Os06g23800	flavin-containing monooxygenase family protein, putative, expressed	2.34811	5e-05	0.000412	6.80524	14.4415	73.5299
LOC_Os05g03920	TKL_IRAK_DUF26-lf.3 - DUF26 kinases have homology to DUF26 containing loci, expressed	2.34535	5e-05	0.000412	5.20562	4.04868	20.5747
LOC_Os05g51790	RecF/RecN/SMC N terminal domain containing protein, expressed	2.33895	5e-05	0.000412	4.448	17.0627	86.3261
LOC_Os02g38450	expressed protein	2.33698	5e-05	0.000412	6.25094	9.53488	48.1745
LOC_Os02g46080	protein phosphatase 2C, putative, expressed	2.33579	5e-05	0.000412	5.69469	16.0855	81.204
LOC_Os06g04780	coiled-coil domain-containing protein 97, putative, expressed	2.33433	5e-05	0.000412	6.8329	10.2572	51.7288
LOC_Os11g06080	retrotransposon protein, putative, unclassified, expressed	2.33356	5e-05	0.000412	5.67679	8.05985	40.6254
LOC_Os10g38750	transposon protein, putative, Mutator sub-class, expressed	2.33241	5e-05	0.000412	5.44694	6.65278	33.5064
LOC_Os11g02240	CAMK_KIN1/SNF1/Nim1_like.4 - CAMK includes calcium/calmodulin depedent protein kinases, expressed	2.33127	5e-05	0.000412	6.56692	21.9966	110.698
LOC_Os02g20370	expressed protein	2.32905	5e-05	0.000412	15.0157	23.5497	118.331
LOC_Os05g04700	OsRCI2-6 - Hydrophobic protein LTI6B, expressed	2.32223	5e-05	0.000412	6.58861	196.027	980.338
LOC_Os04g53200	exonuclease, putative, expressed	2.32099	5e-05	0.000412	6.42561	63.7807	318.695
LOC_Os01g10080	expressed protein	2.31968	5e-05	0.000412	4.38342	6.20415	30.9725
LOC_Os04g51310	putrescine-binding periplasmic protein-related, putative, expressed	2.31736	5e-05	0.000412	6.49492	57.5901	287.04
LOC_Os03g60600	zinc knuckle domain containing protein, expressed	2.31079	5e-05	0.000412	6.09755	7.84595	38.9279
LOC_Os03g17810	DUF260 domain containing protein, putative, expressed	2.30671	5e-05	0.000412	5.78176	6.60509	32.679
LOC_Os01g21600	retrotransposon protein, putative, unclassified, expressed	2.30668	5e-05	0.000412	6.22864	9.48134	46.9081
LOC_Os10g40020	oxidoreductase, short chain dehydrogenase/reductase family domain containing family, expressed	2.30072	5e-05	0.000412	6.76143	37.9104	186.786
LOC_Os04g46780	MSP domain containing protein, expressed	2.29936	5e-05	0.000412	7.43584	18.7096	92.0963
LOC_Os10g30990	retrotransposon protein, putative, unclassified, expressed	2.2989	5e-05	0.000412	6.39307	8.20097	40.3555
LOC_Os03g31090	40S ribosomal protein S19, putative, expressed	2.29127	5e-05	0.000412	5.38138	7.55693	36.9901
LOC_Os05g45890	tRNAHis guanylyltransferase family protein, expressed	2.28704	5e-05	0.000412	8.35576	43.3296	211.472
LOC_Os11g17670	retrotransposon protein, putative, unclassified, expressed	2.27481	5e-05	0.000412	6.72743	15.8022	76.472
LOC_Os03g59310	ribosomal protein, putative, expressed	2.26653	0.1674	0.336097	1.51004	7.64502	36.7851
LOC_Os06g48500	expressed protein	2.26142	5e-05	0.000412	5.52372	10.0194	48.0394
LOC_Os02g46260	OsSCP9 - Putative Serine Carboxypeptidase homologue, expressed	2.25783	5e-05	0.000412	6.20415	10.6096	50.7426
LOC_Os11g19160	beta-D-xylosidase, putative, expressed	2.25166	5e-05	0.000412	6.09971	10.9384	52.0921
LOC_Os03g07270	glycine-rich cell wall protein, putative, expressed	2.25038	5e-05	0.000412	3.55676	6.365	30.2851
LOC_Os06g47190	retrotransposon protein, putative, unclassified	2.24495	5e-05	0.000412	4.73037	21.2446	100.704
LOC_Os08g41410	glucan endo-1,3-beta-glucosidase precursor, putative, expressed	2.24187	5e-05	0.000412	3.98477	8.93333	42.2554
LOC_Os03g19340	WD domain, G-beta repeat domain containing protein, expressed	2.2403	5e-05	0.000412	6.44506	19.4501	91.9012
LOC_Os06g45270	transposon protein, putative, unclassified, expressed	2.24018	5e-05	0.000412	4.52865	5.64475	26.6689
LOC_Os06g11790	TLD family protein, putative, expressed	2.23328	5e-05	0.000412	6.44097	25.6762	120.73
LOC_Os01g09430	expressed protein	2.22811	5e-05	0.000412	5.69684	10.4927	49.1603
LOC_Os07g35720	expressed protein	2.22229	5e-05	0.000412	4.56897	184.915	862.873
LOC_Os08g38000	conserved hypothetical protein	2.20671	5e-05	0.000412	5.70274	9.07605	41.8968
LOC_Os12g38500	transposon protein, putative, unclassified, expressed	2.20427	5e-05	0.000412	5.42601	16.8982	77.8739
LOC_Os12g41560	expressed protein	2.19796	5e-05	0.000412	6.50638	11.1213	51.0278
LOC_Os01g59090	thylakoid lumenal 20 kDa protein, putative, expressed	2.19763	5e-05	0.000412	5.34795	7.64283	35.0596
LOC_Os03g20210	aspartic proteinase nepenthesin precursor, putative, expressed	2.19641	5e-05	0.000412	5.97195	15.6558	71.7563
LOC_Os01g08890	expressed protein	2.18846	5e-05	0.000412	6.36093	12.0178	54.7794
LOC_Os02g28050	hypothetical protein	2.18638	5e-05	0.000412	5.35275	8.59042	39.1004
LOC_Os12g01930	lipase-related, putative, expressed	2.18464	5e-05	0.000412	6.02706	8.98787	40.86
LOC_Os07g47850	expressed protein	2.17417	5e-05	0.000412	5.80521	26.5023	119.611
LOC_Os05g32390	FZL, putative, expressed	2.16953	5e-05	0.000412	4.88403	6.74148	30.3285
LOC_Os03g12236	heat shock protein DnaJ, putative, expressed	2.16607	5e-05	0.000412	5.70114	12.3476	55.4161
LOC_Os01g36730	retrotransposon protein, putative, Ty3-gypsy subclass, expressed	2.15937	5e-05	0.000412	5.72717	5.01428	22.3998
LOC_Os01g53040	WRKY14, expressed	2.15358	5e-05	0.000412	3.9074	9.58169	42.6318
LOC_Os03g03510	CAMK_KIN1/SNF1/Nim1_like.15 - CAMK includes calcium/calmodulin depedent protein kinases, expressed	2.15309	5e-05	0.000412	5.50238	27.6182	122.84
LOC_Os12g38240	transposon protein, putative, unclassified	2.15118	5e-05	0.000412	6.27171	4.47216	19.8649
LOC_Os08g03290	glyceraldehyde-3-phosphate dehydrogenase, putative, expressed	2.1439	5e-05	0.000412	3.91352	399.717	1766.57
LOC_Os05g13970	phosphorylase domain containing protein, putative, expressed	2.13909	5e-05	0.000412	5.51274	103.224	454.686
LOC_Os01g06640	basic helix-loop-helix, putative, expressed	2.13348	5e-05	0.000412	4.62176	4.87918	21.4086
LOC_Os06g35160	CAMK_KIN1/SNF1/Nim1_like.26 - CAMK includes calcium/calmodulin depedent protein kinases, expressed	2.12839	5e-05	0.000412	6.05737	33.5199	146.559
LOC_Os11g37710	retrotransposon protein, putative, unclassified, expressed	2.12158	5e-05	0.000412	5.27312	70.6487	307.443
LOC_Os05g46190	expressed protein	2.11729	5e-05	0.000412	3.95666	9.22304	40.0167
LOC_Os06g47570	PPR repeat containing protein, expressed	2.10931	5e-05	0.000412	5.81104	13.6341	58.8293
LOC_Os03g07260	tetratricopeptide repeat domain containing protein, expressed	2.10014	5e-05	0.000412	6.75293	15.5742	66.7743
LOC_Os06g11812	wound/stress protein, putative, expressed	2.09882	5e-05	0.000412	2.97493	7.87789	33.7458
LOC_Os02g29940	latency associated nuclear antigen, putative, expressed	2.09823	5e-05	0.000412	5.43734	38.8522	166.359
LOC_Os04g54130	TKL_IRAK_DUF26-ld.1 - DUF26 kinases have homology to DUF26 containing loci, expressed	2.0972	5e-05	0.000412	5.84541	6.19107	26.4903
LOC_Os04g14630	hypothetical protein	2.09539	5e-05	0.000412	6.48467	23.4435	100.184
LOC_Os02g29800	expressed protein	2.09018	5e-05	0.000412	5.57704	26.9057	114.565
LOC_Os02g16529	hypothetical protein	2.08892	0.1609	0.327155	0.951383	11.9812	50.9714
LOC_Os03g62400	pentatricopeptide, putative, expressed	2.088	5e-05	0.000412	5.22218	13.2952	56.5256
LOC_Os01g64140	endoglucanase 22 precursor, putative, expressed	2.08669	5e-05	0.000412	5.40907	6.46756	27.4724
LOC_Os03g19590	phytochrome B, putative, expressed	2.07957	5e-05	0.000412	4.90471	7.46005	31.5322
LOC_Os05g45250	retrotransposon protein, putative, unclassified, expressed	2.07729	5e-05	0.000412	4.98858	20.2494	85.4552
LOC_Os02g56270	ENTH domain containing protein, expressed	2.0762	5e-05	0.000412	6.68473	50.1539	211.496
LOC_Os12g36820	expressed protein	2.07534	5e-05	0.000412	6.71387	28.3829	119.618
LOC_Os05g24060	retrotransposon protein, putative, Ty3-gypsy subclass, expressed	2.07502	5e-05	0.000412	4.08047	5.50163	23.1811
LOC_Os05g04620	expressed protein	2.07276	5e-05	0.000412	6.2231	30.3363	127.622
LOC_Os04g49580	nucleolar complex protein, putative, expressed	2.06901	5e-05	0.000412	5.32095	5.53224	23.2132
LOC_Os07g33540	cytochrome P450, putative, expressed	2.06703	5e-05	0.000412	4.8948	6.31201	26.4488
LOC_Os11g08918	expressed protein	2.05729	5e-05	0.000412	5.98024	22.1296	92.1041
LOC_Os03g64110	WD domain, G-beta repeat domain containing protein, expressed	2.05422	5e-05	0.000412	5.5144	7.6781	31.8886
LOC_Os10g35250	vacuolar protein-sorting protein bro1, putative, expressed	2.05229	5e-05	0.000412	5.28567	15.9327	66.0834
LOC_Os05g45490	hydrolase, acting on carbon-nitrogen, putative, expressed	2.05116	5e-05	0.000412	4.97558	17.968	74.4664
LOC_Os02g51119	expressed protein	2.05084	5e-05	0.000412	6.20077	36.8236	152.578
LOC_Os01g50290	expressed protein	2.04892	5e-05	0.000412	6.62955	20.7021	85.6646
LOC_Os04g33810	RNA recognition motif containing protein, putative, expressed	2.04515	5e-05	0.000412	5.78066	10.3394	42.6725
LOC_Os01g08750	expressed protein	2.04347	5e-05	0.000412	5.45881	14.8029	61.0228
LOC_Os01g61590	CAMK_CAMK_like.1 - CAMK includes calcium/calmodulin depedent protein kinases, expressed	2.03704	5e-05	0.000412	4.95704	8.23675	33.8039
LOC_Os05g50380	glucose-1-phosphate adenylyltransferase large subunit, chloroplast precursor, putative, expressed	2.03599	5e-05	0.000412	5.86076	15.3729	63.0448
LOC_Os05g32730	tetratricopeptide-like helical, putative, expressed	2.02513	5e-05	0.000412	5.87217	30.655	124.775
LOC_Os02g33430	E2F family transcription factor protein, putative, expressed	2.02079	5e-05	0.000412	4.55404	10.5276	42.7216
LOC_Os03g59340	CESA2 - cellulose synthase, expressed	2.01717	5e-05	0.000412	5.26321	45.8339	185.531
LOC_Os01g69050	lysine ketoglutarate reductase trans-splicing related 1, putative, expressed	2.01701	5e-05	0.000412	4.56149	17.0307	68.9307
LOC_Os03g13910	retrotransposon protein, putative, unclassified, expressed	2.00996	5e-05	0.000412	5.23231	17.2162	69.3417
LOC_Os03g30150	expressed protein	2.00639	5e-05	0.000412	5.16106	6.32601	25.4164
LOC_Os03g14410	retrotransposon protein, putative, unclassified, expressed	2.00564	5e-05	0.000412	3.28332	5.08644	20.4254
LOC_Os05g07860	uvrB/uvrC motif family protein, expressed	2.00231	5e-05	0.000412	5.83035	16.6948	66.8864
LOC_Os02g39280	C2 domain containing protein, putative, expressed	2.00184	5e-05	0.000412	5.69293	20.7361	83.0503
LOC_Os03g18360	BTBT1 - Bric-a-Brac, Tramtrack, Broad Complex BTB domain with tetratricopeptide repeats, expressed	2.00039	5e-05	0.000412	4.60918	6.58878	26.3623
LOC_Os06g01200	zinc finger, C3HC4 type domain containing protein, expressed	1.99803	5e-05	0.000412	3.75697	5.564	22.2256
LOC_Os08g29840	retrotransposon protein, putative, unclassified, expressed	1.99596	5e-05	0.000412	5.82603	27.5023	109.702
LOC_Os01g40370	phosphatase-associated family protein, putative, expressed	1.97792	5e-05	0.000412	4.67417	50.7286	199.832
LOC_Os11g40120	expressed protein	1.97327	5e-05	0.000412	4.24918	6.5652	25.7788
LOC_Os12g34590	transposon protein, putative, CACTA, En/Spm sub-class, expressed	1.97281	5e-05	0.000412	4.27164	4.00517	15.7215
LOC_Os05g03780	cation efflux family protein, putative, expressed	1.97176	5e-05	0.000412	6.1647	37.8884	148.616
LOC_Os07g44280	dirigent, putative, expressed	1.97164	5e-05	0.000412	5.45146	25.829	101.305
LOC_Os08g45130	histone-lysine N-methyltransferase, putative, expressed	1.96907	5e-05	0.000412	5.55184	52.3296	204.878
LOC_Os03g09090	expressed protein	1.9682	5e-05	0.000412	5.10633	8.99782	35.2066
LOC_Os09g35650	retrotransposon protein, putative, unclassified	1.96028	5e-05	0.000412	4.27609	5.37922	20.9325
LOC_Os09g39680	transporter, major facilitator family, putative, expressed	1.95912	5e-05	0.000412	4.08688	7.01556	27.2782
LOC_Os08g07390	mla1, putative, expressed	1.95857	5e-05	0.000412	5.14887	13.1223	51.0033
LOC_Os05g32940	transposon protein, putative, CACTA, En/Spm sub-class, expressed	1.95469	5e-05	0.000412	6.29159	35.1251	136.156
LOC_Os03g21600	expressed protein	1.95426	5e-05	0.000412	4.83605	11.4511	44.3749
LOC_Os01g35670	retrotransposon protein, putative, Ty3-gypsy subclass, expressed	1.95336	5e-05	0.000412	5.70925	25.7619	99.7693
LOC_Os01g16870	argonaute, putative, expressed	1.95315	5e-05	0.000412	5.4919	38.0062	147.167
LOC_Os05g43840	CAMK_KIN1/SNF1/Nim1_like.25 - CAMK includes calcium/calmodulin depedent protein kinases, expressed	1.9512	5e-05	0.000412	3.40784	8.99192	34.7715
LOC_Os02g10970	peptidyl-prolyl cis-trans isomerase, putative, expressed	1.94993	5e-05	0.000412	5.58436	35.3863	136.718
LOC_Os08g01410	phosphate/phosphoenolpyruvate translocator-related protein, putative, expressed	1.94731	5e-05	0.000412	5.51699	14.7272	56.7962
LOC_Os09g25460	transferase family protein, putative, expressed	1.94689	5e-05	0.000412	3.15915	15.0326	57.9571
LOC_Os03g63770	RCD1, putative, expressed	1.94403	5e-05	0.000412	4.22889	26.8195	103.196
LOC_Os01g58370	expressed protein	1.94112	0.1991	0.379736	22.8814	6.42267	24.6633
LOC_Os03g56900	reticulon domain containing protein, putative, expressed	1.93962	5e-05	0.000412	4.35337	6.24944	23.9732
LOC_Os03g59290	C-methyltransferase, putative, expressed	1.93885	5e-05	0.000412	5.55557	14.4333	55.3376
LOC_Os03g55570	upstream activation factor subunit spp27, putative, expressed	1.93828	5e-05	0.000412	4.35161	17.6269	67.5549
LOC_Os01g50080	MDR-like ABC transporter, putative, expressed	1.93789	5e-05	0.000412	5.33454	8.64615	33.1273
LOC_Os03g11350	UDP-glucoronosyl and UDP-glucosyl transferase, putative, expressed	1.93753	5e-05	0.000412	5.28252	9.23025	35.3564
LOC_Os03g08820	expressed protein	1.93632	5e-05	0.000412	5.39796	24.8026	94.9263
LOC_Os02g09840	serine/threonine-protein phosphatase 2A regulatory subunit B subunitbeta, putative, expressed	1.93287	5e-05	0.000412	5.57582	17.4162	66.4975
LOC_Os04g24530	AMP-binding domain containing protein, expressed	1.926	5e-05	0.000412	5.50148	35.8103	136.079
LOC_Os05g06330	nifU, putative, expressed	1.92489	5e-05	0.000412	5.24225	14.3177	54.3656
LOC_Os03g21050	retrotransposon protein, putative, Ty1-copia subclass, expressed	1.92273	5e-05	0.000412	4.45667	12.4394	47.1625
LOC_Os01g57720	expressed protein	1.92045	5e-05	0.000412	5.43862	9.01821	34.1375
LOC_Os02g10600	OsFBA1 - F-box and FBA domain containing protein, expressed	1.92041	5e-05	0.000412	5.84066	5.39836	20.4345
LOC_Os03g08830	WD domain, G-beta repeat domain containing protein, expressed	1.92037	5e-05	0.000412	5.52162	20.3048	76.8576
LOC_Os01g21210	retrotransposon protein, putative, unclassified, expressed	1.91698	5e-05	0.000412	5.49656	5.04526	19.0525
LOC_Os03g11960	copper/zinc superoxide dismutase, putative, expressed	1.91506	5e-05	0.000412	4.84165	19.1288	72.1405
LOC_Os12g15520	expressed protein	1.91466	5e-05	0.000412	3.8804	4.31417	16.2655
LOC_Os01g14050	C2 domain containing protein, putative, expressed	1.91379	5e-05	0.000412	5.50442	48.1398	181.389
LOC_Os01g49154	expressed protein	1.91348	5e-05	0.000412	5.20668	11.0036	41.4523
LOC_Os02g50260	transposon protein, putative, unclassified	1.9118	5e-05	0.000412	5.2285	9.43977	35.5199
LOC_Os02g36950	uncharacterized Cys-rich domain containing protein, putative, expressed	1.90848	5e-05	0.000412	4.61748	5.77367	21.6751
LOC_Os03g47050	expressed protein	1.90715	5e-05	0.000412	5.19444	15.2287	57.1181
LOC_Os02g56190	expressed protein	1.90607	5e-05	0.000412	4.8664	6.80788	25.5151
LOC_Os02g44740	expressed protein	1.9012	5e-05	0.000412	5.5963	17.047	63.6746
LOC_Os07g15460	metal transporter Nramp6, putative, expressed	1.89987	5e-05	0.000412	5.10413	6.48143	24.1873
LOC_Os03g32770	retrotransposon protein, putative, Ty3-gypsy subclass, expressed	1.89548	5e-05	0.000412	5.37798	18.5601	69.0521
LOC_Os08g35720	retrotransposon protein, putative, unclassified, expressed	1.89441	5e-05	0.000412	5.67368	9.1064	33.8549
LOC_Os07g07080	regulator of chromosome condensation/beta-lactamase-inhibitor protein II, putative, expressed	1.89401	5e-05	0.000412	3.52367	7.24398	26.9235
LOC_Os02g55570	shugoshin-1, putative, expressed	1.89344	5e-05	0.000412	4.95523	33.3823	124.022
LOC_Os09g38768	cell cycle control protein, putative, expressed	1.89208	5e-05	0.000412	5.87565	29.601	109.87
LOC_Os01g71360	expressed protein	1.88941	5e-05	0.000412	3.95883	7.62943	28.2657
LOC_Os01g65060	S-domain receptor-like protein kinase, putative, expressed	1.88885	5e-05	0.000412	3.56348	4.84591	17.9464
LOC_Os04g58920	U-box domain-containing protein, putative, expressed	1.88693	5e-05	0.000412	5.53407	19.3792	71.6737
LOC_Os03g52794	phosphatidylinositol kinase, putative, expressed	1.88396	5e-05	0.000412	4.97602	11.8608	43.7764
LOC_Os05g09500	hexokinase, putative, expressed	1.88285	5e-05	0.000412	5.12008	10.3957	38.3396
LOC_Os03g46590	transposon protein, putative, unclassified, expressed	1.88055	5e-05	0.000412	5.10571	64.8763	238.884
LOC_Os06g10610	expressed protein	1.87748	0.59655	0.76455	1.154	5.22204	19.1876
LOC_Os02g11910	hypothetical protein	1.87357	0.65265	0.804288	0.592315	21.4305	78.5295
LOC_Os03g31594	jmjC domain containing protein, expressed	1.87301	5e-05	0.000412	4.54303	10.9783	40.213
LOC_Os05g03480	acyl-coenzyme A dehydrogenase, mitochondrial precursor, putative, expressed	1.86889	5e-05	0.000412	4.96764	30.6325	111.885
LOC_Os05g49180	protein of unknown function DUF1296 domain containing protein, expressed	1.86715	5e-05	0.000412	5.05645	4.46411	16.2856
LOC_Os11g14300	la domain containing protein, expressed	1.86594	5e-05	0.000412	5.63064	23.5296	85.7666
LOC_Os01g01340	light-induced protein 1-like, putative, expressed	1.86561	5e-05	0.000412	4.71729	5.94611	21.6689
LOC_Os08g27190	OsFBX288 - F-box domain containing protein, expressed	1.86535	5e-05	0.000412	4.69994	5.88131	21.429
LOC_Os04g54660	retrotransposon protein, putative, unclassified, expressed	1.86303	5e-05	0.000412	5.07921	97.77	355.658
LOC_Os08g20849	retrotransposon protein, putative, Ty3-gypsy subclass, expressed	1.86241	5e-05	0.000412	3.58732	19.2922	70.1491
LOC_Os01g63180	laccase-6 precursor, putative, expressed	1.85586	5e-05	0.000412	5.21228	11.9642	43.3067
LOC_Os08g05630	expressed protein	1.85549	5e-05	0.000412	4.62686	9.95152	36.0121
LOC_Os02g06390	expressed protein	1.84723	5e-05	0.000412	4.79654	6.08139	21.8814
LOC_Os03g32720	retrotransposon protein, putative, unclassified	1.84666	5e-05	0.000412	5.06732	7.7722	27.9539
LOC_Os06g10280	CDP-alcohol phosphatidyltransferase, putative, expressed	1.84647	5e-05	0.000412	3.37166	16.5921	59.6686
LOC_Os05g01750	TruB family pseudouridylate synthase, putative, expressed	1.8425	5e-05	0.000412	4.76012	10.104	36.236
LOC_Os02g41670	phenylalanine ammonia-lyase, putative, expressed	1.8415	5e-05	0.000412	5.69588	48.6593	188.27
LOC_Os01g46932	vacuolar protein-sorting-associated protein 25, putative, expressed	1.83583	5e-05	0.000412	5.35764	33.0467	117.969
LOC_Os07g32330	retrotransposon protein, putative, unclassified	1.83404	0.59825	0.765844	0.946062	4.37316	15.5918
LOC_Os11g42080	expressed protein	1.82762	5e-05	0.000412	4.92018	10.4296	37.02
LOC_Os02g09780	phytoene dehydrogenase-like, putative, expressed	1.82163	5e-05	0.000412	5.45799	9.40656	33.2504
LOC_Os01g36910	transposon protein, putative, unclassified, expressed	1.8215	5e-05	0.000412	5.2854	19.5069	68.9472
LOC_Os02g27730	expressed protein	1.82103	5e-05	0.000412	6.14945	140.62	496.855
LOC_Os06g12400	Homeobox domain containing protein, expressed	1.8197	5e-05	0.000412	5.14085	11.6462	41.1118
LOC_Os01g02020	acetyl-CoA acetyltransferase, cytosolic, putative, expressed	1.81914	5e-05	0.000412	5.31819	19.7362	69.6433
LOC_Os03g61900	expressed protein	1.81688	5e-05	0.000412	2.49997	14.4641	50.96
LOC_Os02g29020	Cupin domain containing protein, expressed	1.81639	0.05125	0.14328	2.21684	5.77284	20.3319
LOC_Os01g60200	expressed protein	1.81578	5e-05	0.000412	4.02548	12.5858	44.3083
LOC_Os06g04330	expressed protein	1.81354	5e-05	0.000412	4.62704	8.06418	28.346
LOC_Os09g39980	ubiquitin family protein, putative, expressed	1.81291	5e-05	0.000412	3.20784	6.15415	21.6226
LOC_Os03g14770	retrotransposon protein, putative, unclassified, expressed	1.81289	5e-05	0.000412	4.83244	7.41801	26.0628
LOC_Os05g10570	expressed protein	1.80872	5e-05	0.000412	3.46503	5.85693	20.5187
LOC_Os06g51290	phytoene synthase, chloroplast precursor, putative, expressed	1.80858	5e-05	0.000412	5.02932	4.84355	16.9669
LOC_Os08g40910	expressed protein	1.80734	5e-05	0.000412	5.2971	43.9892	153.961
LOC_Os01g16430	cysteine proteinase inhibitor precursor protein, putative, expressed	1.80662	5e-05	0.000412	6.89711	42.666	149.255
LOC_Os12g38920	heparanase-like protein precursor, putative, expressed	1.80574	5e-05	0.000412	3.95958	4.27412	14.9427
LOC_Os03g22830	zinc finger, C3HC4 type domain containing protein, expressed	1.8008	5e-05	0.000412	4.69044	8.65925	30.1699
LOC_Os10g42724	VHS and GAT domain containing protein, expressed	1.79799	5e-05	0.000412	5.2681	8.37179	29.1116
LOC_Os12g37190	transposon protein, putative, CACTA, En/Spm sub-class, expressed	1.79608	5e-05	0.000412	5.07468	10.2882	35.7285
LOC_Os02g27830	expressed protein	1.79344	5e-05	0.000412	4.70086	6.65771	23.0784
LOC_Os12g22990	retrotransposon protein, putative, Ty3-gypsy subclass, expressed	1.79232	5e-05	0.000412	4.85087	10.3479	35.8421
LOC_Os03g22210	POEI46 - Pollen Ole e I allergen and extensin family protein precursor, expressed	1.78925	5e-05	0.000412	5.54251	21.249	73.4438
LOC_Os02g51180	cullin, putative, expressed	1.78735	5e-05	0.000412	3.32957	4.21203	14.5391
LOC_Os03g64030	receptor protein kinase, putative, expressed	1.78294	5e-05	0.000412	5.1158	20.4609	70.4114
LOC_Os01g37180	expressed protein	1.78247	5e-05	0.000412	5.35618	67.0513	230.666
LOC_Os02g04650	activator of 90 kDa heat shock protein ATPase homolog, putative, expressed	1.7805	5e-05	0.000412	5.39646	9.99746	34.3458
LOC_Os03g45400	antitermination NusB domain-containing protein, putative, expressed	1.78043	5e-05	0.000412	5.21087	13.5427	46.5233
LOC_Os08g24310	receptor-like protein kinase precursor, putative, expressed	1.77879	5e-05	0.000412	3.86637	4.95117	16.9894
LOC_Os04g52660	expressed protein	1.77681	5e-05	0.000412	5.11092	17.7875	60.9521
LOC_Os02g33750	transposon protein, putative, unclassified, expressed	1.77319	5e-05	0.000412	4.29694	4.07066	13.9139
LOC_Os01g52260	serine acetyltransferase protein, putative, expressed	1.77251	5e-05	0.000412	4.12205	5.32226	18.1834
LOC_Os07g47250	lipase precursor, putative, expressed	1.77046	5e-05	0.000412	5.06561	13.982	47.7015
LOC_Os10g05230	zinc finger, C3HC4 type domain containing protein, expressed	1.76812	5e-05	0.000412	5.27856	15.5817	53.073
LOC_Os07g12590	OsFBX225 - F-box domain containing protein, expressed	1.76654	5e-05	0.000412	5.02364	12.3414	41.9902
LOC_Os11g02660	hydrolase, alpha/beta fold family domain containing protein, expressed	1.7637	5e-05	0.000412	4.54408	4.70135	15.9643
LOC_Os03g53790	periplasmic beta-glucosidase precursor, putative, expressed	1.76342	0.08575	0.210016	2.54952	12.9345	43.9129
LOC_Os06g02490	acyl CoA binding protein, putative, expressed	1.7627	5e-05	0.000412	4.58306	14.4035	48.8758
LOC_Os03g11580	expressed protein	1.76242	5e-05	0.000412	4.38101	5.81424	19.7258
LOC_Os08g01350	transmembrane protein 18, putative, expressed	1.76204	5e-05	0.000412	6.67751	31.163	105.698
LOC_Os11g39800	expressed protein	1.76143	5e-05	0.000412	4.58823	8.09214	27.4351
LOC_Os02g45980	ZR1 protein, putative, expressed	1.76113	5e-05	0.000412	4.79475	52.3447	177.429
LOC_Os05g36070	signal peptide peptidase domain containing protein, expressed	1.75981	5e-05	0.000412	3.09149	6.67108	22.5919
LOC_Os01g36430	retrotransposon protein, putative, unclassified, expressed	1.75805	5e-05	0.000412	5.08178	16.8061	56.8453
LOC_Os01g51720	expressed protein	1.757	5e-05	0.000412	5.24073	24.4693	82.7045
LOC_Os09g02700	polyadenylate-binding protein, putative, expressed	1.75144	5e-05	0.000412	4.33734	186.354	627.441
LOC_Os12g24240	expressed protein	1.75071	5e-05	0.000412	5.01207	85.6931	288.379
LOC_Os05g07690	thioredoxin, putative, expressed	1.74914	5e-05	0.000412	5.26942	41.7533	140.357
LOC_Os10g23290	transposon protein, putative, CACTA, En/Spm sub-class, expressed	1.74859	5e-05	0.000412	4.72059	19.3086	64.8827
LOC_Os05g18710	transposon protein, putative, CACTA, En/Spm sub-class, expressed	1.74711	5e-05	0.000412	3.75273	8.32712	27.9528
LOC_Os11g01875	lipase-related, putative, expressed	1.74537	5e-05	0.000412	4.70958	5.77672	19.3683
LOC_Os04g24998	retrotransposon protein, putative, Ty3-gypsy subclass	1.74239	5e-05	0.000412	5.58855	8.31375	27.8169
LOC_Os01g15120	hydrolase, alpha/beta fold family domain containing protein, expressed	1.74122	5e-05	0.000412	5.22534	7.32228	24.4796
LOC_Os05g34140	retrotransposon protein, putative, unclassified, expressed	1.74093	5e-05	0.000412	5.07555	50.0823	167.4
LOC_Os04g46440	AP2 domain containing protein, expressed	1.7394	5e-05	0.000412	3.83459	10.8142	36.1083
LOC_Os12g27610	retrotransposon protein, putative, unclassified, expressed	1.73457	5e-05	0.000412	4.94703	10.1588	33.8064
LOC_Os09g31960	retrotransposon protein, putative, unclassified, expressed	1.73241	5e-05	0.000412	5.60512	4.20465	13.9713
LOC_Os07g30230	transposon protein, putative, unclassified, expressed	1.73163	5e-05	0.000412	5.13265	18.7805	62.3704
LOC_Os01g11960	histone-lysine N-methyltransferase ATX5, putative, expressed	1.73074	5e-05	0.000412	4.63957	7.09658	23.5534
LOC_Os05g33760	PPR repeat domain containing protein, putative, expressed	1.73046	5e-05	0.000412	4.54191	8.81035	29.2358
LOC_Os03g22230	POEI47 - Pollen Ole e I allergen and extensin family protein precursor, expressed	1.72919	0.0709	0.182763	1.3203	4.88368	16.1914
LOC_Os08g25220	retrotransposon protein, putative, unclassified, expressed	1.72889	5e-05	0.000412	3.88123	14.5028	48.0729
LOC_Os02g43290	protein kinase domain containing protein, expressed	1.7285	5e-05	0.000412	3.81482	7.88619	26.1334
LOC_Os05g07300	serine/threonine-protein kinase receptor precursor, putative, expressed	1.72699	0.2073	0.390062	4.00847	16.6353	55.0691
LOC_Os12g12760	retrotransposon protein, putative, unclassified, expressed	1.72668	5e-05	0.000412	4.15901	4.67435	15.4705
LOC_Os02g42220	transposon protein, putative, unclassified, expressed	1.7248	5e-05	0.000412	3.80669	17.852	59.0071
LOC_Os11g20270	retrotransposon protein, putative, unclassified, expressed	1.72424	5e-05	0.000412	4.0503	9.15752	30.257
LOC_Os10g22700	AAA-type ATPase family protein, putative, expressed	1.72333	5e-05	0.000412	4.82838	37.6455	124.304
LOC_Os06g23070	retrotransposon protein, putative, Ty3-gypsy subclass, expressed	1.72127	5e-05	0.000412	4.66099	9.36544	30.8803
LOC_Os02g15580	cyclic nucleotide-gated ion channel 1, putative, expressed	1.72116	5e-05	0.000412	5.03655	28.4589	93.8295
LOC_Os01g52110	RING finger and CHY zinc finger domain-containing protein 1, putative, expressed	1.71874	5e-05	0.000412	4.84191	7.23374	23.8098
LOC_Os02g33680	U-box domain containing protein, expressed	1.71772	5e-05	0.000412	4.84536	13.731	45.1634
LOC_Os03g04520	RNA recognition motif containing protein, putative, expressed	1.71587	5e-05	0.000412	4.95258	18.2254	59.8692
LOC_Os06g04970	expressed protein	1.71555	5e-05	0.000412	4.58704	6.5739	21.5902
LOC_Os12g42410	expressed protein	1.71107	5e-05	0.000412	4.62892	7.66531	25.0965
LOC_Os01g63060	phosphatidic acid phosphatase-related, putative, expressed	1.70948	5e-05	0.000412	5.54252	27.1444	88.7739
LOC_Os07g09480	ATPase, putative, expressed	1.70781	5e-05	0.000412	6.30239	16.3404	53.3784
LOC_Os02g45110	MT-A70 domain containing protein, expressed	1.70737	5e-05	0.000412	4.13999	14.3106	46.7333
LOC_Os03g18350	importin subunit beta, putative, expressed	1.70561	5e-05	0.000412	2.8145	5.23119	17.0624
LOC_Os12g32040	ZmEBE-1 protein, putative, expressed	1.70422	5e-05	0.000412	5.5561	22.875	74.5389
LOC_Os06g47990	transposon protein, putative, unclassified, expressed	1.69819	5e-05	0.000412	4.84865	16.3112	52.9288
LOC_Os06g32490	retrotransposon protein, putative, Ty3-gypsy subclass, expressed	1.69721	5e-05	0.000412	4.57561	8.08444	26.2157
LOC_Os03g36320	expressed protein	1.69621	5e-05	0.000412	3.49799	4.45442	14.4345
LOC_Os01g59940	expressed protein	1.69577	5e-05	0.000412	3.79224	5.22083	16.9129
LOC_Os05g44792	expressed protein	1.69518	5e-05	0.000412	3.37956	15.3618	49.7441
LOC_Os08g08586	expressed protein	1.69469	5e-05	0.000412	4.8321	19.8529	64.2651
LOC_Os02g44124	retrotransposon protein, putative, unclassified, expressed	1.69422	5e-05	0.000412	3.93175	12.4426	40.2646
LOC_Os10g13500	expressed protein	1.6941	0.2109	0.394806	0.775884	11.7516	38.0253
LOC_Os02g16670	ATP-binding domain-containing protein, putative, expressed	1.68927	5e-05	0.000412	5.93804	61.2218	197.436
LOC_Os08g01920	SGR2, putative, expressed	1.6886	5e-05	0.000412	4.95453	10.4863	33.8018
LOC_Os10g31720	glycine-rich cell wall structural protein 2 precursor, putative, expressed	1.68369	5e-05	0.000412	4.88523	19.9364	64.0455
LOC_Os10g21090	ATP binding protein, putative, expressed	1.68255	5e-05	0.000412	3.97123	4.03631	12.9563
LOC_Os01g18680	retrotransposon protein, putative, unclassified, expressed	1.68195	0.2251	0.410605	1.37163	17.7865	57.0698
LOC_Os06g25580	transposon protein, putative, unclassified, expressed	1.68104	5e-05	0.000412	3.16279	8.92876	28.6309
LOC_Os07g08790	targeting protein for Xklp2, putative, expressed	1.67961	5e-05	0.000412	3.945	26.1419	83.7431
LOC_Os07g34890	expressed protein	1.67839	5e-05	0.000412	4.95505	14.7235	47.1255
LOC_Os08g23270	transposon protein, putative, unclassified	1.67693	5e-05	0.000412	5.28873	16.9486	54.1928
LOC_Os07g03240	RNA recognition motif containing protein, putative, expressed	1.67645	5e-05	0.000412	4.70872	16.9911	54.3108
LOC_Os03g07130	RING finger protein 13, putative, expressed	1.67478	5e-05	0.000412	4.89951	16.1023	51.4101
LOC_Os03g12879	expressed protein	1.67468	5e-05	0.000412	3.87228	13.2479	42.2937
LOC_Os10g26130	phenylalanyl-tRNA synthetase, putative, expressed	1.6726	5e-05	0.000412	4.60392	8.1162	25.8736
LOC_Os08g17294	PSF3 - Putative GINS complex subunit, expressed	1.67196	5e-05	0.000412	4.75808	19.3798	61.7531
LOC_Os04g58130	katanin p80 WD40 repeat-containing subunit B1 homolog 1, putative, expressed	1.67044	5e-05	0.000412	3.6154	21.7129	69.1151
LOC_Os06g38750	proline-rich family protein, putative, expressed	1.67018	5e-05	0.000412	4.08262	6.337	20.1678
LOC_Os03g38190	retrotransposon, putative, centromere-specific	1.66937	5e-05	0.000412	4.59889	7.67975	24.4274
LOC_Os02g45940	Core histone H2A/H2B/H3/H4 domain containing protein, putative, expressed	1.66765	5e-05	0.000412	3.81016	10.3675	32.9372
LOC_Os03g26791	expressed protein	1.65783	5e-05	0.000412	4.84282	18.3664	57.9536
LOC_Os02g55030	hydrolase, NUDIX family, domain containing protein, expressed	1.65626	5e-05	0.000412	3.23022	43.5067	137.133
LOC_Os01g01790	expressed protein	1.6544	5e-05	0.000412	4.50458	19.028	59.8987
LOC_Os09g02814	expressed protein	1.65108	5e-05	0.000412	3.49186	4.07921	12.8115
LOC_Os03g04450	expressed protein	1.64995	5e-05	0.000412	4.96565	9.00704	28.2661
LOC_Os12g25380	retrotransposon protein, putative, unclassified, expressed	1.64619	5e-05	0.000412	4.1938	5.98136	18.722
LOC_Os11g01490	outer membrane protein, OMP85 family, putative, expressed	1.64615	5e-05	0.000412	4.77065	19.9255	62.3661
LOC_Os07g09460	expressed protein	1.639	5e-05	0.000412	5.00329	13.8326	43.0816
LOC_Os08g29260	retrotransposon protein, putative, Ty3-gypsy subclass, expressed	1.63822	5e-05	0.000412	3.87438	5.51289	17.1606
LOC_Os05g41670	ICE-like protease p20 domain containing protein, putative, expressed	1.63604	0.0945	0.225253	3.15543	30.9094	96.0698
LOC_Os06g06050	OsFBL27 - F-box domain and LRR containing protein, expressed	1.6355	5e-05	0.000412	3.10211	13.7352	42.6744
LOC_Os01g09280	myb-related transcription activator, putative, expressed	1.63466	5e-05	0.000412	3.83782	6.30099	19.5654
LOC_Os06g51029	OsFtsH1 FtsH protease, homologue of AtFtsH1/5, expressed	1.63404	5e-05	0.000412	4.57329	15.5819	48.3631
LOC_Os08g06240	MYB family transcription factor, putative, expressed	1.63312	5e-05	0.000412	4.31703	27.0067	83.77
LOC_Os05g01760	lysine ketoglutarate reductase trans-splicing related 1, putative, expressed	1.63233	5e-05	0.000412	5.02546	22.0585	68.3844
LOC_Os01g15860	pre-mRNA-processing factor 6, putative, expressed	1.63225	5e-05	0.000412	3.25805	4.98992	15.4686
LOC_Os01g29330	expressed protein	1.63073	5e-05	0.000412	3.47629	7.89301	24.4422
LOC_Os11g34020	protein binding protein, putative, expressed	1.63032	5e-05	0.000412	5.47864	34.2877	106.149
LOC_Os12g04880	retrotransposon protein, putative, unclassified, expressed	1.63017	5e-05	0.000412	4.71399	15.3138	47.4038
LOC_Os09g30458	subtilisin-like protease, putative, expressed	1.62986	5e-05	0.000412	4.22652	4.30296	13.3169
LOC_Os08g41430	LRR receptor kinase, putative, expressed	1.62857	5e-05	0.000412	4.80301	30.1198	93.1325
LOC_Os04g58450	retrotransposon protein, putative, unclassified, expressed	1.62786	5e-05	0.000412	4.40897	37.5088	115.922
LOC_Os06g21430	retrotransposon protein, putative, unclassified	1.62694	5e-05	0.000412	3.9973	9.14193	28.2355
LOC_Os10g33874	PPR repeat domain containing protein, putative, expressed	1.62692	5e-05	0.000412	3.90758	21.8248	67.4065
LOC_Os03g43814	retrotransposon, putative, centromere-specific	1.62152	5e-05	0.000412	4.33135	6.98107	21.4806
LOC_Os04g53650	harpin-induced protein 1 domain containing protein, expressed	1.62086	5e-05	0.000412	4.49001	20.5225	63.1189
LOC_Os03g61910	retrotransposon protein, putative, unclassified, expressed	1.61808	5e-05	0.000412	3.93673	30.7978	94.5393
LOC_Os08g43410	LRP1, putative, expressed	1.61669	5e-05	0.000412	4.37886	11.8161	36.2365
LOC_Os02g54090	expressed protein	1.61608	5e-05	0.000412	4.12782	29.9724	91.878
LOC_Os04g45690	B-box zinc finger family protein, putative, expressed	1.61583	5e-05	0.000412	3.14037	5.03469	15.4308
LOC_Os01g40330	DUF630/DUF632 domains containing protein, putative, expressed	1.6157	5e-05	0.000412	4.56742	7.98443	24.4691
LOC_Os09g14370	retrotransposon protein, putative, unclassified, expressed	1.61339	5e-05	0.000412	3.56411	80.0593	244.957
LOC_Os06g47120	expressed protein	1.61313	5e-05	0.000412	3.78268	91.8694	281.043
LOC_Os02g05030	sucrose-phosphatase, putative, expressed	1.61248	0.2459	0.432974	0.865443	15.6381	47.8176
LOC_Os03g05330	HEAT repeat family protein, putative, expressed	1.60995	5e-05	0.000412	4.6186	19.5734	59.7462
LOC_Os04g25800	cytokinin-O-glucosyltransferase 2, putative, expressed	1.60964	5e-05	0.000412	3.2578	15.6963	47.9013
LOC_Os03g56020	RNA recognition motif containing protein, putative, expressed	1.60376	0.2106	0.39439	0.913006	6.58026	19.9996
LOC_Os01g57650	ZOS1-12 - C2H2 zinc finger protein, expressed	1.60226	5e-05	0.000412	3.93238	7.40711	22.4893
LOC_Os02g46710	expressed protein	1.5985	5e-05	0.000412	2.95691	10.7982	32.7
LOC_Os12g02200	CAMK_KIN1/SNF1/Nim1_like.6 - CAMK includes calcium/calmodulin depedent protein kinases, expressed	1.59823	5e-05	0.000412	4.4982	16.1987	49.0453
LOC_Os05g10754	expressed protein	1.59807	5e-05	0.000412	4.47446	30.0091	90.8489
LOC_Os07g28120	retrotransposon protein, putative, unclassified, expressed	1.59438	5e-05	0.000412	3.72188	14.7447	44.5238
LOC_Os01g58240	OsSub6 - Putative Subtilisin homologue, expressed	1.59154	5e-05	0.000412	3.51588	5.75377	17.3402
LOC_Os03g32960	retrotransposon protein, putative, Ty3-gypsy subclass, expressed	1.59018	5e-05	0.000412	3.98683	17.7524	53.4501
LOC_Os02g34740	retrotransposon protein, putative, unclassified, expressed	1.58996	5e-05	0.000412	4.23959	10.217	30.7575
LOC_Os08g40250	expressed protein	1.5892	0.09915	0.233298	1.96798	9.10092	27.3832
LOC_Os08g01150	DTA2, putative, expressed	1.58726	5e-05	0.000412	4.27478	4.77256	14.3406
LOC_Os05g35860	retrotransposon protein, putative, unclassified, expressed	1.58681	5e-05	0.000412	4.43153	43.5253	130.743
LOC_Os04g58290	retrotransposon protein, putative, Ty1-copia subclass, expressed	1.5866	5e-05	0.000412	4.20124	10.061	30.2172
LOC_Os04g39950	expressed protein	1.58636	5e-05	0.000412	4.21103	8.87822	26.6605
LOC_Os10g36000	remorin C-terminal domain containing protein, putative, expressed	1.58618	5e-05	0.000412	3.93381	6.88645	20.6767
LOC_Os03g10800	BTBN4 - Bric-a-Brac, Tramtrack, Broad Complex BTB domain with non-phototropic hypocotyl 3 NPH3 domain, expressed	1.58582	5e-05	0.000412	4.21064	7.48297	22.4622
LOC_Os09g25420	ZOS9-06 - C2H2 zinc finger protein, expressed	1.58574	5e-05	0.000412	3.42457	21.4065	64.254
LOC_Os02g13600	expressed protein	1.58511	5e-05	0.000412	4.65083	36.2783	108.846
LOC_Os05g02050	mitochondrial import inner membrane translocase subunit Tim, putative, expressed	1.58333	0.13115	0.283487	10.9742	5.55635	16.6502
LOC_Os08g18110	alpha-soluble NSF attachment protein, putative, expressed	1.58137	5e-05	0.000412	4.66667	68.0007	203.495
LOC_Os08g41540	ubiquitin carboxyl-terminal hydrolase family protein, expressed	1.58087	5e-05	0.000412	4.56147	11.6035	34.7119
LOC_Os05g38140	basic helix-loop-helix DND-binding domain containing protein, expressed	1.58073	5e-05	0.000412	4.55898	40.7988	122.038
LOC_Os10g04610	OsFBX360 - F-box domain containing protein, expressed	1.57955	5e-05	0.000412	4.16808	12.3931	37.04
LOC_Os01g69174	expressed protein	1.57856	5e-05	0.000412	4.00974	7.18571	21.4617
LOC_Os05g46090	Leucine Rich Repeat domain containing protein, expressed	1.57845	5e-05	0.000412	4.47542	23.3534	69.7447
LOC_Os08g16830	retrotransposon protein, putative, SINE subclass, expressed	1.57792	5e-05	0.000412	4.31569	5.81201	17.3511
LOC_Os02g45000	expressed protein	1.57155	5e-05	0.000412	4.23986	13.6358	40.5286
LOC_Os03g39598	transposon protein, putative, CACTA, En/Spm sub-class, expressed	1.57048	5e-05	0.000412	4.54709	25.2784	75.0775
LOC_Os06g45140	bZIP transcription factor domain containing protein, expressed	1.56958	5e-05	0.000412	4.83947	15.4222	45.7759
LOC_Os09g26800	polygalacturonase, putative, expressed	1.56735	5e-05	0.000412	4.01237	10.7162	31.7584
LOC_Os07g47890	retrotransposon protein, putative, unclassified	1.56659	5e-05	0.000412	4.72103	9.99836	29.6156
LOC_Os02g07420	splicing factor, arginine/serine-rich 12, putative, expressed	1.5646	5e-05	0.000412	3.5736	9.82418	29.0594
LOC_Os12g22080	retrotransposon protein, putative, Ty3-gypsy subclass, expressed	1.5644	5e-05	0.000412	3.99597	7.43804	21.9983
LOC_Os02g05510	GATA transcription factor 25, putative, expressed	1.56372	5e-05	0.000412	4.34101	14.1048	41.696
LOC_Os05g02754	expressed protein	1.56314	5e-05	0.000412	3.96108	39.016	115.291
LOC_Os02g35910	protein phosphotase protein, putative, expressed	1.56066	5e-05	0.000412	4.57128	18.4663	54.4736
LOC_Os01g58950	cytochrome P450, putative, expressed	1.55752	5e-05	0.000412	4.18748	13.8724	40.8331
LOC_Os01g53840	protein kinase family protein, putative, expressed	1.55697	5e-05	0.000412	3.83837	4.39428	12.9295
LOC_Os02g34330	retrotransposon protein, putative, unclassified, expressed	1.5569	5e-05	0.000412	3.00529	4.76798	14.0284
LOC_Os01g64100	glycosyl hydrolase, putative, expressed	1.55574	5e-05	0.000412	4.22063	14.5292	42.7137
LOC_Os05g36910	NC domain-containing protein, putative, expressed	1.55424	5e-05	0.000412	4.7767	31.5801	92.7438
LOC_Os06g08110	nodulin, putative, expressed	1.55254	5e-05	0.000412	4.3704	12.6203	37.0194
LOC_Os09g26554	expressed protein	1.5517	5e-05	0.000412	4.19343	5.4447	15.9618
LOC_Os10g40890	retrotransposon protein, putative, unclassified, expressed	1.55059	5e-05	0.000412	4.02501	5.77765	16.9249
LOC_Os01g34400	transposon protein, putative, Pong sub-class, expressed	1.54979	5e-05	0.000412	4.05927	9.85529	28.8537
LOC_Os03g62610	RNA-binding protein containing a PIN domain, putative, expressed	1.54973	5e-05	0.000412	4.03495	20.8348	60.9966
LOC_Os01g07760	phospholipase D, putative, expressed	1.54899	5e-05	0.000412	3.80528	117.182	342.889
LOC_Os11g05790	expressed protein	1.54738	5e-05	0.000412	4.31105	7.1384	20.8646
LOC_Os10g42210	enoyl-CoA-hydratase, putative, expressed	1.5464	5e-05	0.000412	4.54642	31.3427	91.5485
LOC_Os03g11410	mitochondrial-processing peptidase subunit, mitochondrial precursor, putative, expressed	1.54447	5e-05	0.000412	4.18984	7.67745	22.3949
LOC_Os08g05510	MYB family transcription factor, putative, expressed	1.54254	5e-05	0.000412	4.901	14.2349	41.4671
LOC_Os12g43370	peptidase, M24 family protein, putative, expressed	1.54023	5e-05	0.000412	3.1478	6.2168	18.081
LOC_Os09g20284	amine oxidase, flavin-containing, domain containing protein, expressed	1.53509	0.0517	0.144174	1.24609	19.5607	56.6884
LOC_Os03g03610	1,3-beta-glucan synthase component domain containing protein, expressed	1.53405	5e-05	0.000412	3.41392	82.0629	237.653
LOC_Os09g15270	retrotransposon protein, putative, unclassified, expressed	1.53398	5e-05	0.000412	3.52135	4.80141	13.9041
LOC_Os02g19220	expressed protein	1.53345	5e-05	0.000412	4.32759	6.78547	19.6424
LOC_Os07g14230	retrotransposon protein, putative, Ty3-gypsy subclass, expressed	1.5333	5e-05	0.000412	3.87173	21.2935	61.6334
LOC_Os11g19864	transposon protein, putative, Pong sub-class, expressed	1.53233	5e-05	0.000412	3.00984	4.66117	13.4825
LOC_Os04g32950	calreticulin precursor protein, putative, expressed	1.52905	5e-05	0.000412	4.19892	10.3855	29.9721
LOC_Os07g38310	expressed protein	1.52804	5e-05	0.000412	4.52898	24.9519	71.9601
LOC_Os04g19900	retrotransposon protein, putative, Ty3-gypsy subclass, expressed	1.52636	5e-05	0.000412	4.08149	9.21517	26.5451
LOC_Os02g43840	ethylene-responsive element-binding protein, putative, expressed	1.52566	5e-05	0.000412	4.50553	10.7425	30.9297
LOC_Os02g29160	ankyrin, putative, expressed	1.52477	5e-05	0.000412	4.51187	32.5807	93.7482
LOC_Os03g13830	pentatricopeptide, putative, expressed	1.52423	5e-05	0.000412	3.14589	6.75897	19.441
LOC_Os02g51310	TCP family transcription factor, putative, expressed	1.52381	5e-05	0.000412	3.3171	5.41284	15.5646
LOC_Os04g41030	inactive receptor kinase At1g27190 precursor, putative, expressed	1.52309	5e-05	0.000412	4.4404	14.7216	42.3108
LOC_Os01g52400	bacterial transferase hexapeptide domain containing protein, expressed	1.5229	0.66865	0.815414	0.329087	16.43	47.2145
LOC_Os06g11800	annexin, putative, expressed	1.52262	5e-05	0.000412	4.86635	50.4774	145.028
LOC_Os05g43680	expressed protein	1.52168	5e-05	0.000412	4.20793	17.4397	50.074
LOC_Os04g43390	Os4bglu16 - monolignol beta-glucoside homologue, expressed	1.52121	5e-05	0.000412	4.42124	10.4033	29.8609
LOC_Os05g29090	transposon protein, putative, CACTA, En/Spm sub-class, expressed	1.52016	5e-05	0.000412	4.2939	11.2037	32.1347
LOC_Os02g10090	expressed protein	1.51847	5e-05	0.000412	3.85408	7.47739	21.4217
LOC_Os07g41210	expressed protein	1.51783	5e-05	0.000412	5.01957	22.07	63.1999
LOC_Os03g49800	phosphatidylinositol-4-phosphate 5-kinase, putative, expressed	1.51586	5e-05	0.000412	4.66194	19.7703	56.537
LOC_Os01g65590	galactosyltransferase, putative, expressed	1.51416	5e-05	0.000412	4.05122	18.1455	51.8292
LOC_Os11g10450	transposon protein, putative, CACTA, En/Spm sub-class, expressed	1.51377	5e-05	0.000412	4.33128	69.1686	197.514
LOC_Os04g35970	OsFBL17 - F-box domain and LRR containing protein, expressed	1.51251	5e-05	0.000412	4.59021	14.3052	40.8136
LOC_Os02g51440	laccase precursor protein, putative, expressed	1.51007	0.12255	0.270599	2.01416	13.2968	37.8724
LOC_Os02g43480	expressed protein	1.50898	5e-05	0.000412	4.22385	12.2004	34.7234
LOC_Os03g04020	expansin precursor, putative, expressed	1.50801	5e-05	0.000412	4.01395	7.87205	22.3894
LOC_Os03g50040	phytanoyl-CoA dioxygenase, putative, expressed	1.50165	5e-05	0.000412	4.44468	19.6231	55.5661
LOC_Os08g33610	retrotransposon protein, putative, unclassified, expressed	1.50064	5e-05	0.000412	3.19066	4.69604	13.2883
LOC_Os02g57080	serine/threonine-protein kinase, putative, expressed	1.49479	5e-05	0.000412	3.97491	9.66485	27.2378
LOC_Os09g37310	retrotransposon protein, putative, unclassified, expressed	1.49386	5e-05	0.000412	4.53112	12.3794	34.8656
LOC_Os06g09570	nucleolar GTP-binding protein 1, putative, expressed	1.49115	5e-05	0.000412	4.2214	58.4071	164.19
LOC_Os06g34900	retrotransposon protein, putative, Ty3-gypsy subclass, expressed	1.49075	5e-05	0.000412	3.40278	4.70863	13.2329
LOC_Os01g64110	glycosyl hydrolase, putative, expressed	1.49016	5e-05	0.000412	4.26221	16.1316	45.3168
LOC_Os08g08830	expressed protein	1.48987	5e-05	0.000412	4.45187	23.5421	66.1211
LOC_Os04g49530	expressed protein	1.48981	5e-05	0.000412	4.3399	41.403	116.281
LOC_Os11g16450	retrotransposon protein, putative, Ty3-gypsy subclass, expressed	1.48959	5e-05	0.000412	3.61007	9.70379	27.2492
LOC_Os05g48900	fasciclin domain containing protein, expressed	1.48915	5e-05	0.000412	3.58853	22.8487	64.1414
LOC_Os01g02390	protein kinase domain containing protein, expressed	1.48752	5e-05	0.000412	3.55189	4.74679	13.3103
LOC_Os09g24490	basic helix-loop-helix family protein, putative, expressed	1.48607	0.52305	0.705127	0.74544	6.26946	17.5623
LOC_Os01g08580	frigida, putative, expressed	1.48497	5e-05	0.000412	3.52451	7.55477	21.1467
LOC_Os08g34280	cinnamoyl-CoA reductase, putative, expressed	1.48464	5e-05	0.000412	4.05405	12.3053	34.4361
LOC_Os12g33230	OsFBL60 - F-box domain and LRR containing protein, expressed	1.48248	5e-05	0.000412	3.85993	5.33195	14.8989
LOC_Os02g19620	retrotransposon protein, putative, unclassified, expressed	1.48223	5e-05	0.000412	3.7298	4.01391	11.2141
LOC_Os05g05950	TOC159, putative, expressed	1.48105	5e-05	0.000412	4.20289	29.1837	81.4671
LOC_Os05g49050	CobW/P47K family protein, putative, expressed	1.47853	5e-05	0.000412	3.93278	20.8888	58.21
LOC_Os12g42980	cysteine synthase, putative, expressed	1.47704	5e-05	0.000412	3.39213	18.6987	52.053
LOC_Os10g36590	retrotransposon protein, putative, unclassified, expressed	1.47228	5e-05	0.000412	3.75812	9.73538	27.0119
LOC_Os05g49590	suppressor of phythchrome A, putative, expressed	1.47039	5e-05	0.000412	4.19253	26.5897	73.6793
LOC_Os01g52660	POEI51 - Pollen Ole e I allergen and extensin family protein precursor, expressed	1.46813	5e-05	0.000412	3.77154	12.7566	35.2929
LOC_Os01g55390	retrotransposon protein, putative, unclassified, expressed	1.46747	5e-05	0.000412	3.46592	5.34713	14.7868
LOC_Os04g36850	ORG4, putative, expressed	1.46577	0.1758	0.348255	0.959447	4.67927	12.9246
LOC_Os01g43410	CAMK_CAMK_like.9 - CAMK includes calcium/calmodulin depedent protein kinases, expressed	1.46548	5e-05	0.000412	4.11254	17.2468	47.6278
LOC_Os11g10540	expressed protein	1.46471	5e-05	0.000412	3.87345	5.64632	15.5843
LOC_Os12g08025	expressed protein	1.4641	5e-05	0.000412	4.34517	18.9314	52.2301
LOC_Os02g40770	SET domain containing protein, expressed	1.46325	5e-05	0.000412	3.69103	28.1728	77.6808
LOC_Os12g42760	type IIB DNA topoisomerase, putative, expressed	1.4626	5e-05	0.000412	4.49976	73.0236	201.257
LOC_Os03g22220	retrotransposon protein, putative, unclassified	1.46248	5e-05	0.000412	4.30479	17.1953	47.387
LOC_Os07g47920	retrotransposon protein, putative, Ty3-gypsy subclass, expressed	1.46188	5e-05	0.000412	3.83336	15.6919	43.226
LOC_Os12g42610	YABBY domain containing protein, putative, expressed	1.45953	5e-05	0.000412	4.03054	15.7035	43.1875
LOC_Os03g45900	expressed protein	1.45743	5e-05	0.000412	3.36563	7.21613	19.8169
LOC_Os04g32720	retrotransposon protein, putative, unclassified, expressed	1.45726	5e-05	0.000412	4.05071	10.2527	28.1525
LOC_Os11g05990	digalactosyldiacylglycerol synthase, chloroplast precursor, putative, expressed	1.45652	0.08085	0.20099	1.16821	5.1864	14.2338
LOC_Os02g07010	expressed protein	1.45422	5e-05	0.000412	3.72039	16.6011	45.4882
LOC_Os09g28060	MORN repeat domain containing protein, expressed	1.45212	5e-05	0.000412	3.50119	62.6369	171.38
LOC_Os01g66830	pectinacetylesterase domain containing protein, expressed	1.45065	5e-05	0.000412	4.06831	17.7124	48.4134
LOC_Os01g67770	two-component response regulator, putative, expressed	1.44903	5e-05	0.000412	4.15367	16.3804	44.7223
LOC_Os06g51420	coiled-coil domain-containing protein 12, putative, expressed	1.44801	5e-05	0.000412	4.30523	13.433	36.6494
LOC_Os01g51620	KRR1 small subunit processome component, putative, expressed	1.4479	5e-05	0.000412	4.41976	17.2419	47.0376
LOC_Os01g08760	choline/ethanolamine kinase, putative, expressed	1.4455	5e-05	0.000412	3.21496	5.75652	15.6783
LOC_Os02g40430	HEAT repeat family protein, putative, expressed	1.44325	5e-05	0.000412	3.89404	36.7565	99.9527
LOC_Os05g44560	kinesin motor domain containing protein, expressed	1.44176	5e-05	0.000412	3.81286	6.51955	17.7105
LOC_Os03g29120	retrotransposon protein, putative, unclassified	1.43951	5e-05	0.000412	3.82597	26.2618	71.2297
LOC_Os04g31210	bile acid sodium symporter family protein, putative, expressed	1.4344	5e-05	0.000412	3.9375	10.8224	29.2497
LOC_Os08g05970	expressed protein	1.43424	0.07065	0.182284	39.3371	44.0324	118.993
LOC_Os12g37830	transposon protein, putative, unclassified, expressed	1.43377	5e-05	0.000412	4.39739	20.6972	55.9139
LOC_Os05g30210	expressed protein	1.43358	5e-05	0.000412	3.82224	14.0084	37.8391
LOC_Os08g01620	shwachman-Bodian-Diamond syndrome protein, putative, expressed	1.43323	5e-05	0.000412	4.21071	26.4793	71.5075
LOC_Os11g37830	retrotransposon protein, putative, unclassified, expressed	1.43222	5e-05	0.000412	3.04981	110.284	297.614
LOC_Os01g14770	retrotransposon protein, putative, unclassified, expressed	1.42984	5e-05	0.000412	3.79114	10.2296	27.5602
LOC_Os05g04630	retrotransposon protein, putative, SINE subclass, expressed	1.42939	5e-05	0.000412	3.36473	274.162	738.41
LOC_Os01g12670	expressed protein	1.42873	5e-05	0.000412	3.99095	8.48187	22.8339
LOC_Os01g04630	muconate cycloisomerase, putative, expressed	1.42712	5e-05	0.000412	4.09702	19.5542	52.5829
LOC_Os01g22900	neutral/alkaline invertase, putative, expressed	1.42703	5e-05	0.000412	3.63198	5.44638	14.6449
LOC_Os06g41920	EBNA-1, putative, expressed	1.42703	5e-05	0.000412	3.66691	16.3193	43.8815
LOC_Os03g57080	PLA IIIA/PLP7, putative, expressed	1.42543	5e-05	0.000412	4.36514	38.988	104.72
LOC_Os01g55900	holliday junction resolvase, putative, expressed	1.42521	5e-05	0.000412	3.45817	6.71541	18.0345
LOC_Os09g32850	expressed protein	1.42318	0.0595	0.16006	1.53837	6.76543	18.1433
LOC_Os06g51520	lysine ketoglutarate reductase trans-splicing related 1, putative, expressed	1.42289	5e-05	0.000412	4.66101	26.4777	70.9927
LOC_Os12g32480	expressed protein	1.42279	5e-05	0.000412	4.26179	16.2283	43.5088
LOC_Os08g36890	expressed protein	1.42216	5e-05	0.000412	4.03065	14.1276	37.86
LOC_Os03g04600	expressed protein	1.42175	5e-05	0.000412	3.32315	27.8548	74.626
LOC_Os03g45910	F-box/LRR-repeat protein 16, putative, expressed	1.41871	5e-05	0.000412	3.31036	476.81	1274.74
LOC_Os05g04150	expressed protein	1.41724	5e-05	0.000412	4.28729	41.9443	112.023
LOC_Os06g30810	OsMADS75 - MADS-box family gene with M-alpha type-box, expressed	1.41699	5e-05	0.000412	3.9721	10.637	28.4038
LOC_Os02g47930	expressed protein	1.41428	5e-05	0.000412	5.54797	41.2242	109.873
LOC_Os02g53570	DEFL74 - Defensin and Defensin-like DEFL family, expressed	1.41347	5e-05	0.000412	4.17977	13.4221	35.7536
LOC_Os10g35570	expressed protein	1.41284	5e-05	0.000412	3.62018	39.2716	104.565
LOC_Os01g42830	adaptin ear-binding coat-associated protein 2, putative, expressed	1.41105	5e-05	0.000412	4.38691	21.5848	57.4006
LOC_Os05g41750	RecF/RecN/SMC N terminal domain containing protein, expressed	1.41062	5e-05	0.000412	2.89697	70.7822	188.175
LOC_Os12g02385	outer membrane protein, OMP85 family, putative, expressed	1.40953	5e-05	0.000412	3.82375	8.07306	21.4461
LOC_Os09g25210	expressed protein	1.40803	5e-05	0.000412	4.12588	17.7178	47.0187
LOC_Os09g20890	retrotransposon protein, putative, Ty3-gypsy subclass, expressed	1.40773	5e-05	0.000412	3.35151	8.74668	23.2067
LOC_Os01g26340	dirigent, putative	1.40541	5e-05	0.000412	3.89402	13.9961	37.0746
LOC_Os01g50350	expressed protein	1.405	5e-05	0.000412	4.17123	50.4779	133.674
LOC_Os05g32580	glycine-rich protein, putative, expressed	1.40482	5e-05	0.000412	4.03506	17.8675	47.3104
LOC_Os04g53230	aminomethyltransferase, putative, expressed	1.40454	5e-05	0.000412	4.00351	10.8744	28.7882
LOC_Os05g38990	CCT motif family protein, expressed	1.40356	5e-05	0.000412	3.38408	35.6801	94.3931
LOC_Os03g16700	initiator-binding protein, putative, expressed	1.40336	5e-05	0.000412	4.32444	67.5572	178.701
LOC_Os03g32470	leucoanthocyanidin dioxygenase, putative, expressed	1.40242	5e-05	0.000412	4.03297	14.5356	38.424
LOC_Os05g05280	zinc finger family protein, putative, expressed	1.40019	5e-05	0.000412	3.68774	19.37	51.1246
LOC_Os03g05480	ZOS3-01 - C2H2 zinc finger protein, expressed	1.39974	5e-05	0.000412	3.46465	4.21444	11.1199
LOC_Os05g01310	ankyrin repeat family protein, putative, expressed	1.39831	5e-05	0.000412	4.06497	17.9439	47.2989
LOC_Os08g41380	pentatricopeptide, putative, expressed	1.39733	5e-05	0.000412	3.48103	26.266	69.1881
LOC_Os01g15979	gb protein, putative, expressed	1.39494	5e-05	0.000412	3.53164	18.8607	49.5996
LOC_Os02g14780	splicing factor 3 subunit 1, putative, expressed	1.39478	5e-05	0.000412	4.1616	23.8282	62.6557
LOC_Os02g39350	eukaryotic translation initiation factor 2A, putative, expressed	1.39467	5e-05	0.000412	3.37564	4.1048	10.7927
LOC_Os03g57149	mTERF domain containing protein, expressed	1.39406	5e-05	0.000412	3.28067	8.0393	21.1287
LOC_Os01g29830	expressed protein	1.39391	5e-05	0.000412	3.31965	6.74618	17.7283
LOC_Os01g68410	retrotransposon protein, putative, Ty3-gypsy subclass, expressed	1.39148	5e-05	0.000412	3.62222	94.6984	248.439
LOC_Os08g44560	expressed protein	1.39008	0.42235	0.616365	0.621131	21.8511	57.2703
LOC_Os06g03690	RNA recognition motif containing protein, putative, expressed	1.38986	5e-05	0.000412	3.77768	13.5743	35.5721
LOC_Os01g12400	S-locus lectin protein kinase family protein, putative, expressed	1.38883	5e-05	0.000412	3.78924	8.47422	22.1912
LOC_Os02g55720	cyclin, N-terminal domain containing protein, expressed	1.38589	5e-05	0.000412	4.19626	13.2678	34.6732
LOC_Os12g07060	chaperone protein dnaJ, putative, expressed	1.38479	5e-05	0.000412	3.80336	11.9745	31.2697
LOC_Os04g41830	myb-like DNA-binding domain containing protein, expressed	1.38475	5e-05	0.000412	4.03305	21.6823	56.6182
LOC_Os02g55950	ATMAK10, putative, expressed	1.38372	5e-05	0.000412	4.02205	22.5423	58.8218
LOC_Os02g17880	glycosyl hydrolases family 16, putative, expressed	1.38323	5e-05	0.000412	3.33634	13.4637	35.1202
LOC_Os01g56490	ubiquitin carboxyl-terminal hydrolase, putative, expressed	1.38309	5e-05	0.000412	3.54035	9.81064	25.5888
LOC_Os12g40760	expressed protein	1.3825	0.2191	0.404735	1.2897	8.80857	22.9656
LOC_Os10g05680	expressed protein	1.38037	5e-05	0.000412	3.40336	6.13738	15.9777
LOC_Os03g04440	expressed protein	1.37992	0.1476	0.307844	1.33411	13.2454	34.4716
LOC_Os02g17930	expressed protein	1.3789	5e-05	0.000412	4.16331	27.7179	72.0861
LOC_Os03g10830	hypothetical protein	1.37879	5e-05	0.000412	3.96276	6.08664	15.8283
LOC_Os12g03040	no apical meristem protein, putative, expressed	1.37791	5e-05	0.000412	3.10875	5.24802	13.6392
LOC_Os05g11120	prenylated rab acceptor, putative, expressed	1.3778	5e-05	0.000412	3.09935	9.11966	23.6994
LOC_Os01g08950	expressed protein	1.37292	5e-05	0.000412	3.77464	26.8941	69.6541
LOC_Os06g07820	BSD domain containing protein, expressed	1.37187	5e-05	0.000412	3.33704	14.8626	38.4653
LOC_Os01g61620	protein kinase family protein, putative, expressed	1.36991	5e-05	0.000412	3.53757	4.13929	10.6982
LOC_Os09g27620	PHD-finger domain containing protein, putative, expressed	1.36977	5e-05	0.000412	4.18842	31.6727	81.8513
LOC_Os08g41210	expressed protein	1.36737	5e-05	0.000412	4.14097	19.3474	49.916
LOC_Os02g09050	expressed protein	1.36724	5e-05	0.000412	4.06062	23.4915	60.6027
LOC_Os08g39240	OsWAK76 - OsWAK receptor-like cytoplasmic kinase OsWAK-RLCK, expressed	1.36703	0.0912	0.219562	1.28996	26.2907	67.8139
LOC_Os03g60180	GTPase of unknown function domain containing protein, putative, expressed	1.36615	5e-05	0.000412	3.06949	6.33488	16.3302
LOC_Os09g24770	retrotransposon protein, putative, unclassified, expressed	1.36332	5e-05	0.000412	4.10059	13.9592	35.9137
LOC_Os04g51500	expressed protein	1.36238	0.07405	0.18869	1.73793	4.23165	10.88
LOC_Os03g62388	expressed protein	1.36191	5e-05	0.000412	3.84633	15.1103	38.8373
LOC_Os01g55490	transcriptional regulator family protein, putative, expressed	1.3619	5e-05	0.000412	2.96773	11.7956	30.3176
LOC_Os08g01300	zinc finger DHHC domain-containing protein, putative, expressed	1.36106	0.2876	0.476964	0.756028	4.28605	11.0098
LOC_Os08g44610	expressed protein	1.35955	0.17965	0.353582	1.03593	5.06363	12.9936
LOC_Os03g30880	retrotransposon protein, putative, Ty3-gypsy subclass, expressed	1.35833	0.0659	0.17306	1.4053	6.99898	17.9446
LOC_Os05g34580	hypothetical protein	1.35704	5e-05	0.000412	3.01122	5.73149	14.6817
LOC_Os01g03510	WD domain, G-beta repeat domain containing protein, expressed	1.35584	5e-05	0.000412	3.7297	21.2472	54.3813
LOC_Os12g28520	abscisic acid-inducible, putative, expressed	1.35575	1	1	0	12.2111	31.2519
LOC_Os01g09460	hexokinase, putative, expressed	1.35378	5e-05	0.000412	3.47592	5.48595	14.0211
LOC_Os02g52480	cyclin-dependent kinase inhibitor, putative, expressed	1.3528	5e-05	0.000412	4.01792	14.0227	35.8151
LOC_Os08g32990	DNA-directed RNA polymerase subunit, putative, expressed	1.35185	5e-05	0.000412	3.52569	24.2412	61.873
LOC_Os05g38190	pentatricopeptide, putative, expressed	1.35167	5e-05	0.000412	3.19192	30.2901	77.3028
LOC_Os02g54160	AP2 domain containing protein, expressed	1.35085	5e-05	0.000412	3.10791	11.1651	28.4778
LOC_Os03g60250	membrane associated DUF588 domain containing protein, putative, expressed	1.34948	0.08185	0.202716	1.22987	4.86169	12.3885
LOC_Os05g23360	transposon protein, putative, unclassified	1.3494	5e-05	0.000412	3.9742	12.8553	32.7561
LOC_Os03g50620	ATP binding protein, putative, expressed	1.34929	5e-05	0.000412	3.99817	10.2735	26.1756
LOC_Os12g36900	drought induced 19 protein, putative, expressed	1.34802	5e-05	0.000412	3.72227	14.7491	37.5459
LOC_Os01g21630	pectinacetylesterase domain containing protein, expressed	1.34721	5e-05	0.000412	3.98299	33.0162	83.9995
LOC_Os12g04204	expressed protein	1.34675	5e-05	0.000412	4.2702	372.306	946.919
LOC_Os04g43410	Os4bglu18 - monolignol beta-glucoside homologue, expressed	1.34576	0.18515	0.360767	1.03177	7.41629	18.8495
LOC_Os05g04180	agenet domain containing protein, putative, expressed	1.34568	5e-05	0.000412	3.76728	15.4177	39.184
LOC_Os06g31600	retrotransposon protein, putative, Ty3-gypsy subclass, expressed	1.34557	5e-05	0.000412	3.82628	26.0157	66.1136
LOC_Os03g09250	inositol-3-phosphate synthase, putative, expressed	1.34491	5e-05	0.000412	4.02075	39.6424	100.697
LOC_Os08g17600	SNARE domain containing protein, putative, expressed	1.34405	5e-05	0.000412	3.90247	27.6847	70.2813
LOC_Os07g34340	conserved hypothetical protein	1.34276	5e-05	0.000412	3.75721	22.1583	56.2016
LOC_Os01g65560	snRK1-interacting protein 1, putative, expressed	1.34245	5e-05	0.000412	3.36856	5.32783	13.5104
LOC_Os08g37760	zinc finger, C3HC4 type domain containing protein, expressed	1.34135	5e-05	0.000412	3.60546	19.5831	49.6214
LOC_Os08g01360	RING finger protein 13, putative, expressed	1.341	0.1832	0.358265	0.958784	16.2806	41.2432
LOC_Os11g37780	stripe rust resistance protein Yr10, putative, expressed	1.34058	0.1667	0.335175	1.02898	4.05291	10.2641
LOC_Os03g36770	expressed protein	1.33679	5e-05	0.000412	3.63894	34.5264	87.2099
LOC_Os09g19160	serine/threonine-protein kinase, putative, expressed	1.33442	5e-05	0.000412	3.93091	57.3499	144.622
LOC_Os03g03390	G-patch domain containing protein, expressed	1.33389	5e-05	0.000412	3.90057	33.6608	84.8528
LOC_Os09g01640	CAX-interacting protein 4, putative, expressed	1.33374	5e-05	0.000412	3.82309	9.76721	24.6188
LOC_Os06g07540	WD-40 repeat family protein, putative, expressed	1.33305	5e-05	0.000412	3.97656	101.213	254.992
LOC_Os02g05660	DEAD-box ATP-dependent RNA helicase 35A, putative, expressed	1.33119	5e-05	0.000412	3.73402	10.2482	25.7853
LOC_Os10g38100	thaumatin-like protein precursor, putative, expressed	1.33115	5e-05	0.000412	4.18862	29.1026	73.2231
LOC_Os11g32190	retrotransposon, putative, centromere-specific	1.33104	5e-05	0.000412	3.97497	15.7071	39.5163
LOC_Os01g05130	expressed protein	1.32848	5e-05	0.000412	3.56992	12.7871	32.1134
LOC_Os03g16500	aspartic proteinase nepenthesin precursor, putative, expressed	1.32781	5e-05	0.000412	3.65569	10.6056	26.6225
LOC_Os03g21820	expansin precursor, putative, expressed	1.32758	5e-05	0.000412	3.88852	9.9719	25.0277
LOC_Os03g62750	inner membrane protein, putative, expressed	1.32752	5e-05	0.000412	3.48038	16.4614	41.3133
LOC_Os02g09150	inorganic H+ pyrophosphatase, putative, expressed	1.32689	5e-05	0.000412	3.84063	12.0731	30.2867
LOC_Os11g36130	hypothetical protein	1.32612	5e-05	0.000412	3.81832	20.213	50.6798
LOC_Os09g08000	expressed protein	1.3252	5e-05	0.000412	2.75471	4.6994	11.7752
LOC_Os01g74280	TGD2, putative, expressed	1.32212	5e-05	0.000412	3.50333	15.359	38.4028
LOC_Os07g12600	OsFBX226 - F-box domain containing protein, expressed	1.32157	5e-05	0.000412	3.5806	9.21754	23.0382
LOC_Os08g42540	ubiquitin thioesterase otubain-like, putative, expressed	1.32108	5e-05	0.000412	4.1476	19.7921	49.4513
LOC_Os02g10840	transposon protein, putative, unclassified, expressed	1.32015	5e-05	0.000412	3.30549	5.46384	13.6428
LOC_Os05g37280	retrotransposon protein, putative, unclassified, expressed	1.32	5e-05	0.000412	3.15353	40.5177	101.159
LOC_Os09g08140	hypothetical protein	1.31946	5e-05	0.000412	3.104	27.6159	68.9216
LOC_Os03g21540	TKL_IRAK_CrRLK1L-1.8 - The CrRLK1L-1 subfamily has homology to the CrRLK1L homolog, expressed	1.31944	5e-05	0.000412	3.28147	19.2969	48.159
LOC_Os01g58570	retrotransposon protein, putative, Ty3-gypsy subclass, expressed	1.31927	5e-05	0.000412	2.98861	17.3839	43.3795
LOC_Os11g46180	transposon protein, putative, CACTA, En/Spm sub-class	1.31898	5e-05	0.000412	3.6908	8.93982	22.3039
LOC_Os04g53480	transposon protein, putative, unclassified, expressed	1.31781	5e-05	0.000412	3.37746	8.54086	21.2913
LOC_Os11g13800	expressed protein	1.317	5e-05	0.000412	3.66435	10.8075	26.9265
LOC_Os12g12900	hypothetical protein	1.31646	5e-05	0.000412	3.14149	13.0718	32.5557
LOC_Os03g52750	cyclin, putative, expressed	1.31638	5e-05	0.000412	3.28984	9.31335	23.194
LOC_Os12g30180	protein kinase domain containing protein, expressed	1.31542	0.06725	0.175682	1.32093	9.49033	23.619
LOC_Os06g04020	histone H1, putative, expressed	1.31427	5e-05	0.000412	4.06392	59.1602	147.118
LOC_Os03g55874	ATP synthase subunit beta, putative, expressed	1.31422	5e-05	0.000412	3.68173	6.57856	16.3588
LOC_Os01g01950	expressed protein	1.3117	0.38405	0.578462	1.01279	18.3707	45.6023
LOC_Os01g24780	cytochrome P450, putative, expressed	1.31001	5e-05	0.000412	3.05381	30.4991	75.6206
LOC_Os06g49920	expressed protein	1.30996	5e-05	0.000412	3.69876	11.6979	29.003
LOC_Os05g15570	transposon protein, putative, CACTA, En/Spm sub-class, expressed	1.30732	5e-05	0.000412	3.31913	12.0486	29.8181
LOC_Os01g42640	ribosomal protein, putative, expressed	1.30376	5e-05	0.000412	3.98256	37.9509	93.69
LOC_Os05g32330	endonuclease/exonuclease/phosphatase family domain containing protein, expressed	1.30357	5e-05	0.000412	3.26701	12.2	30.1144
LOC_Os06g12580	pro-resilin precursor, putative, expressed	1.30302	5e-05	0.000412	3.87368	86.0424	212.305
LOC_Os02g45130	protein kinase, putative, expressed	1.3009	5e-05	0.000412	3.62801	71.1105	175.204
LOC_Os08g29950	expressed protein	1.30064	5e-05	0.000412	3.35834	4.22776	10.4146
LOC_Os10g24910	retrotransposon protein, putative, unclassified, expressed	1.30036	5e-05	0.000412	3.25756	10.3325	25.4479
LOC_Os07g06940	valyl-tRNA synthetase, putative, expressed	1.29987	5e-05	0.000412	3.25242	6.29085	15.4885
LOC_Os02g52060	peptide transporter like protein, putative, expressed	1.29961	5e-05	0.000412	2.97148	22.3933	55.1239
LOC_Os01g13730	WD domain, G-beta repeat domain containing protein, expressed	1.29952	5e-05	0.000412	3.82668	26.991	66.4375
LOC_Os02g28500	retrotransposon, putative, centromere-specific, expressed	1.29952	5e-05	0.000412	3.32511	11.3788	28.0086
LOC_Os03g57820	transposon protein, putative, CACTA, En/Spm sub-class, expressed	1.29939	5e-05	0.000412	3.22005	10.6517	26.2165
LOC_Os01g16010	BCAS2 protein, putative, expressed	1.29889	5e-05	0.000412	3.79628	12.9392	31.8356
LOC_Os01g65904	expressed protein	1.29815	5e-05	0.000412	3.6474	27.8424	68.4683
LOC_Os12g13300	expressed protein	1.29561	5e-05	0.000412	3.58581	7.90807	19.4128
LOC_Os03g08390	expressed protein	1.29541	5e-05	0.000412	3.6928	14.896	36.5616
LOC_Os06g04600	Brix domain containing protein, putative, expressed	1.29295	5e-05	0.000412	3.3153	4.57875	11.2192
LOC_Os03g61530	invertase/pectin methylesterase inhibitor family protein, putative, expressed	1.29211	5e-05	0.000412	3.26418	22.548	55.2168
LOC_Os05g20000	retrotransposon protein, putative, unclassified, expressed	1.2919	5e-05	0.000412	3.23943	22.9878	56.2856
LOC_Os01g71840	retrotransposon protein, putative, unclassified, expressed	1.29143	5e-05	0.000412	3.40054	12.5621	30.7482
LOC_Os11g37774	stripe rust resistance protein Yr10, putative, expressed	1.2903	5e-05	0.000412	3.69285	71.6367	175.208
LOC_Os02g16030	harpin-induced protein 1 domain containing protein, expressed	1.28887	5e-05	0.000412	3.85137	21.4758	52.4734
LOC_Os01g07376	thioredoxin, putative, expressed	1.28699	5e-05	0.000412	3.56139	10.4948	25.6092
LOC_Os03g61170	retrotransposon protein, putative, unclassified	1.28664	5e-05	0.000412	3.77123	12.3708	30.1796
LOC_Os02g10070	citrate synthase, putative, expressed	1.28556	5e-05	0.000412	3.76062	52.3558	127.632
LOC_Os01g23850	transposon protein, putative, CACTA, En/Spm sub-class, expressed	1.2833	5e-05	0.000412	3.69439	8.81102	21.4456
LOC_Os02g57690	kelch repeat protein, putative, expressed	1.28322	0.1629	0.329908	1.65023	11.5549	28.1224
LOC_Os03g49840	hypothetical protein	1.28276	5e-05	0.000412	3.8615	15.1745	36.9202
LOC_Os10g35390	acyltransferase, putative, expressed	1.28269	5e-05	0.000412	3.74513	28.9072	70.3288
LOC_Os04g24274	hypothetical protein	1.28034	5e-05	0.000412	3.19775	5.23143	12.707
LOC_Os08g03579	expressed protein	1.2798	5e-05	0.000412	3.64098	76.6066	186.005
LOC_Os02g52744	DCL, chloroplast precursor, putative, expressed	1.27943	0.15185	0.314079	0.649082	12.6172	30.6273
LOC_Os08g36130	retrotransposon protein, putative, Ty3-gypsy subclass, expressed	1.27936	5e-05	0.000412	3.19624	4.27183	10.3691
LOC_Os12g02260	nucleotidyltransferase, putative, expressed	1.27788	5e-05	0.000412	3.57339	12.3305	29.8994
LOC_Os10g40000	retinol dehydrogenase 12, putative, expressed	1.27787	5e-05	0.000412	3.59524	27.7984	67.4059
LOC_Os03g02100	valyl-tRNA synthetase, putative, expressed	1.27693	5e-05	0.000412	2.79945	7.8322	18.9792
LOC_Os05g28630	leaf senescence related protein, putative, expressed	1.27531	5e-05	0.000412	3.57834	11.1822	27.0665
LOC_Os07g02090	Ser/Thr protein phosphatase family protein, putative, expressed	1.27405	5e-05	0.000412	3.73872	22.1218	53.4993
LOC_Os12g37920	unc-93 homolog A, putative, expressed	1.27327	5e-05	0.000412	3.57599	23.5591	56.9443
LOC_Os01g61310	DUF640 domain containing protein, putative, expressed	1.27202	5e-05	0.000412	3.33169	6.14671	14.8443
LOC_Os12g07540	growth regulator related protein, putative, expressed	1.27045	5e-05	0.000412	3.23918	6.53379	15.7619
LOC_Os01g69850	OsMADS65 - MADS-box family gene with MIKC* type-box, expressed	1.26949	5e-05	0.000412	3.2477	7.56416	18.2354
LOC_Os12g03810	CAMK_KIN1/SNF1/Nim1_like.37 - CAMK includes calcium/calmodulin depedent protein kinases, expressed	1.26839	5e-05	0.000412	3.01187	9.40677	22.6602
LOC_Os01g16000	CRAL/TRIO domain containing protein, expressed	1.26625	5e-05	0.000412	3.63736	34.7529	83.5929
LOC_Os03g32000	retrotransposon protein, putative, Ty3-gypsy subclass, expressed	1.26614	5e-05	0.000412	3.48738	16.5462	39.7964
LOC_Os04g52890	ATBAG1, putative, expressed	1.26308	5e-05	0.000412	3.2111	14.046	33.7114
LOC_Os03g18310	6PF-2-K/Fru-2,6-P2ASE liver isozyme, putative, expressed	1.26283	0.1847	0.360246	0.913324	7.11227	17.067
LOC_Os02g28130	fasciclin-like arabinogalactan protein 8 precursor, putative, expressed	1.26118	5e-05	0.000412	3.52981	7.74747	18.57
LOC_Os04g48416	OsSub45 - Putative Subtilisin homologue, expressed	1.26034	0.0666	0.174447	1.38804	7.97073	19.094
LOC_Os08g02690	MA3 domain containing protein, expressed	1.25758	5e-05	0.000412	3.56977	41.4198	99.0328
LOC_Os07g42300	elongation factor protein, putative, expressed	1.2542	5e-05	0.000412	3.3323	9.18189	21.9021
LOC_Os08g39220	OsWAK75 - OsWAK receptor-like protein kinase, expressed	1.25368	5e-05	0.000412	3.07133	40.4843	96.5342
LOC_Os01g59310	expressed protein	1.25296	0.6923	0.830531	1.1276	8.18219	19.5006
LOC_Os05g19160	transposon protein, putative, unclassified, expressed	1.25072	5e-05	0.000412	3.19687	7.42976	17.6798
LOC_Os07g40620	saccharopine dehydrogenase, putative, expressed	1.25024	5e-05	0.000412	4.32704	30.681	72.9842
LOC_Os01g03110	expressed protein	1.24805	5e-05	0.000412	3.62523	30.5177	72.4858
LOC_Os06g47730	retrotransposon protein, putative, Ty1-copia subclass, expressed	1.24661	5e-05	0.000412	3.57229	16.468	39.076
LOC_Os12g18640	pentatricopeptide, putative, expressed	1.24594	5e-05	0.000412	3.80039	26.8063	63.5775
LOC_Os05g34560	expressed protein	1.24402	5e-05	0.000412	3.26325	9.01301	21.3481
LOC_Os06g08470	expressed protein	1.24345	5e-05	0.000412	3.19358	64.4834	152.673
LOC_Os03g06620	1,2-dihydroxy-3-keto-5-methylthiopentene dioxygenase protein, putative, expressed	1.2434	5e-05	0.000412	3.97619	67.8403	160.616
LOC_Os04g25740	expressed protein	1.24303	5e-05	0.000412	3.18771	11.6788	27.6432
LOC_Os05g12140	Leucine Rich Repeat family protein, expressed	1.24205	5e-05	0.000412	3.46895	14.2223	33.6406
LOC_Os04g35670	retrotransposon protein, putative, unclassified, expressed	1.23962	5e-05	0.000412	3.16161	18.8448	44.4994
LOC_Os05g49100	WRKY49, expressed	1.23941	5e-05	0.000412	3.62258	7.65383	18.0708
LOC_Os12g41500	rhodanese-like domain containing protein, putative, expressed	1.23896	5e-05	0.000412	2.95035	4.91006	11.5891
LOC_Os07g43010	expressed protein	1.23749	5e-05	0.000412	3.88498	22.7222	53.5764
LOC_Os03g63360	glutathione S-transferase, putative, expressed	1.23694	5e-05	0.000412	3.56334	11.4314	26.9436
LOC_Os02g57090	anthranilate phosphoribosyltransferase, putative, expressed	1.23665	5e-05	0.000412	3.46755	20.2454	47.7084
LOC_Os03g21270	expressed protein	1.23639	5e-05	0.000412	3.64006	17.8519	42.0607
LOC_Os06g29310	ulp1 protease family protein, putative, expressed	1.23513	5e-05	0.000412	3.42247	9.46031	22.2699
LOC_Os08g01930	KH domain-containing protein, putative, expressed	1.23498	5e-05	0.000412	3.21082	86.2214	202.946
LOC_Os07g01020	SOR/SNZ family protein, putative, expressed	1.23358	5e-05	0.000412	2.85905	6.11691	14.3839
LOC_Os03g47614	hypothetical protein	1.23342	0.5905	0.759703	0.219709	15.5182	36.4871
LOC_Os07g45100	endonuclease/exonuclease/phosphatase family domain containing protein, expressed	1.23236	5e-05	0.000412	3.21499	8.96776	21.0698
LOC_Os08g30970	retrotransposon protein, putative, Ty3-gypsy subclass, expressed	1.23176	0.1942	0.373026	1.16775	7.72594	18.1446
LOC_Os01g51634	myosin-2 heavy chain, non muscle, putative, expressed	1.22926	5e-05	0.000412	3.58541	14.0545	32.9503
LOC_Os08g01040	zinc finger, C3HC4 type domain containing protein, expressed	1.22896	5e-05	0.000412	3.60782	22.0164	51.6062
LOC_Os12g28210	retrotransposon, putative, centromere-specific	1.22887	5e-05	0.000412	3.14878	10.2009	23.9092
LOC_Os07g06870	hypothetical protein	1.22832	5e-05	0.000412	3.95734	27.1684	63.6542
LOC_Os07g08750	STE_PAK_Ste20_Slob_Wnk.1 - STE kinases include homologs to sterile 7, sterile 11 and sterile 20 from yeast, expressed	1.22778	5e-05	0.000412	2.84134	4.46932	10.4674
LOC_Os05g28990	expressed protein	1.22341	5e-05	0.000412	3.75036	24.7222	57.7259
LOC_Os01g72430	NADPH quinone oxidoreductase, putative, expressed	1.22278	5e-05	0.000412	3.13351	5.36385	12.519
LOC_Os03g04400	heat shock protein DnaJ, putative, expressed	1.22092	0.0606	0.16222	1.46143	17.2072	40.1092
LOC_Os02g02990	translation initiation factor eIF3 subunit, putative, expressed	1.21793	5e-05	0.000412	4.35671	32.2894	75.1091
LOC_Os09g21900	expressed protein	1.21681	0.09315	0.222963	1.23086	22.482	52.2554
LOC_Os04g45740	hypothetical protein	1.2161	5e-05	0.000412	3.08519	8.93939	20.7678
LOC_Os01g12710	oxidoreductase, short chain dehydrogenase/reductase family domain containing protein, expressed	1.21311	5e-05	0.000412	3.61418	13.4949	31.2861
LOC_Os03g59050	DEAD-box ATP-dependent RNA helicase, putative, expressed	1.21193	5e-05	0.000412	3.13598	8.05272	18.654
LOC_Os01g72660	expressed protein	1.21168	0.0523	0.145442	1.32797	6.7017	15.5217
LOC_Os02g32140	AP2 domain containing protein, expressed	1.21132	5e-05	0.000412	2.97384	7.33905	16.9935
LOC_Os07g11390	retrotransposon protein, putative, unclassified, expressed	1.21121	5e-05	0.000412	3.13308	7.64902	17.7098
LOC_Os03g33480	retrotransposon protein, putative, Ty3-gypsy subclass, expressed	1.21094	5e-05	0.000412	3.17961	4.50359	10.4253
LOC_Os08g02060	expressed protein	1.20877	5e-05	0.000412	4.12087	20.2392	46.7811
LOC_Os12g42200	ATCHX, putative, expressed	1.20852	5e-05	0.000412	3.26847	11.1267	25.7139
LOC_Os04g42960	Lung seven transmembrane receptor domain containing protein, putative, expressed	1.20766	5e-05	0.000412	2.826	215.14	496.894
LOC_Os05g06500	universal stress protein domain containing protein, putative, expressed	1.20706	5e-05	0.000412	3.60115	58.4414	134.922
LOC_Os04g35550	expressed protein	1.20442	5e-05	0.000412	3.35387	12.5232	28.8591
LOC_Os04g35950	retrotransposon protein, putative, unclassified, expressed	1.20301	0.3101	0.502127	0.808499	6.87743	15.8332
LOC_Os10g36090	LTPL156 - Protease inhibitor/seed storage/LTP family protein precursor, putative, expressed	1.20284	5e-05	0.000412	3.25678	18.3003	42.1261
LOC_Os10g32920	ribosomal protein, putative, expressed	1.2028	0.13	0.281808	1.11371	4.46525	10.2784
LOC_Os06g12170	expressed protein	1.20273	5e-05	0.000412	3.31349	10.9905	25.2975
LOC_Os12g41910	BTBN25 - Bric-a-Brac, Tramtrack, Broad Complex BTB domain with non-phototropic hypocotyl 3 NPH3 and coiled-coil domains, expressed	1.20177	5e-05	0.000412	3.52574	41.8215	96.1984
LOC_Os03g15660	AP2 domain containing protein, expressed	1.20091	5e-05	0.000412	3.35422	15.3342	35.2509
LOC_Os09g29404	glycogen operon protein glgX, putative, expressed	1.19934	5e-05	0.000412	3.65473	18.2926	42.0063
LOC_Os05g15460	retrotransposon protein, putative, unclassified, expressed	1.19798	5e-05	0.000412	2.95809	9.25943	21.2428
LOC_Os03g45230	expressed protein	1.19797	5e-05	0.000412	3.40565	32.0396	73.5043
LOC_Os02g51280	TCP-domain protein, putative, expressed	1.19427	0.19865	0.379173	1.03703	4.35848	9.97347
LOC_Os02g01740	U5 small nuclear ribonucleoprotein 200 kDa helicase, putative, expressed	1.1932	5e-05	0.000412	3.27456	31.0648	71.0328
LOC_Os05g41720	retrotransposon protein, putative, unclassified, expressed	1.19275	0.1873	0.363688	0.578046	5.14564	11.7623
LOC_Os07g28300	leucine rich repeat protein, putative, expressed	1.19144	5e-05	0.000412	3.28746	11.331	25.8778
LOC_Os02g38140	glycosyl transferase family 17 protein, putative, expressed	1.19136	5e-05	0.000412	2.96355	30.1716	68.9023
LOC_Os06g41020	DUF1680 domain containing protein, putative, expressed	1.18682	5e-05	0.000412	3.27365	23.8219	54.2306
LOC_Os04g27270	retrotransposon protein, putative, Ty3-gypsy subclass	1.18635	5e-05	0.000412	3.40652	22.2135	50.5527
LOC_Os04g41730	retrotransposon protein, putative, Ty1-copia subclass, expressed	1.18593	5e-05	0.000412	2.74038	12.4635	28.3557
LOC_Os06g23260	transposon protein, putative, CACTA, En/Spm sub-class, expressed	1.18494	5e-05	0.000412	3.54641	20.0561	45.5983
LOC_Os01g37710	expressed protein	1.18456	5e-05	0.000412	3.10236	14.3302	32.5717
LOC_Os08g38710	uncharacterized glycosyltransferase, putative, expressed	1.18398	5e-05	0.000412	3.1332	4.16359	9.45976
LOC_Os11g04440	expressed protein	1.18385	5e-05	0.000412	3.0875	18.4601	41.9381
LOC_Os01g14950	importin subunit alpha, putative, expressed	1.17884	5e-05	0.000412	3.21817	129.384	292.919
LOC_Os01g19190	retrotransposon protein, putative, unclassified, expressed	1.17762	5e-05	0.000412	3.8991	14.6462	33.1302
LOC_Os05g12300	expressed protein	1.17696	5e-05	0.000412	3.33989	20.181	45.6291
LOC_Os05g33810	OsSPL9 - SBP-box gene family member, expressed	1.17655	5e-05	0.000412	3.64581	45.9034	103.758
LOC_Os07g30690	indole-3-acetate beta-glucosyltransferase, putative, expressed	1.17641	5e-05	0.000412	3.32509	27.7344	62.6833
LOC_Os06g44790	expressed protein	1.17484	5e-05	0.000412	3.64721	19.6073	44.267
LOC_Os05g50480	protein of unknown function DUF1296 domain containing protein, expressed	1.17434	5e-05	0.000412	3.74549	25.1051	56.6594
LOC_Os04g57580	retrotransposon protein, putative, unclassified, expressed	1.17182	5e-05	0.000412	3.35935	16.6031	37.4062
LOC_Os10g33855	expressed protein	1.17179	5e-05	0.000412	3.24654	26.034	58.6524
LOC_Os12g37980	protein kinase domain containing protein, expressed	1.17163	5e-05	0.000412	3.13352	4.10268	9.24193
LOC_Os02g08490	chaperone protein clpB 1, putative, expressed	1.17144	5e-05	0.000412	2.94372	5.02839	11.3258
LOC_Os09g37160	retrotransposon protein, putative, unclassified, expressed	1.17097	5e-05	0.000412	2.92438	22.259	50.1188
LOC_Os02g49680	arsenate reductase, putative, expressed	1.17068	5e-05	0.000412	3.49115	9.95251	22.4049
LOC_Os03g15540	HEAT repeat family protein, putative, expressed	1.17056	5e-05	0.000412	3.40374	59.2444	133.359
LOC_Os08g42950	haloacid dehalogenase-like hydrolase family protein, putative, expressed	1.16886	5e-05	0.000412	3.40982	63.9409	143.76
LOC_Os12g41660	expressed protein	1.16579	5e-05	0.000412	2.93265	7.77423	17.442
LOC_Os02g06584	zinc finger C-x8-C-x5-C-x3-H type family protein, expressed	1.16526	5e-05	0.000412	3.37306	31.4524	70.5393
LOC_Os10g20860	protease inhibitor/seed storage/LTP family, putative, expressed	1.16464	0.07425	0.189092	0.695772	9.19097	20.6041
LOC_Os11g03950	transposon protein, putative, CACTA, En/Spm sub-class, expressed	1.16449	5e-05	0.000412	3.46454	17.6708	39.6098
LOC_Os06g43140	GA16396-PA, putative, expressed	1.16299	0.17355	0.344933	1.17961	6.95923	15.5832
LOC_Os03g63650	brevis radix, putative, expressed	1.16294	5e-05	0.000412	3.28336	16.4278	36.784
LOC_Os03g07150	OsPP2Ac-5 - Phosphatase 2A isoform 5 belonging to family 2, expressed	1.16163	5e-05	0.000412	3.3607	57.8428	129.4
LOC_Os02g20970	C2 domain containing protein, putative, expressed	1.1611	5e-05	0.000412	3.50786	24.9892	55.8828
LOC_Os12g19549	telomerase reverse transcriptase, putative, expressed	1.15961	5e-05	0.000412	3.02747	6.82945	15.2568
LOC_Os01g10530	expressed protein	1.15933	5e-05	0.000412	3.46168	25.4331	56.8058
LOC_Os06g38040	retrotransposon protein, putative, unclassified, expressed	1.159	5e-05	0.000412	3.19825	31.3261	69.9522
LOC_Os08g38740	glycosyl transferase 8 domain containing protein, putative, expressed	1.15851	5e-05	0.000412	3.61032	22.3426	49.8748
LOC_Os03g05350	retrotransposon protein, putative, unclassified, expressed	1.1576	5e-05	0.000412	3.39128	6.04139	13.4775
LOC_Os01g63720	hypothetical protein	1.15708	0.67255	0.817964	0.221197	4.17394	9.30809
LOC_Os01g49050	hypothetical protein	1.15691	5e-05	0.000412	3.06891	8.25371	18.4041
LOC_Os02g05310	splicing factor 3B subunit 1, putative, expressed	1.15267	0.06465	0.170458	1.33522	29.1943	64.9061
LOC_Os02g51520	retrotransposon protein, putative, unclassified, expressed	1.15097	5e-05	0.000412	3.21804	14.962	33.225
LOC_Os06g10620	transcription elongation factor SPT5 homolog 1, putative, expressed	1.15034	5e-05	0.000412	3.29411	50.9467	113.084
LOC_Os05g29010	POLA4 - Putative DNA polymerase alpha complex subunit, expressed	1.14961	5e-05	0.000412	3.2969	15.2273	33.7823
LOC_Os03g52320	GRF-interacting factor 1, putative, expressed	1.14912	5e-05	0.000412	2.77285	9.6265	21.3495
LOC_Os01g04190	transporter family protein, putative, expressed	1.14891	5e-05	0.000412	3.52437	24.5928	54.5336
LOC_Os04g02860	disease resistance protein RPM1, putative, expressed	1.1476	0.10585	0.244389	1.27319	4.06556	9.00708
LOC_Os06g30610	transposon protein, putative, CACTA, En/Spm sub-class, expressed	1.14671	5e-05	0.000412	3.29258	15.5185	34.3593
LOC_Os02g51530	retrotransposon protein, putative, unclassified, expressed	1.14669	0.05715	0.15544	1.4403	27.2982	60.4397
LOC_Os03g25990	expansin precursor, putative, expressed	1.14634	0.1046	0.242417	1.31486	4.40083	9.74131
LOC_Os05g43440	single-stranded DNA-binding protein, putative, expressed	1.14559	5e-05	0.000412	3.35719	16.9784	37.5626
LOC_Os05g11770	ulp1 protease family protein, putative, expressed	1.14526	5e-05	0.000412	3.20942	40.8088	90.2637
LOC_Os08g44700	retrotransposon protein, putative, unclassified, expressed	1.14488	0.126	0.27573	1.19052	13.2401	29.2775
LOC_Os09g22220	retrotransposon protein, putative, Ty3-gypsy subclass, expressed	1.14447	5e-05	0.000412	3.82861	15.0372	33.2418
LOC_Os06g29800	pentatricopeptide, putative, expressed	1.14428	5e-05	0.000412	3.2734	15.054	33.2748
LOC_Os05g10810	O-acyltransferase, putative, expressed	1.14307	5e-05	0.000412	3.23881	14.9107	32.9303
LOC_Os03g22780	DVR, putative, expressed	1.14208	5e-05	0.000412	3.30229	16.9563	37.4222
LOC_Os05g31140	glycosyl hydrolases family 17, putative, expressed	1.14101	5e-05	0.000412	2.93899	12.6678	27.937
LOC_Os12g38480	expressed protein	1.13965	5e-05	0.000412	2.89184	55.3073	121.857
LOC_Os08g40310	transposon protein, putative, unclassified, expressed	1.13928	0.1034	0.240547	1.1827	6.92389	15.2513
LOC_Os09g35810	NC domain-containing protein, putative, expressed	1.13838	5e-05	0.000412	3.65954	34.1803	75.2424
LOC_Os04g57850	AMP-binding enzyme, putative, expressed	1.13735	0.2395	0.427009	0.739772	6.8122	14.9852
LOC_Os09g24260	WD domain, G-beta repeat domain containing protein, expressed	1.13459	0.0623	0.165566	1.58523	16.4799	36.1827
LOC_Os03g18030	leucoanthocyanidin dioxygenase, putative, expressed	1.13452	5e-05	0.000412	3.98241	27.0005	59.2784
LOC_Os01g58790	GHMP kinases ATP-binding protein, putative, expressed	1.13451	5e-05	0.000412	3.17199	7.7373	16.9868
LOC_Os11g29900	expressed protein	1.13404	5e-05	0.000412	3.16087	7.40683	16.2559
LOC_Os09g03620	wall-associated receptor kinase-like 20 precursor, putative, expressed	1.13401	5e-05	0.000412	3.38672	45.1415	99.0708
LOC_Os06g32330	retrotransposon protein, putative, unclassified, expressed	1.133	0.74045	0.860085	0.585925	4.23553	9.28915
LOC_Os05g47446	expressed protein	1.13282	5e-05	0.000412	3.29432	11.9446	26.1929
LOC_Os04g35420	helicase conserved C-terminal domain containing protein, expressed	1.13261	0.0852	0.209066	1.11305	4.64966	10.1946
LOC_Os03g05420	MT-A70 domain containing protein, expressed	1.12924	5e-05	0.000412	3.09053	10.5191	23.0098
LOC_Os01g65480	dnaJ domain containing protein, expressed	1.1288	5e-05	0.000412	3.29157	52.4948	114.794
LOC_Os04g51610	calcium-transporting ATPase, plasma membrane-type, putative, expressed	1.12842	5e-05	0.000412	3.33118	22.7243	49.6796
LOC_Os03g61850	transposon protein, putative, unclassified, expressed	1.12805	0.15995	0.325895	1.24766	41.1289	89.8925
LOC_Os01g03050	fruit protein PKIWI502, putative, expressed	1.12799	0.12775	0.27835	1.31904	15.3938	33.6437
LOC_Os06g10890	sterol carrier protein-2, putative, expressed	1.12641	5e-05	0.000412	3.00333	10.4862	22.8928
LOC_Os10g32900	CCT motif family protein, expressed	1.12572	0.2599	0.444429	0.754611	5.9833	13.0562
LOC_Os04g33420	DNA-binding protein S1FA, putative, expressed	1.12564	5e-05	0.000412	3.97232	37.8043	82.4882
LOC_Os10g29300	expressed protein	1.12562	5e-05	0.000412	2.98269	16.2561	35.47
LOC_Os03g41540	hypothetical protein	1.12533	5e-05	0.000412	3.19751	13.8055	30.1169
LOC_Os10g32760	zinc finger family protein, putative, expressed	1.12497	5e-05	0.000412	3.17742	28.9691	63.1806
LOC_Os03g63740	NFD2, putative, expressed	1.12337	0.1577	0.322533	1.21754	5.17943	11.2836
LOC_Os09g28260	retrotransposon protein, putative, Ty3-gypsy subclass, expressed	1.12303	0.13615	0.290991	1.05693	36.304	79.0714
LOC_Os07g02290	OsFBX208 - F-box domain containing protein, expressed	1.12259	5e-05	0.000412	3.24517	34.4193	74.9435
LOC_Os03g04500	tetratricopeptide repeat domain containing protein, expressed	1.1223	5e-05	0.000412	2.83807	5.81716	12.6636
LOC_Os03g01970	THO complex subunit 1, putative, expressed	1.12063	5e-05	0.000412	3.25921	11.6898	25.4186
LOC_Os02g14110	aminotransferase, classes I and II, domain containing protein, expressed	1.12058	5e-05	0.000412	4.25363	73.816	160.501
LOC_Os10g36848	cytochrome P450, putative, expressed	1.12014	5e-05	0.000412	3.31017	31.8771	69.2906
LOC_Os02g12550	cytochrome P450, putative, expressed	1.11823	5e-05	0.000412	2.77896	13.7946	29.9453
LOC_Os05g38330	NDP1, putative, expressed	1.11782	5e-05	0.000412	2.9217	69.4483	150.715
LOC_Os03g15460	expressed protein	1.11771	5e-05	0.000412	3.01864	8.50322	18.4522
LOC_Os01g05810	gamma-glutamyltranspeptidase 1 precursor, putative, expressed	1.11682	5e-05	0.000412	3.60877	22.0758	47.8756
LOC_Os05g05220	glioma tumor suppressor candidate region gene 2 protein, putative, expressed	1.11648	5e-05	0.000412	3.18739	19.0063	41.209
LOC_Os11g02460	outer membrane protein, OMP85 family, putative, expressed	1.11521	5e-05	0.000412	3.20663	6.84032	14.8179
LOC_Os04g45750	expressed protein	1.11266	0.171	0.341423	0.997682	12.8088	27.6984
LOC_Os02g48950	ubiquitin-conjugating enzyme, putative, expressed	1.11186	5e-05	0.000412	2.8229	46.1532	99.748
LOC_Os03g04140	serine acetyltransferase protein, putative, expressed	1.10935	5e-05	0.000412	3.04441	12.9975	28.0419
LOC_Os03g18300	chloroplast unusual positioning protein, putative, expressed	1.10902	5e-05	0.000412	2.87396	6.32867	13.6509
LOC_Os07g32230	domain of unknown function domain containing protein, expressed	1.10898	5e-05	0.000412	3.68051	29.3613	63.3304
LOC_Os07g40730	SNF2 domain-containing protein, putative, expressed	1.10849	5e-05	0.000412	3.7286	64.8777	139.89
LOC_Os10g40810	GATA zinc finger domain containing protein, expressed	1.10643	0.05835	0.157797	1.45876	13.723	29.5472
LOC_Os07g28090	ABC transporter, ATP-binding protein, putative, expressed	1.10409	5e-05	0.000412	3.17732	7.98568	17.1663
LOC_Os01g41090	retrotransposon protein, putative, unclassified, expressed	1.10404	5e-05	0.000412	3.21479	22.4073	48.1658
LOC_Os06g12520	hypothetical protein	1.10373	5e-05	0.000412	3.10018	12.0046	25.799
LOC_Os08g07960	mitotic checkpoint protein, putative, expressed	1.10246	5e-05	0.000412	3.39084	28.2359	60.6282
LOC_Os04g58600	L-asparaginase precursor protein, putative, expressed	1.10006	5e-05	0.000412	3.45544	24.8272	53.2203
LOC_Os05g05230	expressed protein	1.09941	5e-05	0.000412	3.17598	13.5519	29.0372
LOC_Os06g42110	expressed protein	1.09861	5e-05	0.000412	3.01435	9.26044	19.831
LOC_Os05g43450	transcription initiation factor IIF beta subunit, putative, expressed	1.09842	5e-05	0.000412	3.19721	207.523	444.35
LOC_Os03g42480	expressed protein	1.09832	5e-05	0.000412	3.6298	37.2883	79.8362
LOC_Os05g24730	retrotransposon protein, putative, unclassified	1.09832	5e-05	0.000412	2.85274	19.5708	41.9021
LOC_Os06g07350	RNA-binding motif protein, putative, expressed	1.0977	5e-05	0.000412	3.25614	132.727	284.053
LOC_Os05g32680	PAC, putative, expressed	1.09591	5e-05	0.000412	3.10269	21.9278	46.8702
LOC_Os08g38040	transposon protein, putative, unclassified, expressed	1.09539	5e-05	0.000412	2.87548	11.6396	24.8704
LOC_Os05g49480	transcription factor-related, putative, expressed	1.09413	5e-05	0.000412	3.0358	12.1056	25.8437
LOC_Os05g07050	pre-mRNA-processing-splicing factor 8, putative, expressed	1.08967	5e-05	0.000412	2.93944	36.4232	77.5179
LOC_Os02g50430	expressed protein	1.08824	0.2019	0.383274	1.24931	15.0469	31.992
LOC_Os02g54770	RNA recognition motif containing protein, expressed	1.0875	5e-05	0.000412	3.00386	49.346	104.863
LOC_Os07g48560	homeobox domain containing protein, expressed	1.08652	5e-05	0.000412	3.41362	33.8731	71.9332
LOC_Os05g05390	expressed protein	1.08534	5e-05	0.000412	3.09772	19.6242	41.6401
LOC_Os03g57910	expressed protein	1.08434	5e-05	0.000412	3.25737	25.7849	54.6746
LOC_Os01g56830	transposon protein, putative, unclassified, expressed	1.08267	0.4061	0.600276	0.283906	6.37366	13.4991
LOC_Os01g22050	retrotransposon protein, putative, unclassified, expressed	1.08267	5e-05	0.000412	2.78739	6.41383	13.5842
LOC_Os11g03720	expressed protein	1.0823	0.3604	0.555136	0.602266	4.3123	9.13088
LOC_Os03g18040	expressed protein	1.08169	0.1835	0.358694	0.63439	4.38108	9.27259
LOC_Os11g11050	initiation factor 2 subunit family domain containing protein, expressed	1.08163	5e-05	0.000412	2.93555	18.1153	38.3397
LOC_Os12g15430	expressed protein	1.08159	0.6071	0.772501	0.289859	13.1202	27.7671
LOC_Os04g49300	retrotransposon protein, putative, LINE subclass, expressed	1.08107	5e-05	0.000412	2.86914	7.27237	15.3855
LOC_Os06g50070	expressed protein	1.08084	5e-05	0.000412	3.08519	7.37616	15.6025
LOC_Os12g06330	CPuORF6 - conserved peptide uORF-containing transcript, expressed	1.08052	5e-05	0.000412	3.13658	19.134	40.4646
LOC_Os09g36580	thaumatin, putative, expressed	1.07905	5e-05	0.000412	2.80933	6.83827	14.4468
LOC_Os03g56682	DEFL40 - Defensin and Defensin-like DEFL family	1.0785	5e-05	0.000412	3.78949	150.161	317.116
LOC_Os06g50030	CAMK_CAMK_like.30 - CAMK includes calcium/calmodulin depedent protein kinases, expressed	1.07638	5e-05	0.000412	3.1205	31.9378	67.3485
LOC_Os03g60460	aminopeptidase, putative, expressed	1.07363	5e-05	0.000412	2.93789	19.7261	41.5181
LOC_Os01g51220	transport protein particle component, Bet3, domain containing protein, expressed	1.07261	0.0851	0.208921	1.44436	4.27391	8.98906
LOC_Os10g02980	formin, putative, expressed	1.07244	5e-05	0.000412	3.01519	6.93082	14.5754
LOC_Os12g29850	transposon protein, putative, CACTA, En/Spm sub-class	1.07207	5e-05	0.000412	2.9583	9.5873	20.1568
LOC_Os02g53050	tetratricopeptide-like helical, putative, expressed	1.07181	5e-05	0.000412	2.81118	25.0591	52.676
LOC_Os11g09830	expressed protein	1.07055	0.1527	0.315286	1.07559	6.06001	12.7275
LOC_Os05g05810	DEAD-box ATP-dependent RNA helicase, putative, expressed	1.07041	5e-05	0.000412	2.98876	10.008	21.0172
LOC_Os11g45840	expressed protein	1.07007	5e-05	0.000412	2.98699	17.6426	37.0413
LOC_Os07g09400	RNA ligase isoform 1, putative, expressed	1.06927	5e-05	0.000412	3.04115	46.3037	97.1625
LOC_Os01g63100	retrotransposon protein, putative, unclassified, expressed	1.06872	5e-05	0.000412	3.29177	65.8683	138.164
LOC_Os01g49290	WD repeat-containing protein, putative, expressed	1.0677	5e-05	0.000412	2.62336	22.0521	46.223
LOC_Os01g73750	Leucine Rich Repeat family protein, expressed	1.06637	5e-05	0.000412	3.11013	22.3637	46.8332
LOC_Os04g33620	expressed protein	1.06636	0.21055	0.394328	0.86166	14.2933	29.9322
LOC_Os08g42170	zinc transporter 2 precursor, putative, expressed	1.06464	0.57735	0.749577	0.973804	4.30183	8.99789
LOC_Os02g48320	DNA binding protein, putative, expressed	1.06416	0.64205	0.797036	0.479606	7.12405	14.896
LOC_Os08g32280	transposon protein, putative, CACTA, En/Spm sub-class, expressed	1.06412	5e-05	0.000412	3.06036	38.9387	81.4167
LOC_Os02g03260	3-isopropylmalate dehydratase large subunit 2, putative, expressed	1.064	5e-05	0.000412	3.14756	44.8306	93.728
LOC_Os05g29020	expressed protein	1.06372	0.2189	0.404587	1.05816	4.56758	9.54767
LOC_Os09g37790	S-locus-specific glycoprotein S13 precursor, putative, expressed	1.06232	5e-05	0.000412	3.15506	43.047	89.8944
LOC_Os08g19220	transposon protein, putative, CACTA, En/Spm sub-class, expressed	1.0622	5e-05	0.000412	3.11177	16.4959	34.4454
LOC_Os10g10040	cytochrome P450, putative, expressed	1.06219	0.05355	0.148054	1.23901	8.23334	17.192
LOC_Os04g14780	retrotransposon protein, putative, unclassified, expressed	1.06158	5e-05	0.000412	2.85546	7.08118	14.7799
LOC_Os12g06020	mRNA-decapping enzyme, putative, expressed	1.06096	5e-05	0.000412	3.16174	33.7285	70.3683
LOC_Os08g23950	expressed protein	1.06094	0.158	0.322951	0.986389	20.5382	42.8487
LOC_Os05g44210	trehalose-6-phosphate synthase, putative, expressed	1.06081	5e-05	0.000412	3.14961	33.5124	69.9102
LOC_Os02g57610	expressed protein	1.05976	0.05115	0.143056	1.36244	11.8629	24.7292
LOC_Os03g25170	retrotransposon protein, putative, unclassified	1.05958	5e-05	0.000412	3.11079	20.3939	42.5075
LOC_Os05g36260	soluble inorganic pyrophosphatase, putative, expressed	1.05817	5e-05	0.000412	2.76037	15.8847	33.0766
LOC_Os05g43210	transposon protein, putative, unclassified, expressed	1.05794	0.13375	0.287358	0.929302	17.4959	36.4257
LOC_Os11g02320	nucleotidyltransferase, putative, expressed	1.05775	5e-05	0.000412	3.24007	11.8058	24.5758
LOC_Os01g39380	SCD1, putative, expressed	1.05773	5e-05	0.000412	2.89688	36.2288	75.4157
LOC_Os08g38480	OsFBX300 - F-box domain containing protein, expressed	1.05659	5e-05	0.000412	2.78479	5.94405	12.3637
LOC_Os02g58450	uncharacterized ACR, COG1399 family protein, expressed	1.05312	5e-05	0.000412	2.73456	7.47296	15.5064
LOC_Os06g51180	lysine ketoglutarate reductase trans-splicing related 1, putative, expressed	1.04984	5e-05	0.000412	3.21503	80.0303	165.687
LOC_Os05g01240	AML1, putative, expressed	1.04886	5e-05	0.000412	3.03408	16.2164	33.55
LOC_Os08g25060	BSD domain-containing protein, putative, expressed	1.04728	5e-05	0.000412	2.77718	34.7695	71.8557
LOC_Os01g16180	MT-A70 domain containing protein, expressed	1.04607	5e-05	0.000412	3.087	29.4224	60.7543
LOC_Os09g04300	expressed protein	1.04436	5e-05	0.000412	2.85487	11.5503	23.822
LOC_Os03g16550	expressed protein	1.0421	5e-05	0.000412	2.96233	18.4902	38.0754
LOC_Os08g09860	hydroxyacid oxidase 1, putative, expressed	1.03973	5e-05	0.000412	3.4125	51.8177	106.529
LOC_Os06g45380	vacuolar-sorting receptor precursor, putative, expressed	1.03937	5e-05	0.000412	3.03289	42.0196	86.3644
LOC_Os03g47949	HECT-domain domain containing protein, expressed	1.03894	0.0559	0.152902	1.37157	5.13164	10.5441
LOC_Os01g48339	expressed protein	1.03745	5e-05	0.000412	3.46964	19.295	39.6049
LOC_Os01g12530	smr domain containing protein, expressed	1.03652	5e-05	0.000412	3.50118	27.4312	56.2687
LOC_Os05g20330	retrotransposon protein, putative, unclassified, expressed	1.0356	5e-05	0.000412	3.25893	8.22537	16.8618
LOC_Os06g47300	RNA recognition motif containing protein, putative, expressed	1.03412	5e-05	0.000412	3.00274	18.1402	37.1485
LOC_Os06g04820	leucine carboxyl methyltransferase 1, putative, expressed	1.03326	5e-05	0.000412	3.01055	18.9984	38.883
LOC_Os07g46280	Os7bglu26 - beta-mannosidase/glucosidase/exoglucanase, expressed	1.03267	5e-05	0.000412	2.86586	12.9331	26.4586
LOC_Os03g07994	expressed protein	1.0326	0.72665	0.852184	0.239914	11.0406	22.5858
LOC_Os11g04920	expressed protein	1.0278	5e-05	0.000412	3.0825	12.6684	25.8298
LOC_Os12g42160	kinesin motor domain containing protein, putative, expressed	1.02649	5e-05	0.000412	2.63929	5.72631	11.6648
LOC_Os10g38860	hydrolase, alpha/beta fold family domain containing protein, expressed	1.0241	5e-05	0.000412	2.98486	24.347	49.5143
LOC_Os02g15310	RNA recognition motif containing protein, expressed	1.0241	0.12045	0.267343	1.09833	9.04476	18.3943
LOC_Os08g19310	pentatricopeptide repeat domain containing protein, putative, expressed	1.0233	5e-05	0.000412	2.89303	18.9458	38.5086
LOC_Os05g46490	mov34 family protein, putative, expressed	1.02324	0.1053	0.243531	1.95359	16.9803	34.512
LOC_Os12g02820	cytidylyltransferase domain containing protein, expressed	1.02262	5e-05	0.000412	3.24901	26.8268	54.5015
LOC_Os01g45770	expressed protein	1.02257	0.51255	0.696567	0.446761	7.6575	15.5565
LOC_Os01g08830	OsFBDUF1 - F-box and DUF domain containing protein, expressed	1.02227	5e-05	0.000412	3.06846	35.2217	71.5391
LOC_Os09g04995	expressed protein	1.02127	0.05285	0.146633	1.3964	6.83104	13.865
LOC_Os03g38990	DNA-binding protein, putative, expressed	1.02034	5e-05	0.000412	3.31006	17.9324	36.3741
LOC_Os08g40270	lectin-like protein kinase, putative, expressed	1.02028	0.0518	0.144351	1.78849	19.6719	39.9007
LOC_Os05g04360	protein phosphatase 2C, putative, expressed	1.01989	5e-05	0.000412	3.53419	36.4423	73.8965
LOC_Os05g38350	glycerol-3-phosphate acyltransferase 8, putative, expressed	1.01953	5e-05	0.000412	2.86143	31.7756	64.4173
LOC_Os10g34420	lysM domain containing protein, putative, expressed	1.01919	5e-05	0.000412	2.98778	13.5654	27.4942
LOC_Os03g54230	imidazole glycerol phosphate synthase hisHF, chloroplast precursor, putative, expressed	1.01853	0.47275	0.662713	0.527672	9.07825	18.3912
LOC_Os08g03380	heat shock protein DnaJ, putative, expressed	1.01619	0.13305	0.286261	1.31603	22.1894	44.8796
LOC_Os06g45030	transposon protein, putative, unclassified, expressed	1.01612	5e-05	0.000412	2.89747	16.9841	34.35
LOC_Os03g17580	ribosomal protein L10, putative, expressed	1.01301	5e-05	0.000412	3.39549	27.4592	55.4158
LOC_Os04g32960	TUDOR protein with multiple SNc domains, putative, expressed	1.01208	5e-05	0.000412	2.96542	14.5514	29.3475
LOC_Os07g31110	transposon protein, putative, CACTA, En/Spm sub-class, expressed	1.01188	5e-05	0.000412	3.13404	50.3473	101.527
LOC_Os08g36570	F-box protein, putative, expressed	1.0116	5e-05	0.000412	2.8552	24.4457	49.2863
LOC_Os06g23990	retrotransposon, putative, centromere-specific	1.01029	5e-05	0.000412	2.97166	65.8487	132.64
LOC_Os11g37670	expressed protein	1.00983	5e-05	0.000412	2.79823	15.8626	31.9421
LOC_Os09g23894	expressed protein	1.00794	0.0838	0.206401	2.16532	25.0341	50.3444
LOC_Os04g58440	retrotransposon protein, putative, unclassified	1.00741	0.2301	0.416547	0.983353	9.04253	18.1782
LOC_Os02g52100	retrotransposon protein, putative, unclassified, expressed	1.00568	0.10945	0.250114	1.07607	6.25457	12.5585
LOC_Os02g05710	expressed protein	1.00533	5e-05	0.000412	3.14869	25.0787	50.3431
LOC_Os09g28230	gibberellin receptor GID1L2, putative, expressed	1.00516	0.16645	0.334862	1.3833	11.2314	22.5434
LOC_Os05g31780	adaptor complexes medium subunit family domain containing protein, expressed	1.00489	0.33915	0.533174	0.68635	10.7219	21.5168
LOC_Os08g06230	nucleolar GTP-binding protein 1, putative, expressed	1.00308	0.25305	0.437031	0.890555	4.45998	8.93902
LOC_Os01g72940	phosphatidylserine decarboxylase, putative, expressed	1.00218	5e-05	0.000412	2.7694	7.14844	14.3185
LOC_Os06g06870	zinc finger protein, putative, expressed	1.00082	5e-05	0.000412	2.97833	12.6498	25.3139
LOC_Os07g01760	aminotransferase, classes I and II, domain containing protein, expressed	-1.00213	5e-05	0.000412	-3.06909	51.1382	25.5314
LOC_Os05g38940	expressed protein	-1.0022	0.6643	0.812174	-0.14715	28.5732	14.2648
LOC_Os08g30860	hypothetical protein	-1.00363	5e-05	0.000412	-2.93725	23.4084	11.6748
LOC_Os04g59620	SNF2 family N-terminal domain containing protein, expressed	-1.00395	0.08185	0.202716	-1.17201	9.0936	4.53436
LOC_Os02g56540	kinesin motor domain containing protein, putative, expressed	-1.00798	0.0821	0.203179	-1.20162	9.25586	4.6024
LOC_Os07g15520	retrotransposon protein, putative, Ty3-gypsy subclass	-1.00982	0.5635	0.738524	-0.43148	9.02577	4.48227
LOC_Os08g33750	myb-like DNA-binding domain containing protein, expressed	-1.01	5e-05	0.000412	-3.01391	87.0855	43.242
LOC_Os03g59430	uncharacterized glycosyltransferase, putative, expressed	-1.01367	0.11505	0.259034	-1.36369	32.0203	14.0231
LOC_Os03g10230	expressed protein	-1.0145	5e-05	0.000412	-2.79484	23.0715	11.4204
LOC_Os09g39760	pectinesterase, putative, expressed	-1.01659	5e-05	0.000412	-2.86093	122.767	60.6816
LOC_Os06g02460	expressed protein	-1.01861	5e-05	0.000412	-2.99539	92.1353	45.4773
LOC_Os02g18990	GDSL-like lipase/acylhydrolase, putative, expressed	-1.02005	0.1196	0.26603	-1.08894	8.68898	4.28451
LOC_Os02g18000	disease resistance protein RGA2, putative, expressed	-1.02207	5e-05	0.000412	-2.77516	10.7975	5.31681
LOC_Os03g11130	expressed protein	-1.02457	5e-05	0.000412	-3.10176	25.2336	12.4037
LOC_Os01g53740	hypothetical protein	-1.02458	0.06915	0.179385	-0.82114	11.6338	5.71864
LOC_Os02g10510	Ubiquitin family domain containing protein, expressed	-1.02575	5e-05	0.000412	-3.23275	88.0957	43.2687
LOC_Os06g22970	expressed protein	-1.02612	5e-05	0.000412	-2.92891	27.5574	13.5315
LOC_Os07g04280	expressed protein	-1.02874	5e-05	0.000412	-3.13387	175.221	85.8825
LOC_Os04g51230	retrotransposon protein, putative, unclassified, expressed	-1.02928	5e-05	0.000412	-2.83024	39.7568	19.479
LOC_Os12g03540	WD domain, G-beta repeat domain containing protein, expressed	-1.03057	0.2785	0.466537	-0.76983	11.1304	5.44855
LOC_Os05g01780	STE_PAK_Ste20++TranslationKinase_Slob_Wnk.1 - STE kinases include homologs to sterile 7, sterile 11 and sterile 20 from yeast, expressed	-1.03414	5e-05	0.000412	-2.88265	25.0105	12.2128
LOC_Os06g44050	methyladenine glycosylase, putative, expressed	-1.03637	0.07275	0.186415	-1.24103	67.6233	32.9699
LOC_Os04g51880	GHMP kinases ATP-binding protein, putative, expressed	-1.03732	0.21595	0.401213	-0.95278	8.97767	4.37422
LOC_Os08g39050	pentatricopeptide, putative, expressed	-1.03927	5e-05	0.000412	-3.23625	332.671	161.869
LOC_Os01g60010	PPR repeat domain containing protein, putative, expressed	-1.03939	5e-05	0.000412	-2.83865	41.8591	20.3658
LOC_Os05g44520	retrotransposon protein, putative, unclassified, expressed	-1.03953	5e-05	0.000412	-3.14118	34.4892	16.7785
LOC_Os08g42670	resistance protein, putative, expressed	-1.04037	0.1081	0.247867	-1.21541	12.4444	6.05053
LOC_Os03g11420	Os3bglu6 - beta-glucosidase/beta-fucosidase/beta-galactosidase, expressed	-1.04511	5e-05	0.000412	-2.85673	16.7194	8.10232
LOC_Os07g45820	retrotransposon protein, putative, unclassified	-1.04607	5e-05	0.000412	-3.07418	35.5137	17.1987
LOC_Os10g29630	expressed protein	-1.05293	0.57545	0.748178	-0.67345	13.3278	6.42385
LOC_Os05g38150	amino acid kinase, putative, expressed	-1.0538	0.06535	0.171889	-1.44763	13.4198	6.46429
LOC_Os06g15420	asparagine synthetase, putative, expressed	-1.05563	5e-05	0.000412	-3.0471	50.6516	24.3679
LOC_Os02g10290	copper-transporting ATPase, putative, expressed	-1.05622	5e-05	0.000412	-3.09211	95.0902	45.7281
LOC_Os07g06550	expressed protein	-1.05708	0.1113	0.253184	-1.53674	8.51136	4.09058
LOC_Os03g29212	retrotransposon protein, putative, Ty1-copia subclass	-1.05724	5e-05	0.000412	-2.9904	30.5647	14.6879
LOC_Os08g01890	DNA binding protein, putative, expressed	-1.05757	5e-05	0.000412	-3.21577	50.642	24.3305
LOC_Os06g41930	zinc-binding protein, putative, expressed	-1.05809	5e-05	0.000412	-3.20159	34.1848	16.4178
LOC_Os06g04130	lung seven transmembrane domain containing protein, putative, expressed	-1.06071	5e-05	0.000412	-3.08552	28.8701	13.8402
LOC_Os04g53360	expressed protein	-1.0621	5e-05	0.000412	-3.24805	36.5058	17.484
LOC_Os02g37700	lecithin:cholesterol acyltransferase, putative, expressed	-1.06328	5e-05	0.000412	-2.94407	34.2362	16.3835
LOC_Os01g53000	trehalose synthase, putative, expressed	-1.06364	5e-05	0.000412	-2.98788	27.5255	13.1688
LOC_Os03g51520	fip1 motif family protein, expressed	-1.06394	5e-05	0.000412	-3.0063	91.3295	43.6849
LOC_Os01g64520	uricase, putative, expressed	-1.06577	5e-05	0.000412	-3.1166	55.4254	26.4778
LOC_Os01g41790	expressed protein	-1.06646	5e-05	0.000412	-2.8299	16.7676	8.00637
LOC_Os01g50500	retrotransposon protein, putative, Ty3-gypsy subclass	-1.06727	5e-05	0.000412	-3.22347	37.7411	18.0109
LOC_Os01g67560	Divergent PAP2 family domain containing protein, expressed	-1.07316	5e-05	0.000412	-2.86019	86.8491	41.2773
LOC_Os07g49410	uncharacterized ACR, YagE family COG1723 containing protein, expressed	-1.07327	5e-05	0.000412	-3.27178	55.5461	26.3978
LOC_Os03g47730	homeobox domain containing protein, expressed	-1.07335	0.05465	0.15027	-1.39986	12.523	5.95113
LOC_Os01g37430	transposon protein, putative, CACTA, En/Spm sub-class, expressed	-1.07349	5e-05	0.000412	-2.93475	9.82757	4.66975
LOC_Os03g61050	FG-GAP repeat-containing protein, putative, expressed	-1.07392	0.4739	0.663866	-0.56012	22.7003	10.7833
LOC_Os05g28550	retrotransposon protein, putative, Ty3-gypsy subclass, expressed	-1.07449	0.0607	0.16242	-1.8599	19.5009	9.25978
LOC_Os12g40700	transposon protein, putative, CACTA, En/Spm sub-class, expressed	-1.07608	0.0779	0.195927	-1.34644	18.2898	8.67514
LOC_Os11g11560	retrotransposon protein, putative, unclassified	-1.07907	0.7556	0.869249	-0.25335	29.0648	13.7573
LOC_Os12g44230	expressed protein	-1.08146	0.076	0.19232	-2.01065	9.00386	4.25478
LOC_Os02g42530	expressed protein	-1.08383	5e-05	0.000412	-3.09917	80.2514	37.8605
LOC_Os11g02300	CPuORF36 - conserved peptide uORF-containing transcript, expressed	-1.08556	5e-05	0.000412	-3.11497	20.1763	9.50726
LOC_Os01g69250	mitochondrial import receptor subunit TOM20, putative, expressed	-1.08855	5e-05	0.000412	-2.77277	23.7214	11.1546
LOC_Os06g23114	copper methylamine oxidase precursor, putative, expressed	-1.08948	5e-05	0.000412	-3.29568	86.0221	40.4243
LOC_Os03g13450	expressed protein	-1.09135	5e-05	0.000412	-3.48081	129.689	60.8658
LOC_Os04g42740	serine/threonine-protein kinase receptor precursor, putative, expressed	-1.09209	5e-05	0.000412	-3.05524	16.9053	7.92995
LOC_Os01g12160	OsGH3.3 - Probable indole-3-acetic acid-amido synthetase, expressed	-1.09582	5e-05	0.000412	-3.02233	23.1406	10.8268
LOC_Os01g10600	aquaporin protein, putative, expressed	-1.09622	5e-05	0.000412	-3.48682	57.041	26.6804
LOC_Os01g11054	phosphoenolpyruvate carboxylase, putative, expressed	-1.09804	5e-05	0.000412	-3.20292	21.9675	10.2621
LOC_Os05g02750	ABC transporter, membrane-spanning/permease subunit, putative, expressed	-1.09853	0.1731	0.344338	-1.5232	41.0205	19.1563
LOC_Os07g34610	oral cancer overexpressed protein 1, putative, expressed	-1.09862	0.05745	0.156041	-1.53169	10.3262	4.82196
LOC_Os07g05930	expressed protein	-1.10073	5e-05	0.000412	-2.94881	207.76	96.8745
LOC_Os02g05686	expressed protein	-1.10239	5e-05	0.000412	-2.99604	9.46678	4.40911
LOC_Os01g60250	pentatricopeptide, putative, expressed	-1.10568	0.1442	0.302575	-1.04834	11.7107	5.44178
LOC_Os05g41210	OsCam2 - Calmodulin, expressed	-1.10608	5e-05	0.000412	-3.16406	26.2505	12.1948
LOC_Os01g60040	HEAT repeat family protein, putative, expressed	-1.11169	5e-05	0.000412	-3.37831	50.2106	23.235
LOC_Os01g16910	outer mitochondrial membrane porin, putative, expressed	-1.11212	0.0772	0.19458	-1.25867	22.9384	10.6116
LOC_Os12g02810	protein kinase domain containing protein, expressed	-1.11722	5e-05	0.000412	-3.10741	20.7309	9.55656
LOC_Os02g14000	actin-related protein 2/3 complex subunit 3, putative, expressed	-1.11741	5e-05	0.000412	-3.25051	26.7534	12.3312
LOC_Os02g05330	DEAD-box ATP-dependent RNA helicase, putative, expressed	-1.11763	0.1909	0.368582	-0.86612	91.3128	42.0815
LOC_Os06g16300	BRASSINOSTEROID INSENSITIVE 1-associated receptor kinase 1 precursor, putative, expressed	-1.11881	5e-05	0.000412	-2.89077	32.6865	15.0512
LOC_Os05g28560	retrotransposon protein, putative, unclassified, expressed	-1.11909	5e-05	0.000412	-2.63115	14.2592	6.56472
LOC_Os08g04390	basic helix-loop-helix DND-binding domain containing protein, expressed	-1.1225	5e-05	0.000412	-3.15369	70.6656	32.4564
LOC_Os09g31940	retrotransposon protein, putative, unclassified	-1.1241	0.1926	0.370926	-1.94872	18.6297	8.54706
LOC_Os03g02440	WD repeat-containing protein 44, putative, expressed	-1.12802	5e-05	0.000412	-3.38135	23.9436	10.9552
LOC_Os06g07600	uncharacterized glycosyltransferase, putative, expressed	-1.13071	5e-05	0.000412	-3.48809	33.711	15.3955
LOC_Os05g36330	expressed protein	-1.13147	0.43225	0.625299	-19.1519	24.4479	11.1593
LOC_Os07g36600	universal stress protein domain containing protein, putative, expressed	-1.13199	5e-05	0.000412	-3.40218	56.8106	25.9218
LOC_Os02g56790	transposon protein, putative, CACTA, En/Spm sub-class, expressed	-1.13249	5e-05	0.000412	-3.28489	120.357	54.8981
LOC_Os07g37880	hypothetical protein	-1.13421	5e-05	0.000412	-2.95823	66.9078	30.4821
LOC_Os01g14580	dehydrogenase, putative, expressed	-1.14182	5e-05	0.000412	-3.20272	22.9828	10.4155
LOC_Os01g63150	retrotransposon protein, putative, Ty3-gypsy subclass, expressed	-1.14226	5e-05	0.000412	-3.51183	89.3789	40.493
LOC_Os03g18000	phosphoinositide-specific phospholipase C, putative, expressed	-1.14287	5e-05	0.000412	-3.20484	21.0378	9.52715
LOC_Os07g36410	expressed protein	-1.14365	0.08925	0.216371	-1.15716	12.0546	5.45606
LOC_Os05g11810	gibberellin 2-beta-dioxygenase 1, putative, expressed	-1.14425	5e-05	0.000412	-3.50839	48.9675	22.1541
LOC_Os10g40210	retrotransposon protein, putative, Ty3-gypsy subclass	-1.14455	5e-05	0.000412	-3.50685	63.5466	28.7441
LOC_Os04g51770	expressed protein	-1.14744	5e-05	0.000412	-3.26574	79.2338	35.7681
LOC_Os06g12590	protein kinase, putative, expressed	-1.15275	5e-05	0.000412	-3.41051	41.1887	18.5254
LOC_Os01g57110	SNF2 family N-terminal domain containing protein, expressed	-1.15293	5e-05	0.000412	-2.96483	13.1392	5.90883
LOC_Os03g13550	oxidoreductase, putative, expressed	-1.15341	5e-05	0.000412	-3.25901	28.9888	13.0322
LOC_Os11g06990	expressed protein	-1.15401	5e-05	0.000412	-3.47852	31.1582	14.0018
LOC_Os03g63640	transposon protein, putative, unclassified, expressed	-1.15463	0.1127	0.255159	-1.44885	20.4046	9.16537
LOC_Os06g02180	CSLD2 - cellulose synthase-like family D, expressed	-1.15614	5e-05	0.000412	-3.48997	34.6907	15.5661
LOC_Os03g28420	3-oxoacyl-synthase, putative, expressed	-1.15784	5e-05	0.000412	-3.35144	12.4209	5.56681
LOC_Os02g04250	glycosyltransferase, putative, expressed	-1.15841	5e-05	0.000412	-3.68662	80.283	35.9673
LOC_Os12g44200	retrotransposon protein, putative, unclassified, expressed	-1.15947	5e-05	0.000412	-3.06141	59.8394	26.7887
LOC_Os07g10490	zeta-carotene desaturase, chloroplast/chromoplast precursor, putative, expressed	-1.16004	5e-05	0.000412	-3.04547	41.5133	18.5772
LOC_Os06g04880	serine threonine kinase, putative, expressed	-1.16459	5e-05	0.000412	-3.27891	35.0461	15.6337
LOC_Os03g06330	tyrosine protein kinase domain containing protein, putative, expressed	-1.16654	5e-05	0.000412	-3.17506	30.5655	13.6166
LOC_Os04g51172	Disease resistance/zinc finger/chromosome condensation-like region protein, putative, expressed	-1.16692	0.0857	0.209908	-1.99049	28.8065	12.8296
LOC_Os06g43560	phox domain-containing protein, putative, expressed	-1.16692	0.304	0.495254	-1.04944	11.9583	5.32589
LOC_Os01g66330	ATP-dependent Clp protease ATP-binding subunit clpX, putative, expressed	-1.16715	5e-05	0.000412	-3.15319	10.0656	4.48222
LOC_Os11g04950	splicing factor, putative, expressed	-1.16789	5e-05	0.000412	-3.39528	27.185	12.0993
LOC_Os06g44990	transposon protein, putative, Pong sub-class	-1.16847	5e-05	0.000412	-3.49286	43.0176	19.1383
LOC_Os02g01500	2-oxo acid dehydrogenases acyltransferase domain containing protein, expressed	-1.1689	5e-05	0.000412	-3.41831	36.7903	16.3629
LOC_Os08g03570	NAD dependent epimerase/dehydratase family protein, putative, expressed	-1.1733	5e-05	0.000412	-3.39202	47.2202	20.9376
LOC_Os07g39190	expressed protein	-1.17612	5e-05	0.000412	-2.8106	11.5672	5.11895
LOC_Os03g55094	hypothetical protein	-1.17856	0.158	0.322951	-1.28391	32.3706	14.3011
LOC_Os10g23180	cytochrome P450, putative, expressed	-1.17867	5e-05	0.000412	-3.41211	43.2974	19.127
LOC_Os11g32560	expressed protein	-1.18227	5e-05	0.000412	-3.24912	26.623	11.7316
LOC_Os02g56320	glycogen synthase 1, putative, expressed	-1.18633	5e-05	0.000412	-3.5371	28.1893	12.3869
LOC_Os05g11730	CGMC_GSK.7 - CGMC includes CDA, MAPK, GSK3, and CLKC kinases, expressed	-1.18643	5e-05	0.000412	-3.19827	27.5862	12.1211
LOC_Os05g24670	retrotransposon protein, putative, unclassified, expressed	-1.19393	5e-05	0.000412	-3.67102	113.077	49.4273
LOC_Os06g02440	expressed protein	-1.19746	0.07665	0.19353	-1.28365	14.418	6.28684
LOC_Os03g12970	hypothetical protein	-1.20023	0.37405	0.568551	-1.89363	21.6509	9.42258
LOC_Os05g34330	retrotransposon protein, putative, unclassified, expressed	-1.20099	0.27805	0.465904	-0.66889	10.291	4.47636
LOC_Os07g49110	D-alanine--D-alanine ligase family, putative, expressed	-1.20159	5e-05	0.000412	-3.85687	26.0954	11.3462
LOC_Os09g01960	MYB family transcription factor, putative, expressed	-1.20411	5e-05	0.000412	-3.36688	32.4129	14.0684
LOC_Os02g33790	expressed protein	-1.20496	5e-05	0.000412	-3.38406	29.779	12.9176
LOC_Os06g24840	SacI homology domain containing protein, expressed	-1.21159	5e-05	0.000412	-3.50883	61.6344	26.6132
LOC_Os05g45400	expressed protein	-1.2122	5e-05	0.000412	-3.22391	16.5437	7.14044
LOC_Os08g10550	potassium transporter, putative, expressed	-1.21491	5e-05	0.000412	-3.2461	16.0619	6.91946
LOC_Os01g14440	WRKY1, expressed	-1.21988	5e-05	0.000412	-3.23832	14.411	6.18692
LOC_Os03g23060	transposon protein, putative, unclassified, expressed	-1.22064	5e-05	0.000412	-3.60869	281.449	120.767
LOC_Os03g22120	sucrose synthase, putative, expressed	-1.22064	5e-05	0.000412	-3.29339	158.617	68.0616
LOC_Os04g42120	N-acetyltransferase ESCO2, putative, expressed	-1.22247	5e-05	0.000412	-3.33877	23.336	10.0006
LOC_Os03g16140	digalactosyldiacylglycerol synthase, chloroplast precursor, putative, expressed	-1.22486	5e-05	0.000412	-3.16141	11.6788	4.99662
LOC_Os04g47270	amine oxidase, putative, expressed	-1.22743	5e-05	0.000412	-3.55838	20.5249	8.76572
LOC_Os11g32510	OsGH3-13 - Auxin-responsive GH3 gene family member, expressed	-1.22776	5e-05	0.000412	-3.87087	93.1002	39.7518
LOC_Os04g31390	vacuolar protein sorting-associated protein 11, putative, expressed	-1.23023	5e-05	0.000412	-3.52641	26.5489	11.3164
LOC_Os05g33190	endo-1,3;1,4-beta-D-glucanase precursor, putative, expressed	-1.23148	5e-05	0.000412	-3.6235	34.6394	14.7522
LOC_Os12g06790	hypothetical protein	-1.23229	5e-05	0.000412	-3.48863	20.3675	8.66927
LOC_Os11g42160	F-box/LRR-repeat protein 3, putative, expressed	-1.23458	0.11215	0.254637	-1.16792	17.236	7.32468
LOC_Os07g39010	lactose permease-related, putative, expressed	-1.23507	5e-05	0.000412	-4.25619	69.4032	29.484
LOC_Os03g51320	retrotransposon protein, putative, unclassified, expressed	-1.23853	5e-05	0.000412	-3.20767	75.5428	32.0154
LOC_Os06g04560	kinesin motor domain containing protein, expressed	-1.23855	5e-05	0.000412	-3.40815	20.5561	8.7116
LOC_Os10g08240	retrotransposon, putative, centromere-specific, expressed	-1.23865	5e-05	0.000412	-2.92302	995.675	421.935
LOC_Os03g60730	transposon protein, putative, unclassified, expressed	-1.23883	5e-05	0.000412	-3.3483	58.0467	24.5953
LOC_Os01g61370	expressed protein	-1.23952	5e-05	0.000412	-4.73253	76.5658	32.4265
LOC_Os05g51630	early-responsive to dehydration protein-related, putative, expressed	-1.23974	5e-05	0.000412	-3.45422	113.532	48.0751
LOC_Os03g56670	photosystem I reaction center subunit III, chloroplast precursor, putative, expressed	-1.24037	0.057	0.155157	-1.30648	34.3788	14.5513
LOC_Os10g31170	plant protein of unknown function domain containing protein, expressed	-1.24122	5e-05	0.000412	-3.37846	20.6061	8.7167
LOC_Os03g05290	aquaporin protein, putative, expressed	-1.24229	5e-05	0.000412	-3.59885	305.521	129.144
LOC_Os03g04990	expressed protein	-1.24493	5e-05	0.000412	-3.47683	18.2896	7.71691
LOC_Os02g46790	expressed protein	-1.24972	5e-05	0.000412	-4.1867	23.9805	10.0845
LOC_Os03g59870	EF hand family protein, putative, expressed	-1.25423	5e-05	0.000412	-2.82123	18.598	7.7966
LOC_Os10g27380	expressed protein	-1.25648	5e-05	0.000412	-3.16011	21.1366	8.84701
LOC_Os03g62300	expressed protein	-1.25715	5e-05	0.000412	-3.24088	23.7577	9.93947
LOC_Os03g28090	pectinesterase, putative, expressed	-1.25742	5e-05	0.000412	-4.33686	214.294	89.6372
LOC_Os11g40800	expressed protein	-1.25956	5e-05	0.000412	-3.21432	17.1435	7.16036
LOC_Os01g60510	expressed protein	-1.26202	5e-05	0.000412	-4.38151	194.027	80.9015
LOC_Os03g12530	cation efflux family protein, putative, expressed	-1.26297	5e-05	0.000412	-4.04367	17.3961	7.24871
LOC_Os08g02490	AT hook motif domain containing protein, expressed	-1.2706	5e-05	0.000412	-3.79217	42.6723	17.6872
LOC_Os05g31230	N-acetyltransferase ESCO1, putative, expressed	-1.27452	5e-05	0.000412	-3.70161	79.0263	32.6665
LOC_Os03g21980	tRNA pseudouridine synthase family protein, putative, expressed	-1.27641	0.10245	0.23894	-1.21861	25.0422	10.3379
LOC_Os08g02420	OsCML7 - Calmodulin-related calcium sensor protein, expressed	-1.27747	5e-05	0.000412	-3.46827	14.5002	5.98162
LOC_Os12g43120	expressed protein	-1.27909	5e-05	0.000412	-3.80122	142.868	58.8692
LOC_Os03g08850	AUXIN SIGNALING F-BOX 2, putative, expressed	-1.27931	5e-05	0.000412	-3.37708	13.3433	5.49731
LOC_Os01g45820	expressed protein	-1.2804	5e-05	0.000412	-3.91872	46.6641	19.2108
LOC_Os05g50550	polyprenyl synthetase, putative, expressed	-1.28072	0.1436	0.301762	-0.95327	14.6344	6.02337
LOC_Os03g13390	oxidoreductase, aldo/keto reductase family protein, putative, expressed	-1.28146	5e-05	0.000412	-4.02135	57.322	23.5811
LOC_Os04g41000	expressed protein	-1.28188	5e-05	0.000412	-3.28503	273.707	112.565
LOC_Os08g45200	expressed protein	-1.2881	5e-05	0.000412	-3.11429	38.7187	15.8549
LOC_Os02g50320	ATMAP70 protein, putative, expressed	-1.28828	5e-05	0.000412	-3.57166	42.8261	17.5347
LOC_Os07g40570	WRKY88, expressed	-1.28848	5e-05	0.000412	-3.59819	75.4694	30.8958
LOC_Os09g39620	protein kinase family protein, putative, expressed	-1.29059	5e-05	0.000412	-3.67106	14.4074	5.88951
LOC_Os01g71150	expressed protein	-1.29084	5e-05	0.000412	-3.31651	25.4364	10.3962
LOC_Os12g13590	exocyst complex component 5, putative, expressed	-1.2935	5e-05	0.000412	-3.47083	25.775	10.5152
LOC_Os01g09010	transferase family protein, putative, expressed	-1.29564	5e-05	0.000412	-4.59302	43.0343	17.5302
LOC_Os02g01960	tetratricopeptide repeat domain containing protein, expressed	-1.29651	5e-05	0.000412	-4.4083	67.5852	27.5145
LOC_Os05g02670	kinesin motor domain containing protein, putative, expressed	-1.29767	5e-05	0.000412	-3.08644	12.3615	5.02844
LOC_Os05g23700	DNA-binding storekeeper protein-related, putative, expressed	-1.29832	5e-05	0.000412	-3.29432	18.7584	7.62716
LOC_Os05g25500	expressed protein	-1.30108	0.1381	0.294008	-1.89911	14.3735	5.83306
LOC_Os02g05680	apoptosis-inducing factor 2, putative, expressed	-1.30582	5e-05	0.000412	-2.95831	16.5951	6.71256
LOC_Os06g01390	acyl-coenzyme A oxidase 1.2, peroxisomal, putative, expressed	-1.30691	5e-05	0.000412	-3.68643	54.1064	21.8691
LOC_Os12g18110	PQ loop repeat domain containing protein, expressed	-1.30802	5e-05	0.000412	-3.51504	90.3131	36.4752
LOC_Os02g07910	fiber protein Fb15, putative, expressed	-1.30916	5e-05	0.000412	-4.02851	236.665	95.5076
LOC_Os06g11380	geminivirus Rep-interacting motor protein, putative, expressed	-1.30992	5e-05	0.000412	-3.60155	19.2649	7.77037
LOC_Os01g09560	mitochondrial-processing peptidase subunit alpha, mitochondrial precursor, putative, expressed	-1.31009	5e-05	0.000412	-3.88635	79.6537	32.124
LOC_Os11g04390	RNA recognition motif containing protein, expressed	-1.31013	0.445	0.636942	-0.65448	41.1198	16.583
LOC_Os03g20040	retrotransposon protein, putative, unclassified, expressed	-1.3111	5e-05	0.000412	-3.76482	55.6018	22.4083
LOC_Os08g09190	auxin efflux carrier component, putative, expressed	-1.31131	5e-05	0.000412	-3.64386	21.7327	8.75726
LOC_Os02g56290	expressed protein	-1.31202	5e-05	0.000412	-3.54988	21.6287	8.71109
LOC_Os07g08170	ruvB-like, putative, expressed	-1.31261	5e-05	0.000412	-3.30089	46.3498	18.6601
LOC_Os12g38360	RALFL31 - Rapid ALkalinization Factor RALF family protein precursor, expressed	-1.31707	5e-05	0.000412	-3.60057	146.55	58.8179
LOC_Os07g39290	ruvB-like, putative, expressed	-1.31712	5e-05	0.000412	-4.15639	55.102	22.1143
LOC_Os10g42660	expressed protein	-1.31736	5e-05	0.000412	-3.85997	44.8674	18.0038
LOC_Os06g15570	retrotransposon protein, putative, unclassified, expressed	-1.31841	5e-05	0.000412	-3.05933	13.5482	5.43252
LOC_Os08g07760	BRASSINOSTEROID INSENSITIVE 1-associated receptor kinase 1 precursor, putative, expressed	-1.31992	5e-05	0.000412	-3.75355	32.5702	13.0462
LOC_Os02g36340	riboflavin biosynthesis protein ribAB, chloroplast precursor, putative, expressed	-1.32118	5e-05	0.000412	-3.62041	68.6228	27.4634
LOC_Os07g10220	anthocyanidin 3-O-glucosyltransferase, putative, expressed	-1.32447	5e-05	0.000412	-3.75807	53.9504	21.5422
LOC_Os03g06930	homeodomain protein, putative, expressed	-1.32765	5e-05	0.000412	-3.64376	24.4591	9.74489
LOC_Os08g28880	patatin, putative, expressed	-1.32846	5e-05	0.000412	-3.7844	42.2595	16.8274
LOC_Os08g43730	DUF630/DUF632 domains containing protein, putative, expressed	-1.32939	5e-05	0.000412	-3.2294	49.148	19.5578
LOC_Os01g02960	expressed protein	-1.3357	0.2334	0.420089	-1.27177	10.7993	4.2787
LOC_Os02g58560	1,3-beta-glucan synthase component, putative, expressed	-1.33583	0.07465	0.18979	-1.6864	11.803	4.67593
LOC_Os01g22090	expressed protein	-1.34309	5e-05	0.000412	-3.56994	12.0659	4.75607
LOC_Os08g30150	1-aminocyclopropane-1-carboxylate oxidase homolog 1, putative, expressed	-1.34391	5e-05	0.000412	-3.96405	38.775	15.2755
LOC_Os07g39460	transposon protein, putative, unclassified, expressed	-1.34542	5e-05	0.000412	-3.7147	31.6939	12.4728
LOC_Os12g01760	F-box/LRR domain containing protein, putative, expressed	-1.34697	5e-05	0.000412	-3.76049	21.2837	8.36702
LOC_Os10g39340	aspartic proteinase nepenthesin precursor, putative, expressed	-1.35101	5e-05	0.000412	-3.52605	28.6273	11.2224
LOC_Os03g52239	homeobox domain containing protein, expressed	-1.35461	5e-05	0.000412	-4.31579	71.1236	27.8123
LOC_Os08g02850	zinc finger family protein, putative, expressed	-1.35583	5e-05	0.000412	-4.02591	47.0071	18.3662
LOC_Os03g44800	DUF593 domain containing protein, expressed	-1.35652	5e-05	0.000412	-3.84417	56.8229	22.1907
LOC_Os10g38580	glutathione S-transferase, putative, expressed	-1.35911	5e-05	0.000412	-3.58662	28.2654	11.0185
LOC_Os04g43720	retrotransposon protein, putative, unclassified, expressed	-1.35989	5e-05	0.000412	-3.45171	40.12	15.6312
LOC_Os03g16800	clathrin assembly protein, putative, expressed	-1.36122	5e-05	0.000412	-3.48707	12.1185	4.71717
LOC_Os02g31220	expressed protein	-1.36345	5e-05	0.000412	-3.72994	59.0747	22.9595
LOC_Os08g14810	NB-ARC domain containing protein, expressed	-1.36615	5e-05	0.000412	-3.55718	18.6427	7.23195
LOC_Os03g60720	expansin precursor, putative, expressed	-1.37003	5e-05	0.000412	-2.99776	47.7488	18.4732
LOC_Os03g08960	homeobox associated leucine zipper, putative, expressed	-1.37269	5e-05	0.000412	-3.38035	11.3002	4.36378
LOC_Os04g45750	expressed protein	-1.37346	5e-05	0.000412	-3.23076	20.7	7.9895
LOC_Os03g61850	transposon protein, putative, unclassified, expressed	-1.37414	5e-05	0.000412	-3.52867	138.693	53.5051
LOC_Os04g24960	transposon protein, putative, CACTA, En/Spm sub-class, expressed	-1.37531	5e-05	0.000412	-3.91842	28.7539	11.0838
LOC_Os07g09140	expressed protein	-1.37596	5e-05	0.000412	-4.12256	164.875	63.5257
LOC_Os03g49260	lipoxygenase, putative, expressed	-1.37799	5e-05	0.000412	-3.8465	22.4063	8.6209
LOC_Os11g45240	retrotransposon protein, putative, Ty3-gypsy subclass, expressed	-1.37859	5e-05	0.000412	-3.77244	13.3156	5.12111
LOC_Os12g34630	retrotransposon protein, putative, unclassified, expressed	-1.37868	5e-05	0.000412	-3.5442	34.0204	13.0832
LOC_Os08g42510	expressed protein	-1.37909	0.14785	0.308239	-1.15445	101.056	38.8522
LOC_Os09g37860	NOL1/NOP2/sun family protein, putative, expressed	-1.38025	0.0878	0.213739	-1.28572	20.6062	7.91593
LOC_Os05g07670	solute carrier family 35 member E3, putative, expressed	-1.38448	5e-05	0.000412	-4.07804	71.6788	27.455
LOC_Os04g55130	expressed protein	-1.3861	5e-05	0.000412	-3.5738	39.6887	15.1848
LOC_Os03g30400	early light-induced protein, chloroplast precursor, putative, expressed	-1.38631	5e-05	0.000412	-3.67668	85.3302	32.6425
LOC_Os02g06840	galactosyltransferase, putative, expressed	-1.38691	5e-05	0.000412	-3.78296	32.377	12.3804
LOC_Os04g59480	POT family protein, expressed	-1.38798	5e-05	0.000412	-3.97997	45.6632	17.4479
LOC_Os10g34860	transposon protein, putative, unclassified, expressed	-1.3885	5e-05	0.000412	-3.89747	29.0603	11.1
LOC_Os07g49100	pectinesterase, putative, expressed	-1.38915	5e-05	0.000412	-3.69518	207.883	79.3674
LOC_Os01g70890	histone-like transcription factor and archaeal histone, putative, expressed	-1.38945	5e-05	0.000412	-3.59012	15.139	5.77872
LOC_Os03g07530	OsFBK12 - F-box domain and kelch repeat containing protein, expressed	-1.39005	5e-05	0.000412	-4.05998	58.6995	22.397
LOC_Os03g10590	splicing factor, putative, expressed	-1.393	5e-05	0.000412	-4.03838	58.9619	22.451
LOC_Os11g05160	DNA binding protein, putative, expressed	-1.39314	5e-05	0.000412	-3.15958	15.6986	5.97704
LOC_Os08g07380	retrotransposon protein, putative, unclassified, expressed	-1.39335	5e-05	0.000412	-4.07367	27.938	10.6355
LOC_Os01g45620	CGMC_MAPKCMGC_2.5 - CGMC includes CDA, MAPK, GSK3, and CLKC kinases, expressed	-1.39941	5e-05	0.000412	-4.14289	44.3975	16.8304
LOC_Os07g23830	retrotransposon protein, putative, unclassified, expressed	-1.39989	5e-05	0.000412	-3.63177	61.5974	23.3428
LOC_Os03g17180	ABC transporter, ATP-binding protein, putative, expressed	-1.4023	5e-05	0.000412	-4.023	80.5608	30.4782
LOC_Os03g02750	OsSub25 - Putative Subtilisin homologue, expressed	-1.40395	5e-05	0.000412	-3.71196	16.3674	6.18516
LOC_Os05g48910	retrotransposon protein, putative, unclassified	-1.40429	5e-05	0.000412	-3.93899	73.5609	27.7916
LOC_Os03g43960	expressed protein	-1.40892	5e-05	0.000412	-3.93308	35.4761	13.3601
LOC_Os01g64810	zinc finger DHHC domain-containing protein, putative, expressed	-1.41235	5e-05	0.000412	-3.9699	23.0505	8.66007
LOC_Os01g09570	6-phosphofructokinase, putative, expressed	-1.41577	5e-05	0.000412	-4.63733	61.7767	23.1544
LOC_Os04g54600	DUF617 domain containing protein, expressed	-1.41674	5e-05	0.000412	-3.11374	15.368	5.75619
LOC_Os12g41510	cysteine-rich receptor-like protein kinase 31 precursor, putative, expressed	-1.42023	5e-05	0.000412	-3.6703	18.3758	6.86615
LOC_Os12g38200	dof zinc finger domain containing protein, putative, expressed	-1.42025	5e-05	0.000412	-4.15874	30.7863	11.5032
LOC_Os03g02380	major facilitator superfamily domain-containing protein 5, putative, expressed	-1.42171	5e-05	0.000412	-4.02231	19.3572	7.22542
LOC_Os08g06480	lissencephaly type-1-like homology motif, putative, expressed	-1.42462	5e-05	0.000412	-4.02131	112.44	41.8858
LOC_Os06g16410	armadillo/beta-catenin repeat family protein, putative, expressed	-1.43017	5e-05	0.000412	-3.59951	28.0559	10.4112
LOC_Os08g04460	NADPH-dependent FMN reductase domain containing protein, expressed	-1.43076	5e-05	0.000412	-3.14641	21.4726	7.96497
LOC_Os02g35280	retrotransposon protein, putative, unclassified	-1.43565	5e-05	0.000412	-3.94768	20.1357	7.44375
LOC_Os02g50240	glutamine synthetase, catalytic domain containing protein, expressed	-1.43599	5e-05	0.000412	-4.04334	525.818	194.338
LOC_Os12g07960	expressed protein	-1.43633	5e-05	0.000412	-3.55875	13.2724	4.90424
LOC_Os09g28390	cytochrome P450, putative, expressed	-1.43644	5e-05	0.000412	-4.1264	37.2504	13.7632
LOC_Os04g53450	expressed protein	-1.43926	5e-05	0.000412	-4.14402	30.2467	11.1537
LOC_Os02g04410	expressed protein	-1.43934	5e-05	0.000412	-3.93306	24.3911	8.99387
LOC_Os07g46420	expressed protein	-1.44025	5e-05	0.000412	-4.12183	136.762	50.3974
LOC_Os11g07250	receptor kinase, putative, expressed	-1.44035	5e-05	0.000412	-4.02892	83.5366	30.7814
LOC_Os11g11860	retrotransposon protein, putative, unclassified, expressed	-1.44193	5e-05	0.000412	-3.61294	17.9466	6.60568
LOC_Os01g01369	3-beta-hydroxysteroid-Delta-isomerase, putative, expressed	-1.44466	5e-05	0.000412	-3.96989	32.6868	12.0084
LOC_Os12g43260	retrotransposon protein, putative, unclassified, expressed	-1.44591	5e-05	0.000412	-4.4672	67.7559	24.8704
LOC_Os04g01250	amidase family protein, putative, expressed	-1.44671	5e-05	0.000412	-4.51758	71.9827	26.4074
LOC_Os02g57670	ribosomal L9, putative, expressed	-1.44892	5e-05	0.000412	-4.13119	43.4178	15.9037
LOC_Os07g23410	fatty acid desaturase, putative, expressed	-1.45244	5e-05	0.000412	-4.10579	105.994	38.7306
LOC_Os03g50880	class I glutamine amidotransferase, putative, expressed	-1.45386	5e-05	0.000412	-3.16882	39.1661	14.2973
LOC_Os09g26760	DNA repair metallo-beta-lactamase family protein, expressed	-1.4558	5e-05	0.000412	-3.73557	15.9948	5.83097
LOC_Os06g14030	potassium channel SKOR, putative, expressed	-1.45629	5e-05	0.000412	-4.29005	35.5524	12.9563
LOC_Os12g40090	B3 DNA binding domain containing protein, expressed	-1.45652	5e-05	0.000412	-4.30885	142.85	52.0505
LOC_Os01g12650	reticulon domain containing protein, putative, expressed	-1.45696	0.18845	0.365352	-1.02215	39.4969	14.3871
LOC_Os09g22000	hydrolase, HAD superfamily, Cof family, putative, expressed	-1.45783	5e-05	0.000412	-3.96216	35.9225	13.0772
LOC_Os11g06390	actin, putative, expressed	-1.46139	5e-05	0.000412	-3.2051	12.4928	4.53667
LOC_Os01g18744	transferase family protein, putative, expressed	-1.46153	0.18295	0.357855	-1.25716	24.2601	8.80901
LOC_Os07g32450	protein kinase PKN/PRK1, effector, putative, expressed	-1.462	5e-05	0.000412	-4.08156	46.0362	16.7107
LOC_Os08g36090	expressed protein	-1.4621	0.59495	0.763202	-4.25648	13.0029	4.7196
LOC_Os03g41770	retrotransposon protein, putative, Ty3-gypsy subclass, expressed	-1.46506	5e-05	0.000412	-4.261	126.756	45.9137
LOC_Os12g10740	leucine-rich repeat family protein, putative, expressed	-1.46897	5e-05	0.000412	-3.67981	63.7647	23.0344
LOC_Os04g06850	expressed protein	-1.47074	5e-05	0.000412	-3.81493	13.4389	4.84871
LOC_Os06g49970	alpha-amylase precursor, putative, expressed	-1.47139	5e-05	0.000412	-3.81106	18.5687	6.69651
LOC_Os10g28840	speckle-type POZ protein, putative, expressed	-1.4723	5e-05	0.000412	-3.14548	37.5339	13.5275
LOC_Os05g06320	ethylene receptor, putative, expressed	-1.47305	5e-05	0.000412	-4.14644	26.0433	9.38136
LOC_Os02g01920	GHMP kinases ATP-binding protein, putative, expressed	-1.4732	5e-05	0.000412	-3.73303	24.7197	8.90363
LOC_Os02g44930	HMG1/2, putative, expressed	-1.47404	5e-05	0.000412	-4.17516	50.5211	18.1862
LOC_Os02g54860	ankyrin repeat-rich protein, putative, expressed	-1.47465	5e-05	0.000412	-4.17954	30.2991	10.9023
LOC_Os05g04510	S-adenosylmethionine synthetase, putative, expressed	-1.47552	0.7434	0.861735	-0.25997	29.3808	10.5654
LOC_Os02g03040	RNA recognition motif containing protein, expressed	-1.47957	5e-05	0.000412	-4.42926	99.1614	35.5589
LOC_Os11g39650	WD domain, G-beta repeat domain containing protein, expressed	-1.48009	5e-05	0.000412	-4.39185	76.6182	27.465
LOC_Os01g07250	saposin-like type B, region 1 family protein, putative, expressed	-1.48344	5e-05	0.000412	-3.16461	13.3476	4.77356
LOC_Os04g49020	retrotransposon protein, putative, unclassified	-1.48377	5e-05	0.000412	-4.40916	51.8003	18.5214
LOC_Os11g14190	ARGOS, putative, expressed	-1.48535	5e-05	0.000412	-3.70277	21.091	7.53288
LOC_Os03g54990	retrotransposon protein, putative, Ty3-gypsy subclass, expressed	-1.48575	5e-05	0.000412	-3.95427	61.599	21.9948
LOC_Os05g41910	expressed protein	-1.49122	5e-05	0.000412	-5.78671	34.502	12.2728
LOC_Os05g48850	no apical meristem protein, putative, expressed	-1.49468	5e-05	0.000412	-3.41682	47.7396	16.9409
LOC_Os05g44250	transposon protein, putative, CACTA, En/Spm sub-class	-1.49511	5e-05	0.000412	-4.44095	40.9492	14.5269
LOC_Os05g43750	hypothetical protein	-1.49661	1	1	0	41.8632	14.8356
LOC_Os06g10810	phosphate carrier protein, mitochondrial precursor, putative, expressed	-1.49681	5e-05	0.000412	-3.84785	22.4108	7.94098
LOC_Os03g55100	cyclic nucleotide-gated ion channel 2, putative, expressed	-1.49782	5e-05	0.000412	-4.39309	281.339	99.6188
LOC_Os08g06800	retrotransposon protein, putative, unclassified, expressed	-1.49925	5e-05	0.000412	-3.94306	14.356	5.07825
LOC_Os07g45530	retrotransposon protein, putative, unclassified, expressed	-1.49972	5e-05	0.000412	-3.58129	25.7704	9.11302
LOC_Os07g47380	expressed protein	-1.50118	0.34195	0.535891	-0.85169	13.838	4.88848
LOC_Os08g31740	carboxyl-terminal proteinase, putative, expressed	-1.50136	5e-05	0.000412	-4.06789	143.527	50.6964
LOC_Os08g25430	cysteine-rich receptor-like protein kinase 35 precursor, putative, expressed	-1.50413	5e-05	0.000412	-4.17936	31.8816	11.2396
LOC_Os10g42202	expressed protein	-1.50425	5e-05	0.000412	-4.52122	38.1614	13.4523
LOC_Os02g53290	expressed protein	-1.50509	5e-05	0.000412	-4.2599	21.3244	7.51273
LOC_Os12g05260	phytosulfokines precursor, putative, expressed	-1.50597	5e-05	0.000412	-3.96372	33.049	11.6363
LOC_Os03g41330	DUF260 domain containing protein, putative, expressed	-1.50611	5e-05	0.000412	-3.80555	35.8565	12.6236
LOC_Os08g40790	DNA repair ATPase-related, putative, expressed	-1.50624	5e-05	0.000412	-3.46579	63.4436	22.3339
LOC_Os06g48460	retrotransposon protein, putative, Ty3-gypsy subclass, expressed	-1.50918	5e-05	0.000412	-3.42444	610.335	214.417
LOC_Os10g34710	myosin-2 heavy chain, non muscle, putative, expressed	-1.51028	5e-05	0.000412	-4.27426	20.8391	7.31546
LOC_Os04g41130	osFTL6 FT-Like6 homologous to Flowering Locus T gene; contains Pfam profile PF01161: Phosphatidylethanolamine-binding protein, expressed	-1.51028	5e-05	0.000412	-4.2773	42.6871	14.985
LOC_Os02g06650	COX VIIa, putative, expressed	-1.51121	5e-05	0.000412	-4.05246	91.2117	31.9986
LOC_Os04g16550	retrotransposon protein, putative, Ty3-gypsy subclass, expressed	-1.5146	5e-05	0.000412	-4.29133	20.0179	7.00616
LOC_Os06g32470	retrotransposon protein, putative, unclassified, expressed	-1.51533	5e-05	0.000412	-3.91535	13.055	4.56685
LOC_Os07g08790	targeting protein for Xklp2, putative, expressed	-1.51604	0.0778	0.195773	-1.70649	12.3898	4.33204
LOC_Os08g10350	integral membrane family protein, putative, expressed	-1.51679	5e-05	0.000412	-3.61495	13.4811	4.71116
LOC_Os10g38120	cytochrome P450, putative, expressed	-1.52241	5e-05	0.000412	-4.37495	21.1012	7.34538
LOC_Os09g17290	transposon protein, putative, CACTA, En/Spm sub-class, expressed	-1.52562	5e-05	0.000412	-3.07715	79.4121	27.5823
LOC_Os05g04520	protein kinase, putative, expressed	-1.52708	5e-05	0.000412	-4.46187	118.232	41.0241
LOC_Os05g46470	expressed protein	-1.52785	5e-05	0.000412	-4.19823	45.5368	15.7919
LOC_Os05g08554	expressed protein	-1.52895	5e-05	0.000412	-3.99718	75.5101	26.1664
LOC_Os02g28340	transferase family protein, putative, expressed	-1.53147	5e-05	0.000412	-3.62336	36.5872	12.6564
LOC_Os01g71850	transposon protein, putative, unclassified, expressed	-1.53184	5e-05	0.000412	-4.28209	14.7507	5.10131
LOC_Os12g39090	expressed protein	-1.53382	5e-05	0.000412	-4.06537	19.5372	6.7474
LOC_Os05g32340	retrotransposon protein, putative, unclassified, expressed	-1.53581	5e-05	0.000412	-3.38984	23.6205	8.14634
LOC_Os08g15230	heat shock protein-related, putative, expressed	-1.53741	5e-05	0.000412	-4.18959	18.656	6.42707
LOC_Os03g16970	expressed protein	-1.53834	5e-05	0.000412	-5.20426	51.3879	17.6919
LOC_Os01g14690	Lg106, putative, expressed	-1.54075	5e-05	0.000412	-5.11314	92.0199	31.6279
LOC_Os10g30560	UDP-glucoronosyl and UDP-glucosyl transferase domain containing protein, expressed	-1.5417	5e-05	0.000412	-4.03234	27.8865	9.57849
LOC_Os08g45060	protein Kinase-like protein TMKL1 precursor, putative, expressed	-1.54207	5e-05	0.000412	-3.43331	56.5689	19.4254
LOC_Os06g07230	tyrosine protein kinase domain containing protein, putative, expressed	-1.54214	5e-05	0.000412	-4.24271	38.8041	13.3244
LOC_Os02g43710	enoyl-CoA hydratase/isomerase family protein, putative, expressed	-1.54445	5e-05	0.000412	-4.63548	82.0754	28.1375
LOC_Os03g26370	zinc finger, C3HC4 type domain containing protein, expressed	-1.54492	5e-05	0.000412	-4.5392	47.283	16.2046
LOC_Os02g01010	OsPDIL1-4 protein disulfide isomerase PDIL1-4, expressed	-1.54601	5e-05	0.000412	-4.86549	48.6308	16.6539
LOC_Os01g48530	expressed protein	-1.54694	5e-05	0.000412	-4.14337	15.4281	5.28003
LOC_Os11g01370	PMR5, putative, expressed	-1.54751	5e-05	0.000412	-3.52572	11.9538	4.08939
LOC_Os04g56240	lipase, putative, expressed	-1.55084	5e-05	0.000412	-3.74784	24.7028	8.43134
LOC_Os08g39580	zinc knuckle family protein, expressed	-1.55558	5e-05	0.000412	-4.61853	48.692	16.5647
LOC_Os04g35840	T-complex protein 11, putative, expressed	-1.55649	5e-05	0.000412	-3.1326	45.5496	15.4859
LOC_Os05g27780	expressed protein	-1.5569	5e-05	0.000412	-4.01052	39.3118	13.3613
LOC_Os01g40390	phosphatase-associated family protein, putative, expressed	-1.56033	5e-05	0.000412	-3.99179	27.946	9.47574
LOC_Os02g51720	expressed protein	-1.56454	5e-05	0.000412	-3.87672	12.9782	4.38773
LOC_Os05g44450	transposon protein, putative, unclassified	-1.56516	5e-05	0.000412	-4.37182	47.5051	16.0539
LOC_Os02g14160	peroxidase precursor, putative, expressed	-1.56957	5e-05	0.000412	-4.66251	89.8361	30.2665
LOC_Os05g38440	precollagen-D, putative	-1.57173	5e-05	0.000412	-4.46404	41.5364	13.9731
LOC_Os05g05940	stress-related protein, putative, expressed	-1.57292	0.25345	0.437339	-0.84022	21.9749	7.38635
LOC_Os06g50510	START domain containing protein, expressed	-1.57337	5e-05	0.000412	-3.28835	14.3216	4.81237
LOC_Os07g44560	AMP-binding domain containing protein, expressed	-1.57413	5e-05	0.000412	-4.34259	15.46	5.19218
LOC_Os08g07490	expressed protein	-1.57547	5e-05	0.000412	-3.87936	150.109	50.3664
LOC_Os08g17370	transmembrane 9 superfamily member, putative, expressed	-1.5784	5e-05	0.000412	-4.23398	24.0281	8.04587
LOC_Os09g20684	SMP-30/Gluconolaconase/LRE-like region containing protein, expressed	-1.58048	5e-05	0.000412	-3.42095	15.3649	5.13756
LOC_Os07g47330	AP2 domain containing protein, expressed	-1.585	5e-05	0.000412	-4.11527	13.2234	4.40769
LOC_Os06g10520	pantothenate kinase, putative, expressed	-1.58571	5e-05	0.000412	-4.57109	39.7023	13.2272
LOC_Os04g59030	expressed protein	-1.58655	5e-05	0.000412	-4.52773	39.4513	13.1359
LOC_Os08g44930	SNARE domain containing protein, putative, expressed	-1.58728	5e-05	0.000412	-3.85959	23.3263	7.76296
LOC_Os06g06980	caffeoyl-CoA O-methyltransferase, putative, expressed	-1.5883	5e-05	0.000412	-3.88281	18.9602	6.30547
LOC_Os01g05694	expressed protein	-1.58887	5e-05	0.000412	-3.50192	24.0693	8.00142
LOC_Os11g02080	expressed protein	-1.58938	5e-05	0.000412	-4.22266	36.73	12.2059
LOC_Os01g08450	ras-related protein, putative, expressed	-1.58953	5e-05	0.000412	-4.18007	44.0811	14.6472
LOC_Os07g28530	retrotransposon protein, putative, unclassified, expressed	-1.5906	5e-05	0.000412	-3.80575	65.6245	21.7895
LOC_Os04g11800	hypothetical protein	-1.59264	5e-05	0.000412	-3.8055	13.5193	4.48251
LOC_Os04g41860	expressed protein	-1.5944	5e-05	0.000412	-4.44565	571.18	189.152
LOC_Os03g62180	lectin protein kinase family protein, putative, expressed	-1.59615	5e-05	0.000412	-4.10876	19.0816	6.31142
LOC_Os05g35540	GTPase of unknown function domain containing protein, putative, expressed	-1.59811	5e-05	0.000412	-4.48218	119.718	39.544
LOC_Os01g73040	CBS domain-containing protein, putative, expressed	-1.59874	5e-05	0.000412	-4.17267	267.427	88.295
LOC_Os12g05080	PMR5, putative, expressed	-1.5999	5e-05	0.000412	-4.25919	22.0137	7.26232
LOC_Os07g44290	CAMK_KIN1/SNF1/Nim1_like.29 - CAMK includes calcium/calmodulin depedent protein kinases, expressed	-1.60004	5e-05	0.000412	-4.04997	41.1353	13.5692
LOC_Os03g60920	Methyltransferase small domain containing protein, expressed	-1.60231	5e-05	0.000412	-5.26834	52.7438	17.3712
LOC_Os04g51080	scramblase, putative, expressed	-1.60531	5e-05	0.000412	-4.51875	56.0442	18.4197
LOC_Os12g01360	expressed protein	-1.60638	5e-05	0.000412	-4.58001	20.9471	6.87947
LOC_Os01g73080	expressed protein	-1.61322	5e-05	0.000412	-4.57989	26.3125	8.6007
LOC_Os05g49164	expressed protein	-1.61998	5e-05	0.000412	-4.25482	22.912	7.45416
LOC_Os11g05070	sodium/calcium exchanger protein, putative, expressed	-1.62004	5e-05	0.000412	-4.11868	22.6088	7.35521
LOC_Os05g46560	RAN GTPase-activating protein 1, putative, expressed	-1.62106	5e-05	0.000412	-4.11251	17.6699	5.74445
LOC_Os01g67120	rhodanese-like domain containing protein, putative, expressed	-1.62193	5e-05	0.000412	-4.71326	39.4827	12.8279
LOC_Os02g08500	two-component response regulator, putative, expressed	-1.62197	5e-05	0.000412	-4.83591	83.1002	26.9985
LOC_Os07g27300	RNA-binding protein Luc7-like, putative, expressed	-1.62281	5e-05	0.000412	-4.71982	82.0977	26.6573
LOC_Os05g40670	transposon protein, putative, unclassified, expressed	-1.62476	5e-05	0.000412	-4.83452	48.3546	15.6796
LOC_Os02g17710	receptor-like protein kinase 5 precursor, putative, expressed	-1.62558	5e-05	0.000412	-4.02245	16.5924	5.37727
LOC_Os04g46850	expressed protein	-1.62757	5e-05	0.000412	-4.23307	25.8451	8.36431
LOC_Os12g05050	stem-specific protein TSJT1, putative, expressed	-1.62844	5e-05	0.000412	-4.82449	108.901	35.2229
LOC_Os01g70180	exostosin family domain containing protein, expressed	-1.63055	5e-05	0.000412	-4.01606	19.7176	6.36809
LOC_Os04g46990	cis-zeatin O-glucosyltransferase, putative, expressed	-1.63162	5e-05	0.000412	-3.59686	14.9422	4.82221
LOC_Os03g58040	glutamate dehydrogenase protein, putative, expressed	-1.63261	5e-05	0.000412	-4.25006	20.806	6.71001
LOC_Os06g44980	expressed protein	-1.63404	0.66055	0.8097	-10.4927	132.211	42.5964
LOC_Os01g73790	NAD dependent epimerase/dehydratase family protein, putative, expressed	-1.6342	5e-05	0.000412	-4.76659	31.2778	10.0761
LOC_Os04g36830	DUF567 domain containing protein, putative, expressed	-1.63586	5e-05	0.000412	-4.55418	56.26	18.1032
LOC_Os10g30910	transmembrane protein-related, putative, expressed	-1.63728	5e-05	0.000412	-3.3564	22.5905	7.26201
LOC_Os03g60750	ribosomal RNA large subunit methyltransferase J, putative, expressed	-1.63789	5e-05	0.000412	-3.72278	15.4923	4.97808
LOC_Os02g03280	transmembrane BAX inhibitor motif-containing protein, putative, expressed	-1.63902	5e-05	0.000412	-5.76687	304.98	97.9211
LOC_Os08g01270	protein kinase family protein, putative, expressed	-1.63975	5e-05	0.000412	-4.13836	23.9631	7.69001
LOC_Os05g47960	expressed protein	-1.64186	5e-05	0.000412	-4.0586	24.6757	7.90717
LOC_Os03g03880	protein kinase, putative, expressed	-1.64278	5e-05	0.000412	-4.23378	13.2238	4.23479
LOC_Os09g32630	retrotransposon protein, putative, unclassified, expressed	-1.64496	5e-05	0.000412	-9.34717	354.986	113.508
LOC_Os10g34290	retrotransposon protein, putative, unclassified, expressed	-1.64668	5e-05	0.000412	-3.87756	24.5174	7.83023
LOC_Os01g05670	3-oxo-5-alpha-steroid 4-dehydrogenase, putative, expressed	-1.64725	5e-05	0.000412	-4.74069	81.5646	26.0393
LOC_Os12g02150	expressed protein	-1.64753	5e-05	0.000412	-5.2886	41.6428	13.2918
LOC_Os11g41010	retrotransposon protein, putative, Ty3-gypsy subclass, expressed	-1.64762	0.0771	0.194397	-1.29906	14.9079	4.75811
LOC_Os12g40730	helix-loop-helix DNA-binding domain containing protein, expressed	-1.64883	5e-05	0.000412	-5.02138	61.6165	19.6495
LOC_Os01g70320	expressed protein	-1.65305	5e-05	0.000412	-4.29685	29.9462	9.52192
LOC_Os08g01850	esterase, putative, expressed	-1.65789	5e-05	0.000412	-4.54084	28.0696	8.89532
LOC_Os03g03660	CAMK_CAMK_like.17 - CAMK includes calcium/calmodulin depedent protein kinases, expressed	-1.66042	5e-05	0.000412	-4.82911	115.369	36.4966
LOC_Os01g70330	prefoldin subunit family protein, expressed	-1.66089	5e-05	0.000412	-4.66675	143.75	45.4601
LOC_Os02g10190	DUF1680 domain containing protein, putative, expressed	-1.66155	5e-05	0.000412	-3.31766	47.7357	15.0892
LOC_Os02g02410	DnaK family protein, putative, expressed	-1.66364	5e-05	0.000412	-4.59573	259.488	81.905
LOC_Os09g13800	retrotransposon protein, putative, Ty1-copia subclass, expressed	-1.66702	5e-05	0.000412	-3.68177	13.9055	4.37886
LOC_Os07g44520	retrotransposon protein, putative, unclassified, expressed	-1.66938	5e-05	0.000412	-5.64561	43.2036	13.5827
LOC_Os06g14370	caleosin related protein, putative, expressed	-1.67001	5e-05	0.000412	-5.45029	141.523	44.4737
LOC_Os04g46690	transposon protein, putative, unclassified, expressed	-1.67383	5e-05	0.000412	-4.84085	28.9132	9.06201
LOC_Os10g39930	cytochrome P450 97B2, putative, expressed	-1.67472	5e-05	0.000412	-3.52863	18.4527	5.77989
LOC_Os06g09630	3-oxoacyl-synthase, putative, expressed	-1.67535	5e-05	0.000412	-4.54827	27.5557	8.62741
LOC_Os06g01440	integral membrane protein, putative, expressed	-1.67829	5e-05	0.000412	-3.53212	29.7787	9.30444
LOC_Os02g38900	cytosolic Fe-S cluster assembling factor NBP35, putative, expressed	-1.68389	0.06595	0.173153	-2.61901	36.9766	11.5087
LOC_Os05g11780	mitochondrial carrier protein, putative, expressed	-1.68562	5e-05	0.000412	-5.01345	146.788	45.6319
LOC_Os02g09490	dehydrogenase, putative, expressed	-1.68589	5e-05	0.000412	-5.01811	88.3517	27.4607
LOC_Os02g10900	NB-ARC domain containing protein, expressed	-1.68867	5e-05	0.000412	-4.59053	20.6048	6.39185
LOC_Os06g09350	expressed protein	-1.69182	5e-05	0.000412	-3.79313	31.1134	9.63071
LOC_Os06g12960	expressed protein	-1.69209	5e-05	0.000412	-4.86673	20.4487	6.32844
LOC_Os03g16170	protein phosphatase 2C, putative, expressed	-1.69383	5e-05	0.000412	-4.59435	31.812	9.83324
LOC_Os05g39700	hypothetical protein	-1.69476	5e-05	0.000412	-4.53774	35.3918	10.9328
LOC_Os04g35580	expressed protein	-1.69773	5e-05	0.000412	-5.0999	51.966	16.0196
LOC_Os04g56309	expressed protein	-1.69783	5e-05	0.000412	-4.4176	34.034	10.491
LOC_Os02g14550	transposon protein, putative, CACTA, En/Spm sub-class, expressed	-1.69997	5e-05	0.000412	-4.36835	19.722	6.07026
LOC_Os03g52950	retrotransposon protein, putative, unclassified, expressed	-1.70611	5e-05	0.000412	-5.01223	49.4916	15.1685
LOC_Os05g34390	protein kinase domain containing protein, expressed	-1.70699	5e-05	0.000412	-4.73371	41.9842	12.8597
LOC_Os06g17870	nitrate-induced NOI protein, putative, expressed	-1.70752	5e-05	0.000412	-5.69543	79.6307	24.3818
LOC_Os03g02860	heavy metal-associated domain containing protein, expressed	-1.70841	5e-05	0.000412	-4.23926	13.5233	4.13807
LOC_Os02g05840	VIL2 protein, putative, expressed	-1.70967	5e-05	0.000412	-4.75369	55.3873	16.9336
LOC_Os07g08810	expressed protein	-1.70977	0.5486	0.726385	-1.02997	139.938	42.7803
LOC_Os01g64670	soluble inorganic pyrophosphatase, putative, expressed	-1.7099	5e-05	0.000412	-4.05006	21.7394	6.64534
LOC_Os01g69130	dynamin family protein, putative, expressed	-1.71058	5e-05	0.000412	-4.80757	30.4852	9.31437
LOC_Os06g16390	SET domain containing protein, expressed	-1.71151	5e-05	0.000412	-4.2577	14.282	4.36087
LOC_Os06g06160	IQ calmodulin-binding motif domain containing protein, expressed	-1.71405	5e-05	0.000412	-5.14493	108.854	33.179
LOC_Os05g35260	PB1 domain containing protein, expressed	-1.71638	5e-05	0.000412	-3.64464	213.051	64.834
LOC_Os05g51100	OsFBX179 - F-box domain containing protein, expressed	-1.72307	5e-05	0.000412	-3.55306	18.3694	5.56417
LOC_Os01g28070	transposon protein, putative, CACTA, En/Spm sub-class, expressed	-1.72525	5e-05	0.000412	-5.05133	34.6255	10.4723
LOC_Os06g07830	ANTH/ENTH domain containing protein, putative, expressed	-1.72902	5e-05	0.000412	-5.20003	128.786	38.8492
LOC_Os01g70720	expressed protein	-1.73124	5e-05	0.000412	-4.88173	40.4583	12.1857
LOC_Os03g57190	TCP family transcription factor, putative, expressed	-1.73195	5e-05	0.000412	-3.55541	25.9667	7.81711
LOC_Os08g16559	expressed protein	-1.73233	5e-05	0.000412	-3.75055	34.5409	10.3956
LOC_Os02g51799	MYB family transcription factor, putative, expressed	-1.73448	5e-05	0.000412	-4.99698	41.3717	12.4329
LOC_Os10g41510	calcineurin B, putative, expressed	-1.73461	5e-05	0.000412	-4.21577	32.4594	9.75373
LOC_Os05g33644	inosine-uridine preferring nucleoside hydrolase family protein, putative, expressed	-1.73613	5e-05	0.000412	-4.51246	26.1916	7.86204
LOC_Os05g49490	expressed protein	-1.73885	5e-05	0.000412	-5.02771	38.1702	11.4361
LOC_Os01g67510	recA protein, putative, expressed	-1.73927	5e-05	0.000412	-4.97156	440.213	131.853
LOC_Os09g09000	transposon protein, putative, CACTA, En/Spm sub-class, expressed	-1.73967	5e-05	0.000412	-4.60212	17.1131	5.12433
LOC_Os12g05900	rhoGAP domain containing protein, expressed	-1.74341	5e-05	0.000412	-4.58887	21.0367	6.2829
LOC_Os02g22200	expressed protein	-1.74969	5e-05	0.000412	-4.20019	14.6615	4.35982
LOC_Os04g32430	expressed protein	-1.75075	5e-05	0.000412	-5.19712	83.5426	24.8244
LOC_Os05g50730	expressed protein	-1.75781	5e-05	0.000412	-4.87955	28.9776	8.56858
LOC_Os03g50860	histidine kinase, putative, expressed	-1.76078	5e-05	0.000412	-3.23527	65.4878	19.3246
LOC_Os09g13230	retrotransposon protein, putative, Ty3-gypsy subclass, expressed	-1.76373	5e-05	0.000412	-3.85329	22.7406	6.69681
LOC_Os02g51810	expressed protein	-1.76422	5e-05	0.000412	-3.30068	14.6809	4.32184
LOC_Os07g38820	lectin-like receptor kinase, putative, expressed	-1.76594	5e-05	0.000412	-4.53506	17.6878	5.20086
LOC_Os11g01330	expressed protein	-1.76976	5e-05	0.000412	-5.06451	19.7656	5.79642
LOC_Os02g02830	ubiquitin-conjugating enzyme, putative, expressed	-1.77277	5e-05	0.000412	-3.61467	27.0983	7.93022
LOC_Os11g35690	retrotransposon protein, putative, unclassified, expressed	-1.77518	5e-05	0.000412	-4.45579	23.9785	7.00551
LOC_Os04g32280	hypothetical protein	-1.77696	5e-05	0.000412	-5.14467	46.5266	13.5764
LOC_Os04g48040	expressed protein	-1.78286	5e-05	0.000412	-3.61873	22.643	6.58021
LOC_Os09g33580	BEE 1, putative, expressed	-1.78605	5e-05	0.000412	-4.49293	13.7974	4.00076
LOC_Os04g55320	retrotransposon protein, putative, Ty3-gypsy subclass, expressed	-1.78882	5e-05	0.000412	-5.15871	106.888	30.9343
LOC_Os01g57350	diacylglycerol kinase, putative, expressed	-1.79178	5e-05	0.000412	-4.74078	46.2789	13.3661
LOC_Os03g58764	OsFBDUF18 - F-box and DUF domain containing protein, expressed	-1.79402	0.0542	0.149368	-1.58335	15.0964	4.35331
LOC_Os05g25510	expressed protein	-1.79405	5e-05	0.000412	-4.76057	23.2739	6.7113
LOC_Os03g25930	emp24/gp25L/p24 family protein, putative, expressed	-1.79523	0.0868	0.21185	-1.45642	28.8343	8.30789
LOC_Os05g09660	HAD superfamily phosphatase, putative, expressed	-1.7967	5e-05	0.000412	-3.54361	51.4685	14.8143
LOC_Os10g31300	expressed protein	-1.79946	0.27505	0.462405	-0.7538	16.6258	4.77628
LOC_Os01g73560	leucine rich repeat domain containing protein, putative, expressed	-1.79962	5e-05	0.000412	-3.94232	42.9317	12.3321
LOC_Os10g25890	retrotransposon protein, putative, unclassified, expressed	-1.79971	5e-05	0.000412	-5.05452	33.6139	9.65498
LOC_Os06g37224	cytochrome P450, putative, expressed	-1.80149	5e-05	0.000412	-3.9153	31.8097	9.12553
LOC_Os01g67990	transposon protein, putative, unclassified, expressed	-1.80344	5e-05	0.000412	-4.83854	236.311	67.7008
LOC_Os12g41870	transposon protein, putative, unclassified, expressed	-1.80372	0.1028	0.239497	-2.34099	26.914	7.70912
LOC_Os04g45700	COBRA, putative, expressed	-1.80822	5e-05	0.000412	-5.21592	128.799	36.7775
LOC_Os09g07230	retrotransposon protein, putative, unclassified, expressed	-1.80836	5e-05	0.000412	-4.01949	34.1092	9.73869
LOC_Os02g50910	expressed protein	-1.81108	5e-05	0.000412	-4.84517	15.663	4.46361
LOC_Os04g42430	EF hand family protein, putative, expressed	-1.81168	5e-05	0.000412	-4.04448	75.5645	21.5253
LOC_Os04g42950	MYB family transcription factor, putative, expressed	-1.81676	5e-05	0.000412	-5.06836	82.4307	23.3985
LOC_Os07g07500	expressed protein	-1.82103	5e-05	0.000412	-5.28811	25.6302	7.25382
LOC_Os05g33360	transmembrane BAX inhibitor motif-containing protein, putative, expressed	-1.8219	5e-05	0.000412	-5.53434	114.281	32.324
LOC_Os08g14580	haloacid dehalogenase-like hydrolase domain-containing protein 1A, putative, expressed	-1.82569	5e-05	0.000412	-4.623	24.7565	6.98396
LOC_Os05g02420	expressed protein	-1.82601	5e-05	0.000412	-3.77399	1362.77	384.361
LOC_Os12g38540	expressed protein	-1.83169	5e-05	0.000412	-4.00092	923.091	259.33
LOC_Os07g16640	retrotransposon protein, putative, unclassified	-1.83677	5e-05	0.000412	-3.93567	20.0682	5.61805
LOC_Os05g07650	transmembrane 9 superfamily member, putative, expressed	-1.83709	5e-05	0.000412	-5.44074	126.106	35.2953
LOC_Os02g17910	CK1_CaseinKinase_1.4 - CK1 includes the casein kinase 1 kinases, expressed	-1.83812	5e-05	0.000412	-4.89705	20.6358	5.77152
LOC_Os01g25560	RALFL7 - Rapid ALkalinization Factor RALF family protein precursor, expressed	-1.83957	5e-05	0.000412	-6.98202	38.1138	10.6492
LOC_Os05g05830	bifunctional protein folD, putative, expressed	-1.84133	5e-05	0.000412	-4.45619	30.6273	8.54699
LOC_Os10g22540	retrotransposon protein, putative, unclassified, expressed	-1.84328	5e-05	0.000412	-4.67735	84.4159	23.5256
LOC_Os06g46340	glycosyl hydrolase, family 31, putative, expressed	-1.84754	5e-05	0.000412	-5.25286	48.5651	13.4946
LOC_Os08g39760	retrotransposon protein, putative, unclassified, expressed	-1.84773	0.06285	0.166653	-1.53094	28.6356	7.9558
LOC_Os09g24790	retrotransposon protein, putative, unclassified, expressed	-1.84817	5e-05	0.000412	-5.39169	54.8015	15.2208
LOC_Os11g01780	F-box/LRR-repeat protein 3, putative, expressed	-1.85223	5e-05	0.000412	-4.9031	17.7513	4.91645
LOC_Os04g01300	OsRhmbd10 - Putative Rhomboid homologue, expressed	-1.85239	5e-05	0.000412	-5.92839	127.269	35.245
LOC_Os02g03840	expressed protein	-1.85332	5e-05	0.000412	-5.43705	27.8496	7.70752
LOC_Os11g02200	expressed protein	-1.85584	5e-05	0.000412	-6.44913	62.0851	17.1524
LOC_Os10g31660	glycine-rich cell wall structural protein 2 precursor, putative, expressed	-1.86939	5e-05	0.000412	-5.3606	24.3741	6.67094
LOC_Os05g42140	methyltransferase domain containing protein, expressed	-1.87202	5e-05	0.000412	-3.26189	35.9211	9.81328
LOC_Os12g42770	expressed protein	-1.8742	5e-05	0.000412	-5.27884	34.7057	9.46692
LOC_Os08g16720	retrotransposon protein, putative, unclassified, expressed	-1.88087	5e-05	0.000412	-4.11148	16.5326	4.48895
LOC_Os02g51880	amine oxidase, putative, expressed	-1.8824	5e-05	0.000412	-5.61824	71.8942	19.5001
LOC_Os09g29040	hypothetical protein	-1.88247	5e-05	0.000412	-5.10391	45.4935	12.3387
LOC_Os03g49960	expressed protein	-1.88315	5e-05	0.000412	-4.96459	45.0677	12.2175
LOC_Os03g52080	OsSCP21 - Putative Serine Carboxypeptidase homologue, expressed	-1.88751	5e-05	0.000412	-5.5866	159.616	43.1397
LOC_Os03g51260	expressed protein	-1.88975	5e-05	0.000412	-5.38115	55.8886	15.0818
LOC_Os01g20000	expressed protein	-1.90433	0.5712	0.744835	-0.4747	39.4592	10.5412
LOC_Os08g13350	expressed protein	-1.90511	5e-05	0.000412	-4.78224	19.3402	5.16376
LOC_Os02g49700	homeobox associated leucine zipper, putative, expressed	-1.90563	5e-05	0.000412	-4.70503	39.3186	10.4942
LOC_Os03g42140	hypothetical protein	-1.90738	0.29595	0.485976	-31.2669	28.4573	7.58603
LOC_Os03g25770	RNA recognition motif containing protein, putative, expressed	-1.90761	5e-05	0.000412	-4.55963	22.8281	6.08443
LOC_Os07g01560	transporter family protein, putative, expressed	-1.90864	5e-05	0.000412	-3.73229	90.0407	23.9817
LOC_Os07g33300	expressed protein	-1.90874	5e-05	0.000412	-5.14068	42.0854	11.2084
LOC_Os06g37430	expressed protein	-1.91148	5e-05	0.000412	-5.11174	21.0138	5.58588
LOC_Os01g49570	retrotransposon protein, putative, unclassified, expressed	-1.91551	5e-05	0.000412	-5.80153	269.733	71.5007
LOC_Os04g53620	ubiquitin family protein, putative, expressed	-1.91611	5e-05	0.000412	-4.31822	52.1175	13.8094
LOC_Os10g01640	decarboxylase, putative, expressed	-1.91649	5e-05	0.000412	-5.21118	49.767	13.1831
LOC_Os01g51870	methyltransferase, putative, expressed	-1.91812	0.1972	0.377166	-1.2239	50.4404	13.3465
LOC_Os10g37800	retrotransposon protein, putative, unclassified, expressed	-1.92104	5e-05	0.000412	-4.49033	16.5294	4.36481
LOC_Os01g70190	exostosin family domain containing protein, expressed	-1.92552	5e-05	0.000412	-3.76758	26.3133	6.92685
LOC_Os10g26030	retrotransposon protein, putative, unclassified, expressed	-1.92595	5e-05	0.000412	-5.66311	53.1154	13.9782
LOC_Os12g16300	expressed protein	-1.9265	0.39485	0.589353	-0.12972	42.0845	11.071
LOC_Os04g53606	expressed protein	-1.92695	5e-05	0.000412	-4.51276	42.2151	11.1019
LOC_Os05g27360	expressed protein	-1.9273	5e-05	0.000412	-5.74936	57.1929	15.0372
LOC_Os01g57230	BTBN1 - Bric-a-Brac, Tramtrack, Broad Complex BTB domain with non-phototropic hypocotyl 3 NPH3 and coiled-coil domains, expressed	-1.93035	5e-05	0.000412	-5.31031	57.1613	14.9972
LOC_Os01g13540	NIN, putative, expressed	-1.93724	5e-05	0.000412	-5.46135	52.047	13.5902
LOC_Os12g37650	DUF538 domain containing protein, putative, expressed	-1.93876	5e-05	0.000412	-4.34148	242.894	63.3563
LOC_Os01g69260	hypothetical protein	-1.93934	5e-05	0.000412	-4.54108	15.6508	4.08074
LOC_Os11g07810	retrotransposon protein, putative, unclassified	-1.94348	5e-05	0.000412	-5.99456	42.494	11.048
LOC_Os01g09850	ZOS1-04 - C2H2 zinc finger protein, expressed	-1.94479	5e-05	0.000412	-5.31843	29.7671	7.73206
LOC_Os04g52410	OsMADS31 - MADS-box family gene with MIKCc type-box, expressed	-1.94581	5e-05	0.000412	-4.6204	31.2008	8.09875
LOC_Os04g50740	ara54-like RING finger protein, putative, expressed	-1.94736	0.10295	0.239791	-1.26864	1721.33	446.324
LOC_Os02g48770	SAM dependent carboxyl methyltransferase, putative, expressed	-1.94762	5e-05	0.000412	-4.51322	86.8992	22.528
LOC_Os03g22150	expressed protein	-1.94915	5e-05	0.000412	-4.22166	17.2747	4.4736
LOC_Os01g62260	thaumatin, putative, expressed	-1.95299	5e-05	0.000412	-5.12628	24.5798	6.34848
LOC_Os09g26540	expressed protein	-1.95636	5e-05	0.000412	-3.99315	26.2371	6.76073
LOC_Os07g30980	uvrD/REP helicase family protein, putative, expressed	-1.96016	5e-05	0.000412	-5.55313	56.0627	14.4081
LOC_Os07g14320	retrotransposon protein, putative, unclassified	-1.96339	5e-05	0.000412	-5.6732	279.369	71.6371
LOC_Os06g50840	zinc finger family protein, putative, expressed	-1.96527	5e-05	0.000412	-4.78664	20.4304	5.23207
LOC_Os03g51740	aminotransferase, classes I and II, domain containing protein, expressed	-1.96608	5e-05	0.000412	-5.158	37.2306	9.52907
LOC_Os03g14300	THION29 - Plant thionin family protein precursor, expressed	-1.96826	5e-05	0.000412	-5.56722	86.5683	22.1235
LOC_Os01g17160	OsSubt1 - Putative Subtilisin homologue, expressed	-1.9707	5e-05	0.000412	-5.63905	17.3012	4.41404
LOC_Os09g20780	RNA recognition motif containing protein, putative	-1.97571	5e-05	0.000412	-5.66996	81.3346	20.6788
LOC_Os03g04430	protein phosphatase 2C, putative, expressed	-1.97892	5e-05	0.000412	-5.4508	161.346	40.9304
LOC_Os03g56940	app1, putative, expressed	-1.98103	5e-05	0.000412	-6.00855	107.801	27.3069
LOC_Os07g39870	eukaryotic peptide chain release factor subunit 1-1, putative, expressed	-1.98194	5e-05	0.000412	-4.39037	70.6023	17.8729
LOC_Os04g52850	OTU-like cysteine protease family protein, putative, expressed	-1.9833	5e-05	0.000412	-6.64377	75.5746	19.1136
LOC_Os05g27990	transposon protein, putative, CACTA, En/Spm sub-class, expressed	-1.98588	5e-05	0.000412	-5.52073	38.1845	9.64001
LOC_Os11g08980	preprotein translocase secA family protein, putative, expressed	-1.98687	5e-05	0.000412	-5.68027	26.218	6.61444
LOC_Os01g11120	CID11, putative, expressed	-1.99077	5e-05	0.000412	-4.18279	46.8331	11.7834
LOC_Os11g30240	expressed protein	-1.99425	5e-05	0.000412	-5.9163	105.355	26.4441
LOC_Os03g17050	expressed protein	-1.9971	5e-05	0.000412	-5.84239	235.177	58.9126
LOC_Os08g06280	LSD1 zinc finger domain containing protein, expressed	-1.99766	5e-05	0.000412	-4.00784	18.1488	4.54457
LOC_Os05g14230	expressed protein	-2.0012	5e-05	0.000412	-5.48936	125.2	31.274
LOC_Os02g35860	expressed protein	-2.00275	5e-05	0.000412	-4.47561	42.9235	10.7104
LOC_Os04g47580	cyclin, putative, expressed	-2.00978	5e-05	0.000412	-5.9347	58.6193	14.5558
LOC_Os03g03180	uncharacterized Cys-rich domain containing protein, putative, expressed	-2.01145	5e-05	0.000412	-5.29187	51.5207	12.7783
LOC_Os03g51000	3,4-dihydroxy-2-butanone kinase, putative, expressed	-2.01306	5e-05	0.000412	-4.76542	29.5659	7.32489
LOC_Os03g02030	folylpolyglutamate synthase, mitochondrial precursor, putative, expressed	-2.01716	5e-05	0.000412	-5.6886	25.8269	6.38041
LOC_Os06g11990	expressed protein	-2.0225	5e-05	0.000412	-5.56564	81.445	20.0462
LOC_Os06g04270	transketolase, chloroplast precursor, putative, expressed	-2.02426	5e-05	0.000412	-5.97431	136.385	33.5277
LOC_Os03g43470	pentatricopeptide, putative, expressed	-2.04043	5e-05	0.000412	-5.52943	49.9729	12.148
LOC_Os11g29130	expressed protein	-2.04125	5e-05	0.000412	-4.06826	18.6309	4.52645
LOC_Os02g52330	expressed protein	-2.04409	5e-05	0.000412	-4.79052	34.9727	8.48005
LOC_Os03g44760	SWI1, putative, expressed	-2.05117	0.238	0.425328	-2.7892	26.4135	6.37325
LOC_Os02g53120	Peptidase family C50, putative, expressed	-2.05164	5e-05	0.000412	-5.95084	62.4619	15.0664
LOC_Os09g02650	kinesin motor domain containing protein, putative, expressed	-2.0528	5e-05	0.000412	-5.67471	39.0426	9.40987
LOC_Os10g31560	glycine-rich cell wall structural protein 2 precursor, putative, expressed	-2.05409	5e-05	0.000412	-4.33626	52.2326	12.5776
LOC_Os05g01940	zinc finger, RING-type, putative, expressed	-2.0555	5e-05	0.000412	-7.31672	48.5825	11.6872
LOC_Os02g51070	starch synthase, putative, expressed	-2.05588	5e-05	0.000412	-3.82391	46.996	11.3027
LOC_Os04g44640	ulp1 protease family, C-terminal catalytic domain containing protein, expressed	-2.0587	5e-05	0.000412	-5.56946	96.9085	23.2611
LOC_Os05g38330	NDP1, putative, expressed	-2.06035	0.10055	0.235717	-1.8293	60.1633	14.4247
LOC_Os09g13130	retrotransposon protein, putative, unclassified	-2.06486	5e-05	0.000412	-5.15483	45.3068	10.8287
LOC_Os03g18210	basic helix-loop-helix, putative, expressed	-2.06563	5e-05	0.000412	-5.92276	75.121	17.945
LOC_Os05g30640	leucine zipper protein-like, putative, expressed	-2.06647	5e-05	0.000412	-4.87171	37.7128	9.00369
LOC_Os05g02770	glycine-rich cell wall structural protein precursor, putative, expressed	-2.07342	0.12585	0.275453	-1.62972	67.0782	15.9375
LOC_Os05g20100	glycerol-3-phosphate acyltransferase, putative, expressed	-2.07714	5e-05	0.000412	-5.23851	55.7972	13.2231
LOC_Os02g48184	expressed protein	-2.0796	5e-05	0.000412	-5.28721	20.9459	4.9554
LOC_Os01g71106	NBS-LRR disease resistance protein, putative, expressed	-2.08653	5e-05	0.000412	-4.18608	2475.37	582.818
LOC_Os07g32250	retrotransposon protein, putative, unclassified, expressed	-2.08678	5e-05	0.000412	-5.80149	17.0098	4.0042
LOC_Os09g31160	glutamate receptor precursor, putative, expressed	-2.08761	5e-05	0.000412	-6.68037	59.9782	14.111
LOC_Os09g35920	mediator of RNA polymerase II transcription subunit 10, putative, expressed	-2.08891	5e-05	0.000412	-4.09044	53.2776	12.5233
LOC_Os11g14220	tubulin/FtsZ domain containing protein, putative, expressed	-2.09844	5e-05	0.000412	-5.30943	1302.5	304.146
LOC_Os05g46050	OsFBDUF26 - F-box and DUF domain containing protein, expressed	-2.0987	5e-05	0.000412	-5.65139	30.4539	7.11002
LOC_Os06g43460	retrotransposon protein, putative, unclassified, expressed	-2.10215	5e-05	0.000412	-6.23638	40.3284	9.39295
LOC_Os01g11640	expressed protein	-2.11115	5e-05	0.000412	-6.54204	161.623	37.4095
LOC_Os04g46700	ABC family transporter: toluene tolerance, putative, expressed	-2.11261	5e-05	0.000412	-5.45096	37.3189	8.62918
LOC_Os04g20570	retrotransposon protein, putative, unclassified	-2.11975	5e-05	0.000412	-4.97123	20.811	4.78833
LOC_Os07g44730	expressed protein	-2.12167	5e-05	0.000412	-5.41288	25.1172	5.77145
LOC_Os06g50440	expressed protein	-2.12453	5e-05	0.000412	-5.089	24.7682	5.68
LOC_Os07g05490	transposon protein, putative, CACTA, En/Spm sub-class	-2.1305	5e-05	0.000412	-6.14851	80.393	18.3601
LOC_Os02g51490	methyltransferase, putative, expressed	-2.13126	5e-05	0.000412	-5.70905	242.912	55.4469
LOC_Os07g26490	ankyrin repeat domain containing protein, expressed	-2.13382	5e-05	0.000412	-5.37884	22.4009	5.10411
LOC_Os02g49326	SET domain-containing protein, putative, expressed	-2.13464	5e-05	0.000412	-5.15055	57.6999	13.1397
LOC_Os02g48094	expressed protein	-2.13547	5e-05	0.000412	-3.9182	30.3625	6.91029
LOC_Os02g10700	OsFBL7 - F-box domain and LRR containing protein, expressed	-2.13675	5e-05	0.000412	-6.66494	243.308	55.326
LOC_Os05g06710	GDSL-like lipase/acylhydrolase, putative, expressed	-2.13819	5e-05	0.000412	-5.62504	33.1888	7.5393
LOC_Os01g41730	serine/threonine-protein kinase, putative, expressed	-2.14528	5e-05	0.000412	-5.69548	19.2839	4.35915
LOC_Os10g34520	mitosis protein dim1, putative, expressed	-2.15299	5e-05	0.000412	-6.33543	326.213	73.3476
LOC_Os12g06490	STE_PAK_Ste20_Slob_Wnk.6 - STE kinases include homologs to sterile 7, sterile 11 and sterile 20 from yeast, expressed	-2.15364	5e-05	0.000412	-5.92916	338.52	76.0806
LOC_Os09g11720	expressed protein	-2.16071	5e-05	0.000412	-6.26813	67.883	15.1818
LOC_Os01g13030	OsIAA3 - Auxin-responsive Aux/IAA gene family member, expressed	-2.16324	5e-05	0.000412	-5.57969	49.7201	11.1002
LOC_Os12g06850	transcription elongation factor protein, putative, expressed	-2.16341	5e-05	0.000412	-7.21342	109.233	24.3838
LOC_Os08g06100	O-methyltransferase, putative, expressed	-2.16959	5e-05	0.000412	-8.42204	351.175	78.0569
LOC_Os11g42590	expressed protein	-2.18512	5e-05	0.000412	-5.23615	48.6474	10.6972
LOC_Os03g03410	serine/threonine-protein kinase, putative, expressed	-2.18842	5e-05	0.000412	-6.2858	33.8607	7.42873
LOC_Os12g24410	expressed protein	-2.18957	5e-05	0.000412	-6.17007	74.2985	16.2875
LOC_Os02g08100	AMP-binding domain containing protein, expressed	-2.19409	5e-05	0.000412	-6.67582	276.756	60.4798
LOC_Os08g33230	retrotransposon protein, putative, Ty3-gypsy subclass	-2.19613	5e-05	0.000412	-4.96846	28.7665	6.27747
LOC_Os01g49330	formyl transferase, putative, expressed	-2.20319	5e-05	0.000412	-6.59991	96.5159	20.9591
LOC_Os02g13140	xaa-Pro dipeptidase, putative, expressed	-2.20554	5e-05	0.000412	-4.47012	23.8239	5.16511
LOC_Os02g02490	phytosulfokine receptor precursor, putative, expressed	-2.21001	5e-05	0.000412	-7.93213	22.5389	4.87138
LOC_Os11g03690	expressed protein	-2.21089	5e-05	0.000412	-4.69016	224.497	48.4915
LOC_Os07g41620	expressed protein	-2.2121	5e-05	0.000412	-6.04994	130.739	28.2162
LOC_Os08g32230	retrotransposon protein, putative, Ty3-gypsy subclass, expressed	-2.21294	5e-05	0.000412	-4.75213	73.8589	15.9309
LOC_Os01g45600	expressed protein	-2.21295	5e-05	0.000412	-6.89338	51.9448	11.2041
LOC_Os12g13390	aspartyl aminopeptidase, putative, expressed	-2.21795	5e-05	0.000412	-6.95705	140.507	30.2013
LOC_Os03g48190	expressed protein	-2.21945	5e-05	0.000412	-5.23304	35.5439	7.6321
LOC_Os02g02840	ras-related protein, putative, expressed	-2.22405	5e-05	0.000412	-7.00666	72.7543	15.5723
LOC_Os05g51210	expressed protein	-2.22585	0.3135	0.505534	-25.9672	22.909	4.89731
LOC_Os06g03676	CAMK_CAMK_like.6 - CAMK includes calcium/calmodulin depedent protein kinases, expressed	-2.22871	5e-05	0.000412	-6.09678	55.9698	11.9411
LOC_Os02g52830	lipase, putative, expressed	-2.24372	5e-05	0.000412	-6.52915	62.189	13.1307
LOC_Os01g41565	ATP-binding domain-containing protein, putative, expressed	-2.24832	5e-05	0.000412	-6.63623	91.5665	19.272
LOC_Os01g65310	DUF803 domain containing, putative, expressed	-2.25782	5e-05	0.000412	-6.84591	72.7431	15.2097
LOC_Os04g50770	MYB family transcription factor, putative, expressed	-2.26047	5e-05	0.000412	-6.74088	102.275	21.3452
LOC_Os05g03190	IQ calmodulin-binding motif domain containing protein, expressed	-2.27135	5e-05	0.000412	-6.69854	129.783	26.8826
LOC_Os03g52900	expressed protein	-2.27638	5e-05	0.000412	-6.31665	313.617	64.7356
LOC_Os08g34400	expressed protein	-2.28089	5e-05	0.000412	-7.29698	50.4726	10.3857
LOC_Os07g27500	expressed protein	-2.28116	5e-05	0.000412	-8.29494	132.495	27.2586
LOC_Os09g37230	protein kinase family protein, putative, expressed	-2.28867	5e-05	0.000412	-5.20924	31.1541	6.37615
LOC_Os05g50140	auxin efflux carrier component, putative, expressed	-2.29098	5e-05	0.000412	-6.79874	105.881	21.6354
LOC_Os08g06640	stress-induced protein, putative, expressed	-2.29106	5e-05	0.000412	-7.43704	68.5013	13.9966
LOC_Os06g28880	retrotransposon protein, putative, unclassified, expressed	-2.29219	5e-05	0.000412	-6.85368	79.8993	16.3126
LOC_Os10g01470	homeobox associated leucine zipper, putative, expressed	-2.29357	5e-05	0.000412	-6.01005	46.5007	9.48474
LOC_Os02g51430	SEC6, putative, expressed	-2.29544	5e-05	0.000412	-4.15731	43.7189	8.9058
LOC_Os01g51880	expressed protein	-2.29668	5e-05	0.000412	-5.69197	159.752	32.5145
LOC_Os03g30190	retrotransposon protein, putative, unclassified, expressed	-2.29876	5e-05	0.000412	-5.65376	75.6809	15.3812
LOC_Os03g49560	expressed protein	-2.30448	5e-05	0.000412	-7.7776	134.065	27.1393
LOC_Os01g70820	lumenal PsbP, putative, expressed	-2.30642	5e-05	0.000412	-3.91921	35.3562	7.14768
LOC_Os02g51840	expressed protein	-2.30864	5e-05	0.000412	-6.67847	50.841	10.2623
LOC_Os03g18310	6PF-2-K/Fru-2,6-P2ASE liver isozyme, putative, expressed	-2.31185	5e-05	0.000412	-6.23699	230.2	46.363
LOC_Os05g48260	wax synthase, putative, expressed	-2.31251	5e-05	0.000412	-6.96799	94.931	19.1106
LOC_Os04g34880	retrotransposon protein, putative, unclassified, expressed	-2.31392	5e-05	0.000412	-6.40714	72.9254	14.6663
LOC_Os02g06920	zinc finger, C3HC4 type, domain containing protein, expressed	-2.31568	5e-05	0.000412	-6.19193	46.5947	9.35937
LOC_Os01g74040	zinc finger, RING-type, putative, expressed	-2.32139	5e-05	0.000412	-6.75115	61.8121	12.367
LOC_Os10g42340	expressed protein	-2.32651	5e-05	0.000412	-6.51262	149.593	29.8237
LOC_Os08g32360	expressed protein	-2.32805	5e-05	0.000412	-4.921	25.651	5.10846
LOC_Os11g32740	expressed protein	-2.33279	0.51215	0.69621	-0.55674	36.1889	7.18349
LOC_Os07g35160	expressed protein	-2.34548	5e-05	0.000412	-6.61783	65.1752	12.824
LOC_Os05g46460	hydrolase, alpha/beta fold family domain containing protein, expressed	-2.35099	5e-05	0.000412	-6.27317	29.6339	5.80857
LOC_Os01g74180	adaptin, putative, expressed	-2.35154	5e-05	0.000412	-4.73372	23.2985	4.56505
LOC_Os04g39590	fasciclin domain containing protein, expressed	-2.35163	5e-05	0.000412	-5.24384	23.9088	4.68433
LOC_Os03g55610	dof zinc finger domain containing protein, putative, expressed	-2.35367	5e-05	0.000412	-6.95685	215.355	42.1339
LOC_Os05g03860	CPuORF3 - conserved peptide uORF-containing transcript, expressed	-2.35537	5e-05	0.000412	-9.36071	437.392	85.4738
LOC_Os11g43750	polygalacturonase, putative, expressed	-2.35653	5e-05	0.000412	-6.56254	34.7412	6.78356
LOC_Os04g34350	retrotransposon protein, putative, Ty3-gypsy subclass, expressed	-2.35788	5e-05	0.000412	-10.3059	127.443	24.8613
LOC_Os02g57570	MATE efflux family protein, putative, expressed	-2.3591	5e-05	0.000412	-5.65791	32.4447	6.32389
LOC_Os01g61130	retrotransposon protein, putative, LINE subclass, expressed	-2.36076	5e-05	0.000412	-5.4389	57.9471	11.2816
LOC_Os03g15120	imidazole glycerol phosphate synthase hisHF, chloroplast precursor, putative, expressed	-2.36899	5e-05	0.000412	-4.3896	38.1942	7.39367
LOC_Os05g39760	VHS and GAT domain containing protein, expressed	-2.37277	5e-05	0.000412	-4.87269	72.2751	13.9545
LOC_Os10g09790	retrotransposon protein, putative, unclassified, expressed	-2.37507	5e-05	0.000412	-7.53412	69.0887	13.3181
LOC_Os02g46240	retrotransposon protein, putative, Ty3-gypsy subclass, expressed	-2.37584	5e-05	0.000412	-6.66401	177.615	34.22
LOC_Os03g63330	aspartokinase, chloroplast precursor, putative, expressed	-2.3768	5e-05	0.000412	-4.9908	44.9097	8.64671
LOC_Os05g48250	expressed protein	-2.37946	0.5311	0.712152	-17.0638	237.301	45.6048
LOC_Os01g73410	FYVE zinc finger domain containing protein, expressed	-2.38988	5e-05	0.000412	-6.10104	52.6829	10.0518
LOC_Os01g58194	protein disulfide isomerase, putative, expressed	-2.39221	5e-05	0.000412	-6.18103	30.9501	5.8957
LOC_Os07g43440	expressed protein	-2.40365	5e-05	0.000412	-7.0153	57.5509	10.8763
LOC_Os02g08364	protein phosphatase 2C, putative, expressed	-2.40472	5e-05	0.000412	-6.93684	90.9509	17.1756
LOC_Os09g27760	retrotransposon protein, putative, Ty3-gypsy subclass, expressed	-2.41556	5e-05	0.000412	-7.94266	41.7175	7.81919
LOC_Os01g56500	expressed protein	-2.42349	5e-05	0.000412	-6.3907	37.0143	6.89965
LOC_Os07g34550	retrotransposon protein, putative, unclassified, expressed	-2.42403	5e-05	0.000412	-5.9445	26.0916	4.86179
LOC_Os06g03830	retinol dehydrogenase, putative, expressed	-2.42747	5e-05	0.000412	-6.26009	34.7826	6.46576
LOC_Os05g11910	GDSL-like lipase/acylhydrolase, putative, expressed	-2.43195	5e-05	0.000412	-6.05996	29.2213	5.41515
LOC_Os02g03270	AT hook motif domain containing protein, expressed	-2.43423	5e-05	0.000412	-7.69078	29.6429	5.48462
LOC_Os07g01150	fatty acid hydroxylase, putative, expressed	-2.44014	5e-05	0.000412	-6.25988	35.9794	6.62975
LOC_Os08g34820	OsFBX292 - F-box domain containing protein, expressed	-2.44018	5e-05	0.000412	-7.09299	59.6561	10.9923
LOC_Os02g22160	DNA binding protein, putative, expressed	-2.45012	5e-05	0.000412	-6.81247	161.356	29.5276
LOC_Os06g11320	peptidyl-prolyl cis-trans isomerase CYP40, putative, expressed	-2.45062	5e-05	0.000412	-5.97256	29.7892	5.4494
LOC_Os04g03796	OsSub37 - Putative Subtilisin homologue, expressed	-2.45583	5e-05	0.000412	-6.45064	50.1013	9.1321
LOC_Os02g14790	WD domain, G-beta repeat domain containing protein, expressed	-2.46184	5e-05	0.000412	-6.0149	448.525	81.4143
LOC_Os11g11520	expressed protein	-2.46227	5e-05	0.000412	-5.81035	22.8465	4.14575
LOC_Os08g15840	ankyrin repeat-rich protein, putative, expressed	-2.47088	5e-05	0.000412	-6.82765	60.1286	10.8461
LOC_Os06g14060	MBTB10 - Bric-a-Brac, Tramtrack, Broad Complex BTB domain with Meprin and TRAF Homology MATH domain, expressed	-2.48358	5e-05	0.000412	-5.15002	29.3989	5.25653
LOC_Os01g47930	hypothetical protein	-2.48973	5e-05	0.000412	-9.4685	154.259	27.4642
LOC_Os06g11860	ethylene-responsive transcription factor, putative, expressed	-2.49549	5e-05	0.000412	-7.21425	27.7473	4.92044
LOC_Os12g42340	OsFBX464 - F-box domain containing protein, expressed	-2.50325	5e-05	0.000412	-7.09121	77.4821	13.6662
LOC_Os09g08370	retrotransposon protein, putative, Ty3-gypsy subclass, expressed	-2.50374	5e-05	0.000412	-5.60125	33.0661	5.83018
LOC_Os04g45390	retrotransposon protein, putative, unclassified, expressed	-2.52031	5e-05	0.000412	-7.56353	192.807	33.6073
LOC_Os07g37620	fiber expressed protein, putative, expressed	-2.52867	5e-05	0.000412	-6.85686	26.2555	4.55003
LOC_Os02g36360	ZOS2-11 - C2H2 zinc finger protein, expressed	-2.52995	5e-05	0.000412	-5.87277	30.1614	5.22227
LOC_Os08g08110	diacylglycerol kinase, putative, expressed	-2.53444	5e-05	0.000412	-7.42004	51.6661	8.91789
LOC_Os07g47560	expressed protein	-2.54721	5e-05	0.000412	-6.39928	45.4829	7.78144
LOC_Os02g36380	FAD binding domain of DNA photolyase domain containing protein, expressed	-2.54803	5e-05	0.000412	-5.73065	31.2564	5.34449
LOC_Os04g56970	tubulin/FtsZ domain containing protein, putative, expressed	-2.55494	5e-05	0.000412	-4.17818	1864.16	317.225
LOC_Os02g17390	3-hydroxyacyl-CoA dehydrogenase, putative, expressed	-2.55822	5e-05	0.000412	-6.64235	98.4966	16.7233
LOC_Os02g09720	multidrug resistance protein, putative, expressed	-2.56003	5e-05	0.000412	-5.61449	43.9102	7.44592
LOC_Os02g41540	retrotransposon protein, putative, unclassified, expressed	-2.57045	5e-05	0.000412	-6.40895	46.2708	7.78977
LOC_Os01g57150	SR protein related family member, putative, expressed	-2.57174	5e-05	0.000412	-6.32474	39.7075	6.67884
LOC_Os02g42890	cytochrome b561, putative, expressed	-2.58144	5e-05	0.000412	-7.41145	186.606	31.1769
LOC_Os04g42310	B4-BTB3 - Bric-a-Brac, Tramtrack, Broad Complex BTB domain with B4 subfamily conserved sequence, expressed	-2.59723	5e-05	0.000412	-7.7104	28.2238	4.66415
LOC_Os12g03470	alpha-N-arabinofuranosidase A, putative, expressed	-2.60093	5e-05	0.000412	-5.63792	131.009	21.5945
LOC_Os04g42710	retrotransposon protein, putative, unclassified, expressed	-2.60192	5e-05	0.000412	-6.52684	32.7651	5.39702
LOC_Os02g32360	transposon protein, putative, CACTA, En/Spm sub-class, expressed	-2.61098	5e-05	0.000412	-6.30516	63.5542	10.4031
LOC_Os01g42610	terpene synthase, putative, expressed	-2.61209	5e-05	0.000412	-6.82198	39.3455	6.43541
LOC_Os04g57650	expressed protein	-2.61458	5e-05	0.000412	-5.984	29.281	4.78101
LOC_Os07g18030	retrotransposon protein, putative, unclassified, expressed	-2.63127	5e-05	0.000412	-4.90549	33.2069	5.35965
LOC_Os03g02920	peroxidase precursor, putative, expressed	-2.63153	5e-05	0.000412	-7.06785	35.2666	5.69106
LOC_Os12g43140	late embryogenesis abundant protein D-34, putative, expressed	-2.63208	5e-05	0.000412	-6.91891	506.97	81.7801
LOC_Os01g25740	powdery mildew resistance protein PM3F, putative, expressed	-2.63355	5e-05	0.000412	-5.42998	92.5744	14.9181
LOC_Os03g55020	UDP-glucoronosyl and UDP-glucosyl transferase domain containing protein, expressed	-2.63448	5e-05	0.000412	-4.42218	34.9684	5.63142
LOC_Os02g46150	GAMM1 protein-like, putative, expressed	-2.63858	5e-05	0.000412	-6.4627	31.7138	5.09279
LOC_Os04g45930	RNA recognition motif containing protein, expressed	-2.64001	5e-05	0.000412	-6.669	44.6705	7.16638
LOC_Os03g59590	ATP/GTP/Ca++ binding protein, putative, expressed	-2.65125	5e-05	0.000412	-7.56289	65.4587	10.4199
LOC_Os02g03960	CPuORF1 - conserved peptide uORF-containing transcript, expressed	-2.65471	5e-05	0.000412	-7.88786	30.1953	4.79505
LOC_Os11g07060	receptor protein kinase CLAVATA1 precursor, putative, expressed	-2.65997	5e-05	0.000412	-5.66156	29.822	4.71851
LOC_Os05g01480	ras-related protein, putative, expressed	-2.66846	5e-05	0.000412	-5.4891	34.1425	5.37041
LOC_Os07g25200	retrotransposon protein, putative, Ty3-gypsy subclass, expressed	-2.6772	5e-05	0.000412	-7.02786	196.841	30.775
LOC_Os12g01510	MRH1, putative, expressed	-2.68045	5e-05	0.000412	-7.18493	39.0967	6.0988
LOC_Os01g49440	expressed protein	-2.68223	5e-05	0.000412	-6.41635	34.5395	5.38126
LOC_Os06g04070	pyridoxal-dependent decarboxylase protein, putative, expressed	-2.68399	5e-05	0.000412	-8.09202	106.716	16.6061
LOC_Os05g03040	AP2 domain containing protein, expressed	-2.69434	5e-05	0.000412	-8.01819	197.397	30.4973
LOC_Os07g41640	agenet domain-containing protein, putative, expressed	-2.69556	5e-05	0.000412	-3.67387	32.0111	4.94145
LOC_Os08g39450	AN1-like zinc finger domain containing protein, expressed	-2.69938	5e-05	0.000412	-7.40426	82.2976	12.6705
LOC_Os05g49360	expressed protein	-2.69959	5e-05	0.000412	-7.43981	95.4733	14.6969
LOC_Os06g09450	sucrose synthase, putative, expressed	-2.70287	5e-05	0.000412	-5.36891	1461.17	224.416
LOC_Os03g16250	retrotransposon protein, putative, unclassified	-2.70499	5e-05	0.000412	-7.67406	61.3465	9.40817
LOC_Os02g26014	terpene synthase, putative, expressed	-2.70902	5e-05	0.000412	-6.06583	28.2262	4.31674
LOC_Os10g38314	glutathione S-transferase, N-terminal domain containing protein, expressed	-2.71735	5e-05	0.000412	-6.95984	55.4688	8.43424
LOC_Os03g18160	mitochondrial carrier protein, putative, expressed	-2.72169	5e-05	0.000412	-7.99344	274.397	41.5976
LOC_Os04g56160	plasma membrane ATPase, putative, expressed	-2.72822	5e-05	0.000412	-7.86787	151.877	22.9199
LOC_Os05g35300	expressed protein	-2.74464	5e-05	0.000412	-7.51464	44.3633	6.61918
LOC_Os12g38100	membrane associated DUF588 domain containing protein, putative, expressed	-2.74809	5e-05	0.000412	-8.10406	160.177	23.842
LOC_Os07g47810	expressed protein	-2.75014	5e-05	0.000412	-8.18407	338.737	50.3489
LOC_Os03g62460	transposon protein, putative, CACTA, En/Spm sub-class, expressed	-2.75924	5e-05	0.000412	-4.92133	41.826	6.17779
LOC_Os11g02440	chalcone--flavonone isomerase, putative, expressed	-2.77096	5e-05	0.000412	-6.04889	27.7334	4.06314
LOC_Os02g53310	expressed protein	-2.77396	5e-05	0.000412	-7.00963	34.8338	5.09279
LOC_Os12g11380	transposon protein, putative, CACTA, En/Spm sub-class, expressed	-2.78703	0.14065	0.2979	-0.94305	49.0527	7.10694
LOC_Os02g36390	nucleotide-sugar transporter family protein, putative, expressed	-2.80447	5e-05	0.000412	-5.22085	28.8777	4.13362
LOC_Os03g03430	CBS domain containing protein, expressed	-2.80909	5e-05	0.000412	-8.02513	96.202	13.7267
LOC_Os12g43150	expressed protein	-2.81512	0.3351	0.528939	-1.39612	54.3317	7.71998
LOC_Os03g39490	retrotransposon protein, putative, Ty3-gypsy subclass	-2.82274	5e-05	0.000412	-7.52494	61.9635	8.75802
LOC_Os04g45070	remorin, putative, expressed	-2.83868	5e-05	0.000412	-5.95646	38.4654	5.37703
LOC_Os02g20900	hypothetical protein	-2.84796	5e-05	0.000412	-5.71557	28.8481	4.00677
LOC_Os07g01904	expressed protein	-2.84901	5e-05	0.000412	-7.73721	62.6983	8.702
LOC_Os02g08010	LTPL43 - Protease inhibitor/seed storage/LTP family protein precursor, putative, expressed	-2.8549	5e-05	0.000412	-7.20886	164.047	22.6756
LOC_Os08g33240	retrotransposon protein, putative, unclassified	-2.85552	5e-05	0.000412	-5.10694	58.2913	8.05391
LOC_Os08g05910	peptide transporter PTR2, putative, expressed	-2.86296	5e-05	0.000412	-7.69533	34.7093	4.77101
LOC_Os05g03610	phospholipase C, putative, expressed	-2.86548	5e-05	0.000412	-8.38681	173.164	23.7608
LOC_Os02g54090	expressed protein	-2.87318	0.082	0.202996	-2.91045	66.0072	9.00904
LOC_Os05g47840	IPP transferase, putative, expressed	-2.88613	5e-05	0.000412	-6.61925	39.3068	5.31686
LOC_Os12g38370	RALFL41 - Rapid ALkalinization Factor RALF family protein precursor, expressed	-2.8876	5e-05	0.000412	-6.68676	375.077	50.6834
LOC_Os05g11950	GDSL-like lipase/acylhydrolase, putative, expressed	-2.89104	5e-05	0.000412	-7.29382	38.0755	5.13281
LOC_Os10g29050	MBTB43 - Bric-a-Brac, Tramtrack, Broad Complex BTB domain with Meprin and TRAF Homology MATH domain, expressed	-2.89236	5e-05	0.000412	-7.82906	93.0944	12.5383
LOC_Os01g68650	plant-specific domain TIGR01615 family protein, expressed	-2.90032	5e-05	0.000412	-7.00997	32.8271	4.39692
LOC_Os12g27150	retrotransposon protein, putative, Ty3-gypsy subclass, expressed	-2.90067	5e-05	0.000412	-7.76551	32.6525	4.37249
LOC_Os07g10840	uncharacterized glycosyltransferase, putative, expressed	-2.91309	5e-05	0.000412	-7.878	132.025	17.5278
LOC_Os09g29620	expressed protein	-2.91323	5e-05	0.000412	-8.00888	42.6847	5.66634
LOC_Os02g57260	3-ketoacyl-CoA thiolase, peroxisomal precursor, putative, expressed	-2.92286	5e-05	0.000412	-7.71861	53.8997	7.10752
LOC_Os02g50380	retrotransposon, putative, centromere-specific, expressed	-2.92956	5e-05	0.000412	-8.38647	49.211	6.45918
LOC_Os03g13630	3-ketoacyl-CoA synthase, putative, expressed	-2.93657	5e-05	0.000412	-8.10352	91.6669	11.9733
LOC_Os08g08680	transposon protein, putative, CACTA, En/Spm sub-class, expressed	-2.9514	5e-05	0.000412	-5.15517	67.3645	8.70904
LOC_Os02g42940	MSP domain containing protein, expressed	-2.95227	5e-05	0.000412	-5.17347	2547.74	329.181
LOC_Os09g33620	Leucine Rich Repeat domain containing protein, expressed	-2.95433	0.10215	0.238491	-3.62453	49.983	6.44883
LOC_Os08g25860	expressed protein	-2.96933	5e-05	0.000412	-8.15129	567.535	72.4663
LOC_Os06g34750	expressed protein	-2.97947	5e-05	0.000412	-7.58507	57.8127	7.33018
LOC_Os02g38300	SNF7 domain containing protein, putative, expressed	-2.98723	5e-05	0.000412	-8.21703	124.955	15.7583
LOC_Os04g45720	aldehyde dehydrogenase, putative, expressed	-3.0011	5e-05	0.000412	-7.49675	34.1799	4.26922
LOC_Os05g48600	glycosyltransferase family 43 protein, putative, expressed	-3.02168	5e-05	0.000412	-4.35225	137.767	16.964
LOC_Os03g05620	inorganic phosphate transporter, putative, expressed	-3.03121	5e-05	0.000412	-7.87754	40.4069	4.94276
LOC_Os04g56500	expressed protein	-3.03206	5e-05	0.000412	-5.06188	69.9103	8.54672
LOC_Os08g07010	ABC-2 type transporter domain containing protein, expressed	-3.04984	5e-05	0.000412	-8.41508	49.6378	5.99401
LOC_Os11g12510	expressed protein	-3.05106	5e-05	0.000412	-7.53928	79.8932	9.63935
LOC_Os02g41530	expressed protein	-3.05768	5e-05	0.000412	-6.52457	80.4303	9.65979
LOC_Os07g39400	polyol transporter 5, putative, expressed	-3.05908	5e-05	0.000412	-8.41058	38.1093	4.57254
LOC_Os03g26930	OsSCP13 - Putative Serine Carboxypeptidase homologue, expressed	-3.09406	5e-05	0.000412	-9.59951	406.95	47.658
LOC_Os01g62810	regulator of chromosome condensation, putative, expressed	-3.09848	5e-05	0.000412	-5.99692	99.1137	11.5717
LOC_Os11g40890	expressed protein	-3.11136	5e-05	0.000412	-8.68974	68.6413	7.94276
LOC_Os12g13720	Plant PDR ABC transporter associated domain containing protein, expressed	-3.11252	5e-05	0.000412	-8.22702	46.2661	5.34935
LOC_Os07g43604	expressed protein	-3.12038	5e-05	0.000412	-8.3056	43.9092	5.04927
LOC_Os12g29510	expressed protein	-3.12635	5e-05	0.000412	-6.26365	62.1521	7.11756
LOC_Os05g40920	expressed protein	-3.13693	5e-05	0.000412	-7.95357	91.8907	10.4463
LOC_Os09g28550	expressed protein	-3.1476	5e-05	0.000412	-8.37426	60.0401	6.77517
LOC_Os05g33630	inosine-uridine preferring nucleoside hydrolase family protein, putative, expressed	-3.15637	5e-05	0.000412	-8.97488	97.5929	10.946
LOC_Os02g40170	retrotransposon protein, putative, unclassified, expressed	-3.15707	5e-05	0.000412	-8.37658	55.0333	6.16955
LOC_Os03g07910	nitrilase, putative, expressed	-3.15871	5e-05	0.000412	-6.4402	36.5986	4.09824
LOC_Os06g44360	expressed protein	-3.16331	5e-05	0.000412	-8.53415	39.0351	4.35716
LOC_Os06g21900	expressed protein	-3.19581	5e-05	0.000412	-7.8221	78.632	8.58153
LOC_Os05g03760	zinc finger family protein, putative, expressed	-3.19678	5e-05	0.000412	-8.94404	201.417	21.967
LOC_Os01g66680	S-domain receptor-like protein kinase, putative, expressed	-3.20115	5e-05	0.000412	-8.64381	40.2032	4.37137
LOC_Os01g65240	transposon protein, putative, Pong sub-class, expressed	-3.20242	5e-05	0.000412	-8.84988	61.3931	6.66952
LOC_Os03g63860	DANA2, putative, expressed	-3.21343	5e-05	0.000412	-8.91158	57.1377	6.16006
LOC_Os09g23520	expressed protein	-3.22266	5e-05	0.000412	-6.86686	45.7729	4.90333
LOC_Os01g59800	EAP30/Vps36 family domain containing protein, expressed	-3.22596	5e-05	0.000412	-8.02918	98.9309	10.5735
LOC_Os05g06780	LTPL104 - Protease inhibitor/seed storage/LTP family protein precursor, expressed	-3.23028	5e-05	0.000412	-9.55346	602.341	64.1848
LOC_Os01g48570	expressed protein	-3.23512	5e-05	0.000412	-8.0854	49.1896	5.22402
LOC_Os05g49520	CTP synthase, putative, expressed	-3.23576	5e-05	0.000412	-5.8383	54.278	5.76186
LOC_Os03g18860	pectinesterase, putative, expressed	-3.29546	5e-05	0.000412	-9.35029	141.411	14.4029
LOC_Os10g08410	retrotransposon protein, putative, unclassified, expressed	-3.30287	5e-05	0.000412	-7.17245	40.529	4.10678
LOC_Os07g01130	pentatricopeptide containing protein, putative, expressed	-3.31843	5e-05	0.000412	-7.72118	68.748	6.89147
LOC_Os07g11020	rc - bHLH transcription factor regulating proanthocyanidin production in seeds, expressed	-3.34259	5e-05	0.000412	-7.5677	66.1159	6.51759
LOC_Os04g39610	glycerophosphoryl diester phosphodiesterase family protein, putative, expressed	-3.34815	5e-05	0.000412	-9.19621	171.27	16.8185
LOC_Os02g12510	expressed protein	-3.36584	5e-05	0.000412	-7.51511	911.235	88.392
LOC_Os01g18240	MYB family transcription factor, putative, expressed	-3.36607	5e-05	0.000412	-9.22516	45.6477	4.42721
LOC_Os01g13520	auxin response factor 1, putative, expressed	-3.37634	5e-05	0.000412	-9.53474	121.612	11.711
LOC_Os02g57230	retrotransposon protein, putative, unclassified, expressed	-3.37735	5e-05	0.000412	-5.42671	1219.72	100.447
LOC_Os03g54063	expressed protein	-3.39681	5e-05	0.000412	-9.27441	126.557	12.0156
LOC_Os05g17630	retrotransposon protein, putative, Ty3-gypsy subclass, expressed	-3.41	5e-05	0.000412	-8.75787	67.7879	6.37735
LOC_Os05g32210	NAD kinase, putative, expressed	-3.42305	5e-05	0.000412	-9.32649	117.785	10.9811
LOC_Os02g40240	receptor kinase, putative, expressed	-3.43229	5e-05	0.000412	-6.2223	801.838	74.279
LOC_Os02g08440	WRKY71, expressed	-3.45252	5e-05	0.000412	-8.70375	54.2499	4.95548
LOC_Os02g01220	rhodanese-like domain containing protein, putative, expressed	-3.48517	5e-05	0.000412	-8.29401	127.565	11.3917
LOC_Os02g07410	glycine cleavage system H protein, putative, expressed	-3.49172	5e-05	0.000412	-8.87285	133.471	11.8652
LOC_Os03g16940	glyoxalase family protein, putative, expressed	-3.50079	5e-05	0.000412	-4.27055	49.5437	4.37669
LOC_Os05g02070	expressed protein	-3.5018	5e-05	0.000412	-9.46471	298.608	26.3606
LOC_Os05g08370	CESA1 - cellulose synthase, expressed	-3.50945	5e-05	0.000412	-9.5124	177.3	15.5689
LOC_Os02g33944	transposon protein, putative, CACTA, En/Spm sub-class, expressed	-3.52767	5e-05	0.000412	-9.34684	55.6334	4.82392
LOC_Os01g10450	protein kinase domain containing protein, expressed	-3.53452	5e-05	0.000412	-8.571	57.5692	4.96813
LOC_Os08g06550	acyl CoA binding protein, putative, expressed	-3.5346	5e-05	0.000412	-7.69599	188.794	16.2918
LOC_Os02g10140	bZIP transcription factor domain containing protein, expressed	-3.53724	5e-05	0.000412	-9.55272	57.986	4.99468
LOC_Os03g25360	peroxidase precursor, putative, expressed	-3.5832	5e-05	0.000412	-10.7818	132.824	11.0821
LOC_Os04g56600	expressed protein	-3.59883	5e-05	0.000412	-9.25992	109.955	9.07528
LOC_Os01g09220	transposon protein, putative, CACTA, En/Spm sub-class, expressed	-3.60842	5e-05	0.000412	-8.93421	81.2697	6.66327
LOC_Os01g60760	expressed protein	-3.61979	5e-05	0.000412	-7.70103	90.873	7.39215
LOC_Os02g07060	tubulin/FtsZ domain containing protein, putative, expressed	-3.65147	5e-05	0.000412	-10.4828	155.337	12.3615
LOC_Os05g34220	vrga1, putative, expressed	-3.65643	5e-05	0.000412	-9.16011	69.0391	5.47522
LOC_Os01g29210	hypothetical protein	-3.6684	5e-05	0.000412	-12.7152	164.07	12.9041
LOC_Os06g46620	retrotransposon protein, putative, unclassified	-3.67628	5e-05	0.000412	-10.6315	74.9825	5.86528
LOC_Os02g02320	OsSCP6 - Putative Serine Carboxypeptidase homologue, expressed	-3.68273	5e-05	0.000412	-9.81451	68.9434	5.36883
LOC_Os04g33250	conserved hypothetical protein	-3.69079	5e-05	0.000412	-10.4443	130.881	10.1353
LOC_Os02g33190	retrotransposon protein, putative, unclassified, expressed	-3.6971	5e-05	0.000412	-10.1084	305.061	23.5206
LOC_Os03g08470	AP2 domain containing protein, expressed	-3.72548	5e-05	0.000412	-10.2242	316.369	23.9173
LOC_Os09g32490	retrotransposon protein, putative, unclassified	-3.74158	5e-05	0.000412	-8.63741	159.797	11.9465
LOC_Os03g45930	expressed protein	-3.74617	5e-05	0.000412	-8.03717	60.4027	4.5014
LOC_Os06g02370	expressed protein	-3.85489	5e-05	0.000412	-9.85248	191.856	13.2599
LOC_Os04g44500	GEM, putative, expressed	-3.86734	5e-05	0.000412	-9.06113	76.4221	5.23642
LOC_Os11g05440	expressed protein	-3.89286	5e-05	0.000412	-10.2094	259.622	17.4773
LOC_Os03g05750	heavy-metal-associated domain-containing protein, putative, expressed	-3.93551	5e-05	0.000412	-9.77527	77.0676	5.03691
LOC_Os08g13920	glycosyl hydrolases family 16, putative, expressed	-3.93747	5e-05	0.000412	-10.6898	106.207	6.93196
LOC_Os02g34990	ACT domain containing protein, putative, expressed	-3.94622	5e-05	0.000412	-7.94692	105.625	6.85234
LOC_Os02g52500	expressed protein	-3.95254	5e-05	0.000412	-9.05447	2446.66	158.031
LOC_Os08g15460	preprotein translocase subunit secY, putative, expressed	-3.97803	5e-05	0.000412	-6.02936	90.793	5.76164
LOC_Os06g46700	expressed protein	-4.01135	5e-05	0.000412	-11.1193	126.767	7.86088
LOC_Os03g14560	cytochrome P450, putative, expressed	-4.01726	5e-05	0.000412	-10.9055	621.116	38.3581
LOC_Os01g15830	peroxidase precursor, putative, expressed	-4.02795	5e-05	0.000412	-10.6249	357.77	21.9316
LOC_Os02g36720	expressed protein	-4.04615	5e-05	0.000412	-11.2427	122	7.38492
LOC_Os06g13800	expressed protein	-4.04742	5e-05	0.000412	-10.9345	376.311	22.7589
LOC_Os04g58400	tRNA synthetase, putative, expressed	-4.05027	5e-05	0.000412	-10.4564	705.247	42.5685
LOC_Os06g46754	RIC10, putative, expressed	-4.07302	5e-05	0.000412	-11.1247	211.663	12.576
LOC_Os03g29540	ATP-dependent protease, putative, expressed	-4.08525	5e-05	0.000412	-8.66087	199.782	11.7699
LOC_Os01g43300	retrotransposon protein, putative, unclassified, expressed	-4.08967	5e-05	0.000412	-11.0267	98.2422	5.77011
LOC_Os08g02120	kinase, pfkB family, putative, expressed	-4.09605	5e-05	0.000412	-6.66302	148.048	8.65702
LOC_Os01g18120	cinnamoyl CoA reductase, putative, expressed	-4.09942	5e-05	0.000412	-11.1676	176.783	10.3132
LOC_Os07g46150	expressed protein	-4.18425	5e-05	0.000412	-10.83	93.4611	5.141
LOC_Os12g38960	ZOS12-07 - C2H2 zinc finger protein, expressed	-4.22914	5e-05	0.000412	-6.74247	156.959	8.36927
LOC_Os11g06690	serine esterase family protein, putative, expressed	-4.26626	5e-05	0.000412	-10.7312	122.372	6.35934
LOC_Os08g37800	CAMK_KIN1/SNF1/Nim1_like_AMPKh.4 - CAMK includes calcium/calmodulin depedent protein kinases, expressed	-4.29141	5e-05	0.000412	-7.13623	403.71	20.6171
LOC_Os01g54390	S4 domain containing protein, putative, expressed	-4.41749	5e-05	0.000412	-12.0977	137.895	6.45286
LOC_Os01g56600	signal recognition particle 54 kDa protein, putative, expressed	-4.88231	5e-05	0.000412	-8.92707	118.564	4.02004
LOC_Os06g06290	GDSL-like lipase/acylhydrolase, putative, expressed	-4.95051	5e-05	0.000412	-9.63637	159.916	5.17179
LOC_Os04g11004	retrotransposon protein, putative, unclassified, expressed	-4.96505	5e-05	0.000412	-10.9224	723.944	23.178
LOC_Os01g62020	NAD dependent epimerase/dehydratase family domain containing protein, expressed	-4.98209	5e-05	0.000412	-12.5726	138.553	4.38386
LOC_Os10g40790	expressed protein	-5.47261	5e-05	0.000412	-13.3799	191.698	4.31715
LOC_Os07g15410	expressed protein	-5.48632	5e-05	0.000412	-13.2784	252.865	5.64081
LOC_Os02g43160	expressed protein	-5.52508	5e-05	0.000412	-18.162	426.993	9.27268
LOC_Os03g32850	retrotransposon protein, putative, unclassified, expressed	-5.95116	5e-05	0.000412	-11.7987	835.227	13.4998
LOC_Os03g29560	retrotransposon protein, putative, unclassified, expressed	-6.13106	5e-05	0.000412	-9.41475	1796.02	25.6258
LOC_Os10g26040	retrotransposon protein, putative, unclassified, expressed	-6.42613	5e-05	0.000412	-8.61974	358.429	4.16815
LOC_Os11g10490	transposon protein, putative, CACTA, En/Spm sub-class, expressed	-7.28965	5e-05	0.000412	-16.2884	2075.97	13.2684
