# Supplementary material for: OsPhyB-Mediating Novel Regulatory Pathway for Drought Tolerance in Rice Root Identified by a Global RNA-Seq Transcriptome Analysis of Rice Genes in Response to Water Deficiencies
Source: Front Plant Sci. 2017 Apr 26;8:580. doi: 10.3389/fpls.2017.00580 (PMC5405136; doi:10.3389/fpls.2017.00580)
Supplement: Table S4 — Gene Ontology (GO) assignment in “biological process” category for genes up-regulated by 3 d of WD treatment. [file Table4.XLSX]

## Sheet: Sheet1
Table S4. Gene Ontology (GO) assignment in ‘biological process’ category for genes up-regulated by 3 d of WD treatment.
Types of regulation	Locus ID	RGAP Ver 6 Annotation	GO ID	GO Name	GO Type
water deficiency (3 days)	LOC_Os01g02020	acetyl-CoA acetyltransferase, cytosolic, putative, expressed	GO:0008152	metabolic process	biological_process
water deficiency (3 days)	LOC_Os01g02390	protein kinase domain containing protein, expressed	GO:0006468	protein amino acid phosphorylation	biological_process
water deficiency (3 days)	LOC_Os01g03050	fruit protein PKIWI502, putative, expressed	GO:0006412	translation	biological_process
water deficiency (3 days)	LOC_Os01g03050	fruit protein PKIWI502, putative, expressed	GO:0006418	tRNA aminoacylation for protein translation	biological_process
water deficiency (3 days)	LOC_Os01g04190	transporter family protein, putative, expressed	GO:0006810	transport	biological_process
water deficiency (3 days)	LOC_Os01g04190	transporter family protein, putative, expressed	GO:0055085	transmembrane transport	biological_process
water deficiency (3 days)	LOC_Os01g04630	muconate cycloisomerase, putative, expressed	GO:0008152	metabolic process	biological_process
water deficiency (3 days)	LOC_Os01g05650	metallothionein, putative, expressed	GO:0006950	response to stress	biological_process
water deficiency (3 days)	LOC_Os01g06640	basic helix-loop-helix, putative, expressed	GO:0045449	regulation of transcription	biological_process
water deficiency (3 days)	LOC_Os01g07376	thioredoxin, putative, expressed	GO:0045454	cell redox homeostasis	biological_process
water deficiency (3 days)	LOC_Os01g07530	uncharacterized glycosyltransferase, putative, expressed	GO:0006012	galactose metabolic process	biological_process
water deficiency (3 days)	LOC_Os01g07760	phospholipase D, putative, expressed	GO:0046470	phosphatidylcholine metabolic process	biological_process
water deficiency (3 days)	LOC_Os01g07760	phospholipase D, putative, expressed	GO:0016042	lipid catabolic process	biological_process
water deficiency (3 days)	LOC_Os01g07760	phospholipase D, putative, expressed	GO:0008152	metabolic process	biological_process
water deficiency (3 days)	LOC_Os01g08290	transmembrane protein, putative, expressed	GO:0015986	ATP synthesis coupled proton transport	biological_process
water deficiency (3 days)	LOC_Os01g09300	oxidoreductase, putative, expressed	GO:0006260	DNA replication	biological_process
water deficiency (3 days)	LOC_Os01g09460	hexokinase, putative, expressed	GO:0005975	carbohydrate metabolic process	biological_process
water deficiency (3 days)	LOC_Os01g09460	hexokinase, putative, expressed	GO:0006096	glycolysis	biological_process
water deficiency (3 days)	LOC_Os01g09620	zinc finger/CCCH transcription factor, putative, expressed	GO:0010150	leaf senescence	biological_process
water deficiency (3 days)	LOC_Os01g09620	zinc finger/CCCH transcription factor, putative, expressed	GO:0009867	jasmonic acid mediated signaling pathway	biological_process
water deficiency (3 days)	LOC_Os01g09620	zinc finger/CCCH transcription factor, putative, expressed	GO:0006807	nitrogen compound metabolic process	biological_process
water deficiency (3 days)	LOC_Os01g12400	S-locus lectin protein kinase family protein, putative, expressed	GO:0006468	protein amino acid phosphorylation	biological_process
water deficiency (3 days)	LOC_Os01g12400	S-locus lectin protein kinase family protein, putative, expressed	GO:0006811	ion transport	biological_process
water deficiency (3 days)	LOC_Os01g12530	smr domain containing protein, expressed	GO:0042309	homoiothermy	biological_process
water deficiency (3 days)	LOC_Os01g12530	smr domain containing protein, expressed	GO:0050826	response to freezing	biological_process
water deficiency (3 days)	LOC_Os01g12710	oxidoreductase, short chain dehydrogenase/reductase family domain containing protein, expressed	GO:0015996	chlorophyll catabolic process	biological_process
water deficiency (3 days)	LOC_Os01g12710	oxidoreductase, short chain dehydrogenase/reductase family domain containing protein, expressed	GO:0010304	PSII associated light-harvesting complex II catabolic process	biological_process
water deficiency (3 days)	LOC_Os01g12710	oxidoreductase, short chain dehydrogenase/reductase family domain containing protein, expressed	GO:0008152	metabolic process	biological_process
water deficiency (3 days)	LOC_Os01g12710	oxidoreductase, short chain dehydrogenase/reductase family domain containing protein, expressed	GO:0006561	proline biosynthetic process	biological_process
water deficiency (3 days)	LOC_Os01g14950	importin subunit alpha, putative, expressed	GO:0006606	protein import into nucleus	biological_process
water deficiency (3 days)	LOC_Os01g14950	importin subunit alpha, putative, expressed	GO:0006810	transport	biological_process
water deficiency (3 days)	LOC_Os01g14950	importin subunit alpha, putative, expressed	GO:0006886	intracellular protein transport	biological_process
water deficiency (3 days)	LOC_Os01g14950	importin subunit alpha, putative, expressed	GO:0015031	protein transport	biological_process
water deficiency (3 days)	LOC_Os01g14950	importin subunit alpha, putative, expressed	GO:0044419	interspecies interaction between organisms	biological_process
water deficiency (3 days)	LOC_Os01g15260	dynein light chain type 1 domain containing protein, expressed	GO:0007017	microtubule-based process	biological_process
water deficiency (3 days)	LOC_Os01g15860	pre-mRNA-processing factor 6, putative, expressed	GO:0000398	nuclear mRNA splicing, via spliceosome	biological_process
water deficiency (3 days)	LOC_Os01g15860	pre-mRNA-processing factor 6, putative, expressed	GO:0006396	RNA processing	biological_process
water deficiency (3 days)	LOC_Os01g16000	CRAL/TRIO domain containing protein, expressed	GO:0006810	transport	biological_process
water deficiency (3 days)	LOC_Os01g16180	MT-A70 domain containing protein, expressed	GO:0006139	nucleobase, nucleoside, nucleotide and nucleic acid metabolic process	biological_process
water deficiency (3 days)	LOC_Os01g16180	MT-A70 domain containing protein, expressed	GO:0032259	methylation	biological_process
water deficiency (3 days)	LOC_Os01g16430	cysteine proteinase inhibitor precursor protein, putative, expressed	GO:0006952	defense response	biological_process
water deficiency (3 days)	LOC_Os01g18680	retrotransposon protein, putative, unclassified	GO:0007186	G-protein coupled receptor protein signaling pathway	biological_process
water deficiency (3 days)	LOC_Os01g19190	retrotransposon protein, putative, unclassified	GO:0006278	RNA-dependent DNA replication	biological_process
water deficiency (3 days)	LOC_Os01g19190	retrotransposon protein, putative, unclassified	GO:0015074	DNA integration	biological_process
water deficiency (3 days)	LOC_Os01g21210	retrotransposon protein, putative, unclassified	GO:0006278	RNA-dependent DNA replication	biological_process
water deficiency (3 days)	LOC_Os01g21210	retrotransposon protein, putative, unclassified	GO:0006508	proteolysis	biological_process
water deficiency (3 days)	LOC_Os01g21600	retrotransposon protein, putative, unclassified	GO:0006810	transport	biological_process
water deficiency (3 days)	LOC_Os01g21600	retrotransposon protein, putative, unclassified	GO:0015074	DNA integration	biological_process
water deficiency (3 days)	LOC_Os01g21630	pectinacetylesterase domain containing protein, expressed	GO:0016068	type I hypersensitivity	biological_process
water deficiency (3 days)	LOC_Os01g22050	retrotransposon protein, putative, unclassified	GO:0006508	proteolysis	biological_process
water deficiency (3 days)	LOC_Os01g22050	retrotransposon protein, putative, unclassified	GO:0009405	pathogenesis	biological_process
water deficiency (3 days)	LOC_Os01g22900	neutral/alkaline invertase, putative, expressed	GO:0005978	glycogen biosynthetic process	biological_process
water deficiency (3 days)	LOC_Os01g22900	neutral/alkaline invertase, putative, expressed	GO:0042309	homoiothermy	biological_process
water deficiency (3 days)	LOC_Os01g22900	neutral/alkaline invertase, putative, expressed	GO:0050826	response to freezing	biological_process
water deficiency (3 days)	LOC_Os01g23850	transposon protein, putative, CACTA, En/Spm sub-class, expressed	GO:0006810	transport	biological_process
water deficiency (3 days)	LOC_Os01g24780	cytochrome P450, putative, expressed	GO:0055114	oxidation reduction	biological_process
water deficiency (3 days)	LOC_Os01g26060	hypothetical protein	GO:0042309	homoiothermy	biological_process
water deficiency (3 days)	LOC_Os01g26060	hypothetical protein	GO:0050826	response to freezing	biological_process
water deficiency (3 days)	LOC_Os01g36430	retrotransposon protein, putative, unclassified	GO:0006278	RNA-dependent DNA replication	biological_process
water deficiency (3 days)	LOC_Os01g36430	retrotransposon protein, putative, unclassified	GO:0015074	DNA integration	biological_process
water deficiency (3 days)	LOC_Os01g39380	SCD1, putative, expressed	GO:0006810	transport	biological_process
water deficiency (3 days)	LOC_Os01g40330	DUF630/DUF632 domains containing protein, putative, expressed	GO:0007010	cytoskeleton organization	biological_process
water deficiency (3 days)	LOC_Os01g41090	retrotransposon protein, putative, unclassified	GO:0016032	viral reproduction	biological_process
water deficiency (3 days)	LOC_Os01g41090	retrotransposon protein, putative, unclassified	GO:0015074	DNA integration	biological_process
water deficiency (3 days)	LOC_Os01g41090	retrotransposon protein, putative, unclassified	GO:0006278	RNA-dependent DNA replication	biological_process
water deficiency (3 days)	LOC_Os01g42640	ribosomal protein, putative	GO:0006355	regulation of transcription, DNA-dependent	biological_process
water deficiency (3 days)	LOC_Os01g42640	ribosomal protein, putative	GO:0006412	translation	biological_process
water deficiency (3 days)	LOC_Os01g42640	ribosomal protein, putative	GO:0042309	homoiothermy	biological_process
water deficiency (3 days)	LOC_Os01g42640	ribosomal protein, putative	GO:0050826	response to freezing	biological_process
water deficiency (3 days)	LOC_Os01g42830	adaptin ear-binding coat-associated protein 2, putative, expressed	GO:0006897	endocytosis	biological_process
water deficiency (3 days)	LOC_Os01g43410	CAMK_CAMK_like.9 - CAMK includes calcium/calmodulin depedent protein kinases, expressed	GO:0006468	protein amino acid phosphorylation	biological_process
water deficiency (3 days)	LOC_Os01g45810	transposon protein, putative, unclassified	GO:0006278	RNA-dependent DNA replication	biological_process
water deficiency (3 days)	LOC_Os01g45810	transposon protein, putative, unclassified	GO:0006508	proteolysis	biological_process
water deficiency (3 days)	LOC_Os01g45810	transposon protein, putative, unclassified	GO:0015074	DNA integration	biological_process
water deficiency (3 days)	LOC_Os01g49614	Protein kinase domain containing protein, expressed	GO:0006468	protein amino acid phosphorylation	biological_process
water deficiency (3 days)	LOC_Os01g50030	CPuORF25 - conserved peptide uORF-containing transcript, expressed	GO:0008610	lipid biosynthetic process	biological_process
water deficiency (3 days)	LOC_Os01g50030	CPuORF25 - conserved peptide uORF-containing transcript, expressed	GO:0008152	metabolic process	biological_process
water deficiency (3 days)	LOC_Os01g50080	MDR-like ABC transporter, putative, expressed	GO:0006810	transport	biological_process
water deficiency (3 days)	LOC_Os01g52260	serine acetyltransferase protein, putative, expressed	GO:0006535	cysteine biosynthetic process from serine	biological_process
water deficiency (3 days)	LOC_Os01g52260	serine acetyltransferase protein, putative, expressed	GO:0008652	cellular amino acid biosynthetic process	biological_process
water deficiency (3 days)	LOC_Os01g52400	bacterial transferase hexapeptide domain containing protein, expressed	GO:0008610	lipid biosynthetic process	biological_process
water deficiency (3 days)	LOC_Os01g53020	heat shock protein DnaJ, putative, expressed	GO:0006457	protein folding	biological_process
water deficiency (3 days)	LOC_Os01g53040	OsWRKY14 - Superfamily of TFs having WRKY and zinc finger domains, expressed	GO:0045449	regulation of transcription	biological_process
water deficiency (3 days)	LOC_Os01g53040	OsWRKY14 - Superfamily of TFs having WRKY and zinc finger domains, expressed	GO:0006350	transcription	biological_process
water deficiency (3 days)	LOC_Os01g53840	protein kinase family protein, putative, expressed	GO:0006468	protein amino acid phosphorylation	biological_process
water deficiency (3 days)	LOC_Os01g53840	protein kinase family protein, putative, expressed	GO:0016998	cell wall macromolecule catabolic process	biological_process
water deficiency (3 days)	LOC_Os01g55100	slTCP3, putative, expressed	GO:0050826	response to freezing	biological_process
water deficiency (3 days)	LOC_Os01g55100	slTCP3, putative, expressed	GO:0045449	regulation of transcription	biological_process
water deficiency (3 days)	LOC_Os01g55100	slTCP3, putative, expressed	GO:0042309	homoiothermy	biological_process
water deficiency (3 days)	LOC_Os01g55100	slTCP3, putative, expressed	GO:0007275	multicellular organismal development	biological_process
water deficiency (3 days)	LOC_Os01g55100	slTCP3, putative, expressed	GO:0006350	transcription	biological_process
water deficiency (3 days)	LOC_Os01g55390	retrotransposon protein, putative, unclassified, expressed	GO:0006278	RNA-dependent DNA replication	biological_process
water deficiency (3 days)	LOC_Os01g55900	holliday junction resolvase, putative, expressed	GO:0006139	nucleobase, nucleoside, nucleotide and nucleic acid metabolic process	biological_process
water deficiency (3 days)	LOC_Os01g55900	holliday junction resolvase, putative, expressed	GO:0006281	DNA repair	biological_process
water deficiency (3 days)	LOC_Os01g55900	holliday junction resolvase, putative, expressed	GO:0006310	DNA recombination	biological_process
water deficiency (3 days)	LOC_Os01g55900	holliday junction resolvase, putative, expressed	GO:0006974	response to DNA damage stimulus	biological_process
water deficiency (3 days)	LOC_Os01g56490	ubiquitin carboxyl-terminal hydrolase, putative, expressed	GO:0019941	modification-dependent protein catabolic process	biological_process
water deficiency (3 days)	LOC_Os01g56490	ubiquitin carboxyl-terminal hydrolase, putative, expressed	GO:0006511	ubiquitin-dependent protein catabolic process	biological_process
water deficiency (3 days)	LOC_Os01g56830	transposon protein, putative, unclassified	GO:0009306	protein secretion	biological_process
water deficiency (3 days)	LOC_Os01g58240	OsSub6 - Putative Subtilisin homologue, expressed	GO:0006508	proteolysis	biological_process
water deficiency (3 days)	LOC_Os01g58240	OsSub6 - Putative Subtilisin homologue, expressed	GO:0043086	negative regulation of catalytic activity	biological_process
water deficiency (3 days)	LOC_Os01g58570	retrotransposon protein, putative, Ty3-gypsy subclass	GO:0015074	DNA integration	biological_process
water deficiency (3 days)	LOC_Os01g58570	retrotransposon protein, putative, Ty3-gypsy subclass	GO:0006508	proteolysis	biological_process
water deficiency (3 days)	LOC_Os01g58570	retrotransposon protein, putative, Ty3-gypsy subclass	GO:0006333	chromatin assembly or disassembly	biological_process
water deficiency (3 days)	LOC_Os01g58570	retrotransposon protein, putative, Ty3-gypsy subclass	GO:0006278	RNA-dependent DNA replication	biological_process
water deficiency (3 days)	LOC_Os01g58790	GHMP kinases ATP-binding protein, putative, expressed	GO:0006566	threonine metabolic process	biological_process
water deficiency (3 days)	LOC_Os01g58790	GHMP kinases ATP-binding protein, putative, expressed	GO:0016114	terpenoid biosynthetic process	biological_process
water deficiency (3 days)	LOC_Os01g58790	GHMP kinases ATP-binding protein, putative, expressed	GO:0016310	phosphorylation	biological_process
water deficiency (3 days)	LOC_Os01g58950	cytochrome P450, putative, expressed	GO:0055114	oxidation reduction	biological_process
water deficiency (3 days)	LOC_Os01g59090	thylakoid lumenal 20 kDa protein, putative, expressed	GO:0015979	photosynthesis	biological_process
water deficiency (3 days)	LOC_Os01g60380	retrotransposon protein, putative, Ty3-gypsy subclass	GO:0006508	proteolysis	biological_process
water deficiency (3 days)	LOC_Os01g60380	retrotransposon protein, putative, Ty3-gypsy subclass	GO:0006333	chromatin assembly or disassembly	biological_process
water deficiency (3 days)	LOC_Os01g60380	retrotransposon protein, putative, Ty3-gypsy subclass	GO:0006278	RNA-dependent DNA replication	biological_process
water deficiency (3 days)	LOC_Os01g61590	CAMK_CAMK_like.1 - CAMK includes calcium/calmodulin depedent protein kinases, expressed	GO:0001539	ciliary or flagellar motility	biological_process
water deficiency (3 days)	LOC_Os01g61590	CAMK_CAMK_like.1 - CAMK includes calcium/calmodulin depedent protein kinases, expressed	GO:0005978	glycogen biosynthetic process	biological_process
water deficiency (3 days)	LOC_Os01g61590	CAMK_CAMK_like.1 - CAMK includes calcium/calmodulin depedent protein kinases, expressed	GO:0006334	nucleosome assembly	biological_process
water deficiency (3 days)	LOC_Os01g61590	CAMK_CAMK_like.1 - CAMK includes calcium/calmodulin depedent protein kinases, expressed	GO:0006468	protein amino acid phosphorylation	biological_process
water deficiency (3 days)	LOC_Os01g61620	protein kinase family protein, putative, expressed	GO:0006468	protein amino acid phosphorylation	biological_process
water deficiency (3 days)	LOC_Os01g63100	retrotransposon protein, putative, unclassified	GO:0015074	DNA integration	biological_process
water deficiency (3 days)	LOC_Os01g63100	retrotransposon protein, putative, unclassified	GO:0006508	proteolysis	biological_process
water deficiency (3 days)	LOC_Os01g63100	retrotransposon protein, putative, unclassified	GO:0006278	RNA-dependent DNA replication	biological_process
water deficiency (3 days)	LOC_Os01g63220	kinase, pfkB family, putative, expressed	GO:0006014	D-ribose metabolic process	biological_process
water deficiency (3 days)	LOC_Os01g64100	glycosyl hydrolase, putative, expressed	GO:0005975	carbohydrate metabolic process	biological_process
water deficiency (3 days)	LOC_Os01g64100	glycosyl hydrolase, putative, expressed	GO:0006032	chitin catabolic process	biological_process
water deficiency (3 days)	LOC_Os01g64100	glycosyl hydrolase, putative, expressed	GO:0008152	metabolic process	biological_process
water deficiency (3 days)	LOC_Os01g64110	glycosyl hydrolase, putative, expressed	GO:0006032	chitin catabolic process	biological_process
water deficiency (3 days)	LOC_Os01g64110	glycosyl hydrolase, putative, expressed	GO:0005975	carbohydrate metabolic process	biological_process
water deficiency (3 days)	LOC_Os01g64140	endoglucanase 22 precursor, putative	GO:0005975	carbohydrate metabolic process	biological_process
water deficiency (3 days)	LOC_Os01g65060	S-domain receptor-like protein kinase, putative	GO:0006468	protein amino acid phosphorylation	biological_process
water deficiency (3 days)	LOC_Os01g65060	S-domain receptor-like protein kinase, putative	GO:0048544	recognition of pollen	biological_process
water deficiency (3 days)	LOC_Os01g65480	dnaJ domain containing protein, expressed	GO:0006457	protein folding	biological_process
water deficiency (3 days)	LOC_Os01g65560	snRK1-interacting protein 1, putative, expressed	GO:0001539	ciliary or flagellar motility	biological_process
water deficiency (3 days)	LOC_Os01g65590	galactosyltransferase, putative, expressed	GO:0006486	protein amino acid glycosylation	biological_process
water deficiency (3 days)	LOC_Os01g66830	pectinacetylesterase domain containing protein, expressed	GO:0006955	immune response	biological_process
water deficiency (3 days)	LOC_Os01g67590	oligopeptidase, putative, expressed	GO:0006508	proteolysis	biological_process
water deficiency (3 days)	LOC_Os01g67770	two-component response regulator, putative, expressed	GO:0000160	two-component signal transduction system (phosphorelay)	biological_process
water deficiency (3 days)	LOC_Os01g67770	two-component response regulator, putative, expressed	GO:0006355	regulation of transcription, DNA-dependent	biological_process
water deficiency (3 days)	LOC_Os01g67770	two-component response regulator, putative, expressed	GO:0045449	regulation of transcription	biological_process
water deficiency (3 days)	LOC_Os01g68410	retrotransposon protein, putative, Ty3-gypsy subclass	GO:0015074	DNA integration	biological_process
water deficiency (3 days)	LOC_Os01g68410	retrotransposon protein, putative, Ty3-gypsy subclass	GO:0006508	proteolysis	biological_process
water deficiency (3 days)	LOC_Os01g68410	retrotransposon protein, putative, Ty3-gypsy subclass	GO:0006333	chromatin assembly or disassembly	biological_process
water deficiency (3 days)	LOC_Os01g69850	OsMADS65 - MADS-box family gene with MIKC* type-box, expressed	GO:0006355	regulation of transcription, DNA-dependent	biological_process
water deficiency (3 days)	LOC_Os01g71840	retrotransposon protein, putative, unclassified, expressed	GO:0006508	proteolysis	biological_process
water deficiency (3 days)	LOC_Os01g71840	retrotransposon protein, putative, unclassified, expressed	GO:0015074	DNA integration	biological_process
water deficiency (3 days)	LOC_Os01g72430	NADPH quinone oxidoreductase, putative, expressed	GO:0055114	oxidation reduction	biological_process
water deficiency (3 days)	LOC_Os01g72940	phosphatidylserine decarboxylase, putative, expressed	GO:0008654	phospholipid biosynthetic process	biological_process
water deficiency (3 days)	LOC_Os02g01740	U5 small nuclear ribonucleoprotein 200 kDa helicase, putative, expressed	GO:0007186	G-protein coupled receptor protein signaling pathway	biological_process
water deficiency (3 days)	LOC_Os02g03260	3-isopropylmalate dehydratase large subunit 2, putative, expressed	GO:0008152	metabolic process	biological_process
water deficiency (3 days)	LOC_Os02g03260	3-isopropylmalate dehydratase large subunit 2, putative, expressed	GO:0008652	cellular amino acid biosynthetic process	biological_process
water deficiency (3 days)	LOC_Os02g04640	Myb-like DNA-binding domain containing protein, putative, expressed	GO:0045449	regulation of transcription	biological_process
water deficiency (3 days)	LOC_Os02g04650	activator of 90 kDa heat shock protein ATPase homolog, putative, expressed	GO:0042309	homoiothermy	biological_process
water deficiency (3 days)	LOC_Os02g04650	activator of 90 kDa heat shock protein ATPase homolog, putative, expressed	GO:0050826	response to freezing	biological_process
water deficiency (3 days)	LOC_Os02g05030	sucrose-phosphatase, putative, expressed	GO:0008152	metabolic process	biological_process
water deficiency (3 days)	LOC_Os02g05030	sucrose-phosphatase, putative, expressed	GO:0005986	sucrose biosynthetic process	biological_process
water deficiency (3 days)	LOC_Os02g05510	GATA transcription factor 25, putative, expressed	GO:0006355	regulation of transcription, DNA-dependent	biological_process
water deficiency (3 days)	LOC_Os02g07760	aldehyde dehydrogenase, putative, expressed	GO:0008152	metabolic process	biological_process
water deficiency (3 days)	LOC_Os02g07760	aldehyde dehydrogenase, putative, expressed	GO:0055114	oxidation reduction	biological_process
water deficiency (3 days)	LOC_Os02g08490	chaperone protein clpB 1, putative, expressed	GO:0051085	chaperone mediated protein folding requiring cofactor	biological_process
water deficiency (3 days)	LOC_Os02g08490	chaperone protein clpB 1, putative, expressed	GO:0019538	protein metabolic process	biological_process
water deficiency (3 days)	LOC_Os02g08490	chaperone protein clpB 1, putative, expressed	GO:0006260	DNA replication	biological_process
water deficiency (3 days)	LOC_Os02g09150	inorganic H+ pyrophosphatase, putative, expressed	GO:0015992	proton transport	biological_process
water deficiency (3 days)	LOC_Os02g10070	citrate synthase, putative, expressed	GO:0006099	tricarboxylic acid cycle	biological_process
water deficiency (3 days)	LOC_Os02g10070	citrate synthase, putative, expressed	GO:0044262	cellular carbohydrate metabolic process	biological_process
water deficiency (3 days)	LOC_Os02g10310	fumarylacetoacetase, putative, expressed	GO:0008152	metabolic process	biological_process
water deficiency (3 days)	LOC_Os02g10310	fumarylacetoacetase, putative, expressed	GO:0009072	aromatic amino acid family metabolic process	biological_process
water deficiency (3 days)	LOC_Os02g10970	peptidyl-prolyl cis-trans isomerase, putative, expressed	GO:0006457	protein folding	biological_process
water deficiency (3 days)	LOC_Os02g12550	cytochrome P450, putative, expressed	GO:0055114	oxidation reduction	biological_process
water deficiency (3 days)	LOC_Os02g14110	aminotransferase, classes I and II, domain containing protein, expressed	GO:0006520	cellular amino acid metabolic process	biological_process
water deficiency (3 days)	LOC_Os02g14110	aminotransferase, classes I and II, domain containing protein, expressed	GO:0009058	biosynthetic process	biological_process
water deficiency (3 days)	LOC_Os02g14780	splicing factor 3 subunit 1, putative, expressed	GO:0006396	RNA processing	biological_process
water deficiency (3 days)	LOC_Os02g14780	splicing factor 3 subunit 1, putative, expressed	GO:0042309	homoiothermy	biological_process
water deficiency (3 days)	LOC_Os02g14780	splicing factor 3 subunit 1, putative, expressed	GO:0050826	response to freezing	biological_process
water deficiency (3 days)	LOC_Os02g15580	cyclic nucleotide-gated ion channel 1, putative, expressed	GO:0006813	potassium ion transport	biological_process
water deficiency (3 days)	LOC_Os02g15580	cyclic nucleotide-gated ion channel 1, putative, expressed	GO:0006811	ion transport	biological_process
water deficiency (3 days)	LOC_Os02g15580	cyclic nucleotide-gated ion channel 1, putative, expressed	GO:0006810	transport	biological_process
water deficiency (3 days)	LOC_Os02g16030	harpin-induced protein 1 domain containing protein, expressed	GO:0007186	G-protein coupled receptor protein signaling pathway	biological_process
water deficiency (3 days)	LOC_Os02g16670	ATP-binding domain-containing protein, putative, expressed	GO:0006412	translation	biological_process
water deficiency (3 days)	LOC_Os02g16670	ATP-binding domain-containing protein, putative, expressed	GO:0008033	tRNA processing	biological_process
water deficiency (3 days)	LOC_Os02g17880	glycosyl hydrolases family 16, putative	GO:0005975	carbohydrate metabolic process	biological_process
water deficiency (3 days)	LOC_Os02g17880	glycosyl hydrolases family 16, putative	GO:0006073	cellular glucan metabolic process	biological_process
water deficiency (3 days)	LOC_Os02g19220	expressed protein	GO:0008152	metabolic process	biological_process
water deficiency (3 days)	LOC_Os02g19620	retrotransposon protein, putative, unclassified	GO:0006508	proteolysis	biological_process
water deficiency (3 days)	LOC_Os02g19620	retrotransposon protein, putative, unclassified	GO:0015074	DNA integration	biological_process
water deficiency (3 days)	LOC_Os02g20980	expressed protein	GO:0006754	ATP biosynthetic process	biological_process
water deficiency (3 days)	LOC_Os02g21300	transposon protein, putative, unclassified, expressed	GO:0007585	respiratory gaseous exchange	biological_process
water deficiency (3 days)	LOC_Os02g21300	transposon protein, putative, unclassified, expressed	GO:0022900	electron transport chain	biological_process
water deficiency (3 days)	LOC_Os02g21300	transposon protein, putative, unclassified, expressed	GO:0055114	oxidation reduction	biological_process
water deficiency (3 days)	LOC_Os02g27830	conserved hypothetical protein	GO:0007229	integrin-mediated signaling pathway	biological_process
water deficiency (3 days)	LOC_Os02g27830	conserved hypothetical protein	GO:0007160	cell-matrix adhesion	biological_process
water deficiency (3 days)	LOC_Os02g27830	conserved hypothetical protein	GO:0007155	cell adhesion	biological_process
water deficiency (3 days)	LOC_Os02g32140	AP2 domain containing protein, expressed	GO:0050826	response to freezing	biological_process
water deficiency (3 days)	LOC_Os02g32140	AP2 domain containing protein, expressed	GO:0045449	regulation of transcription	biological_process
water deficiency (3 days)	LOC_Os02g32140	AP2 domain containing protein, expressed	GO:0042309	homoiothermy	biological_process
water deficiency (3 days)	LOC_Os02g32140	AP2 domain containing protein, expressed	GO:0016068	type I hypersensitivity	biological_process
water deficiency (3 days)	LOC_Os02g32140	AP2 domain containing protein, expressed	GO:0006355	regulation of transcription, DNA-dependent	biological_process
water deficiency (3 days)	LOC_Os02g32140	AP2 domain containing protein, expressed	GO:0006350	transcription	biological_process
water deficiency (3 days)	LOC_Os02g33430	E2F family transcription factor protein, putative, expressed	GO:0006350	transcription	biological_process
water deficiency (3 days)	LOC_Os02g33430	E2F family transcription factor protein, putative, expressed	GO:0006355	regulation of transcription, DNA-dependent	biological_process
water deficiency (3 days)	LOC_Os02g33430	E2F family transcription factor protein, putative, expressed	GO:0045449	regulation of transcription	biological_process
water deficiency (3 days)	LOC_Os02g33680	U-box domain containing protein, expressed	GO:0016567	protein ubiquitination	biological_process
water deficiency (3 days)	LOC_Os02g33750	transposon protein, putative, unclassified, expressed	GO:0045449	regulation of transcription	biological_process
water deficiency (3 days)	LOC_Os02g33860	WD domain, G-beta repeat domain containing protein, expressed	GO:0045449	regulation of transcription	biological_process
water deficiency (3 days)	LOC_Os02g34900	transposon protein, putative, CACTA, En/Spm sub-class	GO:0006313	transposition, DNA-mediated	biological_process
water deficiency (3 days)	LOC_Os02g36220	terpene synthase, putative, expressed	GO:0006952	defense response	biological_process
water deficiency (3 days)	LOC_Os02g36220	terpene synthase, putative, expressed	GO:0008152	metabolic process	biological_process
water deficiency (3 days)	LOC_Os02g36220	terpene synthase, putative, expressed	GO:0051501	diterpene phytoalexin metabolic process	biological_process
water deficiency (3 days)	LOC_Os02g38140	glycosyl transferase family 17 protein, putative, expressed	GO:0006487	protein amino acid N-linked glycosylation	biological_process
water deficiency (3 days)	LOC_Os02g40770	SET domain containing protein, expressed	GO:0016568	chromatin modification	biological_process
water deficiency (3 days)	LOC_Os02g41670	phenylalanine ammonia-lyase, putative, expressed	GO:0006559	L-phenylalanine catabolic process	biological_process
water deficiency (3 days)	LOC_Os02g41670	phenylalanine ammonia-lyase, putative, expressed	GO:0009058	biosynthetic process	biological_process
water deficiency (3 days)	LOC_Os02g41670	phenylalanine ammonia-lyase, putative, expressed	GO:0009698	phenylpropanoid metabolic process	biological_process
water deficiency (3 days)	LOC_Os02g42220	transposon protein, putative, unclassified, expressed	GO:0050826	response to freezing	biological_process
water deficiency (3 days)	LOC_Os02g42220	transposon protein, putative, unclassified, expressed	GO:0042309	homoiothermy	biological_process
water deficiency (3 days)	LOC_Os02g42220	transposon protein, putative, unclassified, expressed	GO:0006810	transport	biological_process
water deficiency (3 days)	LOC_Os02g43290	protein kinase domain containing protein, expressed	GO:0006468	protein amino acid phosphorylation	biological_process
water deficiency (3 days)	LOC_Os02g44124	retrotransposon protein, putative, unclassified	GO:0006333	chromatin assembly or disassembly	biological_process
water deficiency (3 days)	LOC_Os02g44124	retrotransposon protein, putative, unclassified	GO:0006508	proteolysis	biological_process
water deficiency (3 days)	LOC_Os02g44124	retrotransposon protein, putative, unclassified	GO:0015074	DNA integration	biological_process
water deficiency (3 days)	LOC_Os02g45110	MT-A70 domain containing protein, expressed	GO:0007186	G-protein coupled receptor protein signaling pathway	biological_process
water deficiency (3 days)	LOC_Os02g45110	MT-A70 domain containing protein, expressed	GO:0006418	tRNA aminoacylation for protein translation	biological_process
water deficiency (3 days)	LOC_Os02g45110	MT-A70 domain containing protein, expressed	GO:0006412	translation	biological_process
water deficiency (3 days)	LOC_Os02g45110	MT-A70 domain containing protein, expressed	GO:0006139	nucleobase, nucleoside, nucleotide and nucleic acid metabolic process	biological_process
water deficiency (3 days)	LOC_Os02g45130	protein kinase, putative, expressed	GO:0006468	protein amino acid phosphorylation	biological_process
water deficiency (3 days)	LOC_Os02g45940	Core histone H2A/H2B/H3/H4 domain containing protein, putative, expressed	GO:0006334	nucleosome assembly	biological_process
water deficiency (3 days)	LOC_Os02g45940	Core histone H2A/H2B/H3/H4 domain containing protein, putative, expressed	GO:0006352	transcription initiation	biological_process
water deficiency (3 days)	LOC_Os02g46080	protein phosphatase 2C, putative, expressed	GO:0006470	protein amino acid dephosphorylation	biological_process
water deficiency (3 days)	LOC_Os02g46130	tRNA synthetases class II domain containing protein, expressed	GO:0006422	aspartyl-tRNA aminoacylation	biological_process
water deficiency (3 days)	LOC_Os02g46130	tRNA synthetases class II domain containing protein, expressed	GO:0006418	tRNA aminoacylation for protein translation	biological_process
water deficiency (3 days)	LOC_Os02g46130	tRNA synthetases class II domain containing protein, expressed	GO:0006412	translation	biological_process
water deficiency (3 days)	LOC_Os02g46260	OsSCP9 - Putative Serine Carboxypeptidase homologue, expressed	GO:0006508	proteolysis	biological_process
water deficiency (3 days)	LOC_Os02g48950	ubiquitin-conjugating enzyme, putative	GO:0043687	post-translational protein modification	biological_process
water deficiency (3 days)	LOC_Os02g48950	ubiquitin-conjugating enzyme, putative	GO:0051246	regulation of protein metabolic process	biological_process
water deficiency (3 days)	LOC_Os02g51180	cullin, putative, expressed	GO:0006511	ubiquitin-dependent protein catabolic process	biological_process
water deficiency (3 days)	LOC_Os02g51440	laccase precursor protein, putative, expressed	GO:0055114	oxidation reduction	biological_process
water deficiency (3 days)	LOC_Os02g51440	laccase precursor protein, putative, expressed	GO:0046274	lignin catabolic process	biological_process
water deficiency (3 days)	LOC_Os02g51520	retrotransposon protein, putative, unclassified	GO:0006278	RNA-dependent DNA replication	biological_process
water deficiency (3 days)	LOC_Os02g51520	retrotransposon protein, putative, unclassified	GO:0006508	proteolysis	biological_process
water deficiency (3 days)	LOC_Os02g51520	retrotransposon protein, putative, unclassified	GO:0015074	DNA integration	biological_process
water deficiency (3 days)	LOC_Os02g51530	retrotransposon protein, putative, unclassified	GO:0006265	DNA topological change	biological_process
water deficiency (3 days)	LOC_Os02g51980	retrotransposon protein, putative, Ty1-copia subclass	GO:0015074	DNA integration	biological_process
water deficiency (3 days)	LOC_Os02g51980	retrotransposon protein, putative, Ty1-copia subclass	GO:0006508	proteolysis	biological_process
water deficiency (3 days)	LOC_Os02g52060	peptide transporter like protein, putative	GO:0006857	oligopeptide transport	biological_process
water deficiency (3 days)	LOC_Os02g52100	retrotransposon protein, putative, unclassified	GO:0006278	RNA-dependent DNA replication	biological_process
water deficiency (3 days)	LOC_Os02g52100	retrotransposon protein, putative, unclassified	GO:0006508	proteolysis	biological_process
water deficiency (3 days)	LOC_Os02g52100	retrotransposon protein, putative, unclassified	GO:0015074	DNA integration	biological_process
water deficiency (3 days)	LOC_Os02g52480	cyclin-dependent kinase inhibitor, putative, expressed	GO:0051301	cell division	biological_process
water deficiency (3 days)	LOC_Os02g52480	cyclin-dependent kinase inhibitor, putative, expressed	GO:0007067	mitosis	biological_process
water deficiency (3 days)	LOC_Os02g52480	cyclin-dependent kinase inhibitor, putative, expressed	GO:0007050	cell cycle arrest	biological_process
water deficiency (3 days)	LOC_Os02g52480	cyclin-dependent kinase inhibitor, putative, expressed	GO:0007049	cell cycle	biological_process
water deficiency (3 days)	LOC_Os02g52480	cyclin-dependent kinase inhibitor, putative, expressed	GO:0005975	carbohydrate metabolic process	biological_process
water deficiency (3 days)	LOC_Os02g54160	AP2 domain containing protein, expressed	GO:0006350	transcription	biological_process
water deficiency (3 days)	LOC_Os02g54160	AP2 domain containing protein, expressed	GO:0006355	regulation of transcription, DNA-dependent	biological_process
water deficiency (3 days)	LOC_Os02g54160	AP2 domain containing protein, expressed	GO:0006952	defense response	biological_process
water deficiency (3 days)	LOC_Os02g54160	AP2 domain containing protein, expressed	GO:0045449	regulation of transcription	biological_process
water deficiency (3 days)	LOC_Os02g55570	shugoshin-1, putative, expressed	GO:0045132	meiotic chromosome segregation	biological_process
water deficiency (3 days)	LOC_Os02g55570	shugoshin-1, putative, expressed	GO:0007186	G-protein coupled receptor protein signaling pathway	biological_process
water deficiency (3 days)	LOC_Os02g55720	cyclin, N-terminal domain containing protein	GO:0007049	cell cycle	biological_process
water deficiency (3 days)	LOC_Os02g55720	cyclin, N-terminal domain containing protein	GO:0008152	metabolic process	biological_process
water deficiency (3 days)	LOC_Os02g55720	cyclin, N-terminal domain containing protein	GO:0051301	cell division	biological_process
water deficiency (3 days)	LOC_Os02g56270	ENTH domain containing protein, expressed	GO:0008152	metabolic process	biological_process
water deficiency (3 days)	LOC_Os02g57080	serine/threonine-protein kinase, putative, expressed	GO:0006468	protein amino acid phosphorylation	biological_process
water deficiency (3 days)	LOC_Os02g57090	anthranilate phosphoribosyltransferase, putative, expressed	GO:0006810	transport	biological_process
water deficiency (3 days)	LOC_Os02g58350	OsRR3 type-A response regulator, expressed	GO:0009735	response to cytokinin stimulus	biological_process
water deficiency (3 days)	LOC_Os02g58350	OsRR3 type-A response regulator, expressed	GO:0006355	regulation of transcription, DNA-dependent	biological_process
water deficiency (3 days)	LOC_Os02g58350	OsRR3 type-A response regulator, expressed	GO:0000160	two-component signal transduction system (phosphorelay)	biological_process
water deficiency (3 days)	LOC_Os03g01970	THO complex subunit 1, putative, expressed	GO:0006508	proteolysis	biological_process
water deficiency (3 days)	LOC_Os03g02100	valyl-tRNA synthetase, putative, expressed	GO:0006412	translation	biological_process
water deficiency (3 days)	LOC_Os03g02100	valyl-tRNA synthetase, putative, expressed	GO:0006418	tRNA aminoacylation for protein translation	biological_process
water deficiency (3 days)	LOC_Os03g02100	valyl-tRNA synthetase, putative, expressed	GO:0006438	valyl-tRNA aminoacylation	biological_process
water deficiency (3 days)	LOC_Os03g02260	DnaK family protein, putative, expressed	GO:0006950	response to stress	biological_process
water deficiency (3 days)	LOC_Os03g02260	DnaK family protein, putative, expressed	GO:0006457	protein folding	biological_process
water deficiency (3 days)	LOC_Os03g03510	CAMK_KIN1/SNF1/Nim1_like.15 - CAMK includes calcium/calmodulin depedent protein kinases, expressed	GO:0006468	protein amino acid phosphorylation	biological_process
water deficiency (3 days)	LOC_Os03g03510	CAMK_KIN1/SNF1/Nim1_like.15 - CAMK includes calcium/calmodulin depedent protein kinases, expressed	GO:0007165	signal transduction	biological_process
water deficiency (3 days)	LOC_Os03g03610	1,3-beta-glucan synthase component domain containing protein, expressed	GO:0006075	1,3-beta-glucan biosynthetic process	biological_process
water deficiency (3 days)	LOC_Os03g04020	expansin precursor, putative, expressed	GO:0019953	sexual reproduction	biological_process
water deficiency (3 days)	LOC_Os03g04140	serine acetyltransferase protein, putative, expressed	GO:0008652	cellular amino acid biosynthetic process	biological_process
water deficiency (3 days)	LOC_Os03g04140	serine acetyltransferase protein, putative, expressed	GO:0006535	cysteine biosynthetic process from serine	biological_process
water deficiency (3 days)	LOC_Os03g04400	heat shock protein DnaJ, putative, expressed	GO:0006457	protein folding	biological_process
water deficiency (3 days)	LOC_Os03g05350	retrotransposon protein, putative, unclassified	GO:0006278	RNA-dependent DNA replication	biological_process
water deficiency (3 days)	LOC_Os03g05350	retrotransposon protein, putative, unclassified	GO:0006333	chromatin assembly or disassembly	biological_process
water deficiency (3 days)	LOC_Os03g05350	retrotransposon protein, putative, unclassified	GO:0006508	proteolysis	biological_process
water deficiency (3 days)	LOC_Os03g05350	retrotransposon protein, putative, unclassified	GO:0015074	DNA integration	biological_process
water deficiency (3 days)	LOC_Os03g05420	MT-A70 domain containing protein, expressed	GO:0032259	methylation	biological_process
water deficiency (3 days)	LOC_Os03g05420	MT-A70 domain containing protein, expressed	GO:0006508	proteolysis	biological_process
water deficiency (3 days)	LOC_Os03g05420	MT-A70 domain containing protein, expressed	GO:0006139	nucleobase, nucleoside, nucleotide and nucleic acid metabolic process	biological_process
water deficiency (3 days)	LOC_Os03g05910	expressed protein	GO:0006813	potassium ion transport	biological_process
water deficiency (3 days)	LOC_Os03g05910	expressed protein	GO:0008152	metabolic process	biological_process
water deficiency (3 days)	LOC_Os03g06520	sulfate transporter, putative, expressed	GO:0046677	response to antibiotic	biological_process
water deficiency (3 days)	LOC_Os03g06520	sulfate transporter, putative, expressed	GO:0015904	tetracycline transport	biological_process
water deficiency (3 days)	LOC_Os03g06520	sulfate transporter, putative, expressed	GO:0008272	sulfate transport	biological_process
water deficiency (3 days)	LOC_Os03g06520	sulfate transporter, putative, expressed	GO:0006810	transport	biological_process
water deficiency (3 days)	LOC_Os03g06620	1,2-dihydroxy-3-keto-5-methylthiopentene dioxygenase protein, putative, expressed	GO:0008652	cellular amino acid biosynthetic process	biological_process
water deficiency (3 days)	LOC_Os03g06620	1,2-dihydroxy-3-keto-5-methylthiopentene dioxygenase protein, putative, expressed	GO:0009086	methionine biosynthetic process	biological_process
water deficiency (3 days)	LOC_Os03g06620	1,2-dihydroxy-3-keto-5-methylthiopentene dioxygenase protein, putative, expressed	GO:0019509	L-methionine salvage from methylthioadenosine	biological_process
water deficiency (3 days)	LOC_Os03g06620	1,2-dihydroxy-3-keto-5-methylthiopentene dioxygenase protein, putative, expressed	GO:0055114	oxidation reduction	biological_process
water deficiency (3 days)	LOC_Os03g09250	inositol-3-phosphate synthase, putative, expressed	GO:0008654	phospholipid biosynthetic process	biological_process
water deficiency (3 days)	LOC_Os03g09250	inositol-3-phosphate synthase, putative, expressed	GO:0008152	metabolic process	biological_process
water deficiency (3 days)	LOC_Os03g09250	inositol-3-phosphate synthase, putative, expressed	GO:0006021	inositol biosynthetic process	biological_process
water deficiency (3 days)	LOC_Os03g10800	BTBN4 - Bric-a-Brac, Tramtrack, Broad Complex BTB domain with non-phototropic hypocotyl 3 NPH3 domain, expressed	GO:0009416	response to light stimulus	biological_process
water deficiency (3 days)	LOC_Os03g11350	UDP-glucoronosyl and UDP-glucosyl transferase, putative, expressed	GO:0006605	protein targeting	biological_process
water deficiency (3 days)	LOC_Os03g11350	UDP-glucoronosyl and UDP-glucosyl transferase, putative, expressed	GO:0006886	intracellular protein transport	biological_process
water deficiency (3 days)	LOC_Os03g11350	UDP-glucoronosyl and UDP-glucosyl transferase, putative, expressed	GO:0008152	metabolic process	biological_process
water deficiency (3 days)	LOC_Os03g11410	mitochondrial-processing peptidase subunit, mitochondrial precursor, putative, expressed	GO:0006508	proteolysis	biological_process
water deficiency (3 days)	LOC_Os03g11580	expressed protein	GO:0007155	cell adhesion	biological_process
water deficiency (3 days)	LOC_Os03g11960	copper/zinc superoxide dismutase, putative, expressed	GO:0006801	superoxide metabolic process	biological_process
water deficiency (3 days)	LOC_Os03g11960	copper/zinc superoxide dismutase, putative, expressed	GO:0055114	oxidation reduction	biological_process
water deficiency (3 days)	LOC_Os03g12236	heat shock protein DnaJ, putative, expressed	GO:0006457	protein folding	biological_process
water deficiency (3 days)	LOC_Os03g14120	dihydrodipicolinate reductase, putative, expressed	GO:0055114	oxidation reduction	biological_process
water deficiency (3 days)	LOC_Os03g14120	dihydrodipicolinate reductase, putative, expressed	GO:0019877	diaminopimelate biosynthetic process	biological_process
water deficiency (3 days)	LOC_Os03g14120	dihydrodipicolinate reductase, putative, expressed	GO:0009089	lysine biosynthetic process via diaminopimelate	biological_process
water deficiency (3 days)	LOC_Os03g14120	dihydrodipicolinate reductase, putative, expressed	GO:0009085	lysine biosynthetic process	biological_process
water deficiency (3 days)	LOC_Os03g14120	dihydrodipicolinate reductase, putative, expressed	GO:0008652	cellular amino acid biosynthetic process	biological_process
water deficiency (3 days)	LOC_Os03g14120	dihydrodipicolinate reductase, putative, expressed	GO:0008152	metabolic process	biological_process
water deficiency (3 days)	LOC_Os03g15540	HEAT repeat family protein, putative, expressed	GO:0000059	protein import into nucleus, docking	biological_process
water deficiency (3 days)	LOC_Os03g15540	HEAT repeat family protein, putative, expressed	GO:0006259	DNA metabolic process	biological_process
water deficiency (3 days)	LOC_Os03g15540	HEAT repeat family protein, putative, expressed	GO:0006886	intracellular protein transport	biological_process
water deficiency (3 days)	LOC_Os03g15660	AP2 domain containing protein, expressed	GO:0050826	response to freezing	biological_process
water deficiency (3 days)	LOC_Os03g15660	AP2 domain containing protein, expressed	GO:0045449	regulation of transcription	biological_process
water deficiency (3 days)	LOC_Os03g15660	AP2 domain containing protein, expressed	GO:0042309	homoiothermy	biological_process
water deficiency (3 days)	LOC_Os03g15660	AP2 domain containing protein, expressed	GO:0006355	regulation of transcription, DNA-dependent	biological_process
water deficiency (3 days)	LOC_Os03g15660	AP2 domain containing protein, expressed	GO:0006350	transcription	biological_process
water deficiency (3 days)	LOC_Os03g16040	hsp20/alpha crystallin family protein, putative	GO:0006950	response to stress	biological_process
water deficiency (3 days)	LOC_Os03g16500	aspartic proteinase nepenthesin precursor, putative, expressed	GO:0006508	proteolysis	biological_process
water deficiency (3 days)	LOC_Os03g16700	initiator-binding protein, putative, expressed	GO:0045449	regulation of transcription	biological_process
water deficiency (3 days)	LOC_Os03g17570	response regulator receiver domain containing protein, expressed	GO:0048511	rhythmic process	biological_process
water deficiency (3 days)	LOC_Os03g17570	response regulator receiver domain containing protein, expressed	GO:0045449	regulation of transcription	biological_process
water deficiency (3 days)	LOC_Os03g17570	response regulator receiver domain containing protein, expressed	GO:0006355	regulation of transcription, DNA-dependent	biological_process
water deficiency (3 days)	LOC_Os03g17570	response regulator receiver domain containing protein, expressed	GO:0006350	transcription	biological_process
water deficiency (3 days)	LOC_Os03g17570	response regulator receiver domain containing protein, expressed	GO:0000160	two-component signal transduction system (phosphorelay)	biological_process
water deficiency (3 days)	LOC_Os03g17580	ribosomal protein L10, putative, expressed	GO:0042254	ribosome biogenesis	biological_process
water deficiency (3 days)	LOC_Os03g18300	chloroplast unusual positioning protein, putative, expressed	GO:0007155	cell adhesion	biological_process
water deficiency (3 days)	LOC_Os03g18310	6PF-2-K/Fru-2,6-P2ASE liver isozyme, putative, expressed	GO:0005975	carbohydrate metabolic process	biological_process
water deficiency (3 days)	LOC_Os03g18310	6PF-2-K/Fru-2,6-P2ASE liver isozyme, putative, expressed	GO:0006000	fructose metabolic process	biological_process
water deficiency (3 days)	LOC_Os03g18310	6PF-2-K/Fru-2,6-P2ASE liver isozyme, putative, expressed	GO:0006003	fructose 2,6-bisphosphate metabolic process	biological_process
water deficiency (3 days)	LOC_Os03g18310	6PF-2-K/Fru-2,6-P2ASE liver isozyme, putative, expressed	GO:0008152	metabolic process	biological_process
water deficiency (3 days)	LOC_Os03g18350	importin subunit beta, putative, expressed	GO:0000059	protein import into nucleus, docking	biological_process
water deficiency (3 days)	LOC_Os03g18350	importin subunit beta, putative, expressed	GO:0006886	intracellular protein transport	biological_process
water deficiency (3 days)	LOC_Os03g19340	WD domain, G-beta repeat domain containing protein, expressed	GO:0006355	regulation of transcription, DNA-dependent	biological_process
water deficiency (3 days)	LOC_Os03g19590	phytochrome B, putative, expressed	GO:0050896	response to stimulus	biological_process
water deficiency (3 days)	LOC_Os03g19590	phytochrome B, putative, expressed	GO:0045449	regulation of transcription	biological_process
water deficiency (3 days)	LOC_Os03g19590	phytochrome B, putative, expressed	GO:0018298	protein-chromophore linkage	biological_process
water deficiency (3 days)	LOC_Os03g19590	phytochrome B, putative, expressed	GO:0018106	peptidyl-histidine phosphorylation	biological_process
water deficiency (3 days)	LOC_Os03g19590	phytochrome B, putative, expressed	GO:0017006	protein-tetrapyrrole linkage	biological_process
water deficiency (3 days)	LOC_Os03g19590	phytochrome B, putative, expressed	GO:0009585	red, far-red light phototransduction	biological_process
water deficiency (3 days)	LOC_Os03g19590	phytochrome B, putative, expressed	GO:0007600	sensory perception	biological_process
water deficiency (3 days)	LOC_Os03g19590	phytochrome B, putative, expressed	GO:0007165	signal transduction	biological_process
water deficiency (3 days)	LOC_Os03g19590	phytochrome B, putative, expressed	GO:0006355	regulation of transcription, DNA-dependent	biological_process
water deficiency (3 days)	LOC_Os03g19590	phytochrome B, putative, expressed	GO:0006350	transcription	biological_process
water deficiency (3 days)	LOC_Os03g20210	aspartic proteinase nepenthesin precursor, putative, expressed	GO:0006508	proteolysis	biological_process
water deficiency (3 days)	LOC_Os03g21050	retrotransposon protein, putative, Ty1-copia subclass	GO:0015074	DNA integration	biological_process
water deficiency (3 days)	LOC_Os03g21270	expressed protein	GO:0007155	cell adhesion	biological_process
water deficiency (3 days)	LOC_Os03g21270	expressed protein	GO:0001503	ossification	biological_process
water deficiency (3 days)	LOC_Os03g21540	TKL_IRAK_CrRLK1L-1.8 - The CrRLK1L-1 subfamily has homology to the CrRLK1L homolog, expressed	GO:0006468	protein amino acid phosphorylation	biological_process
water deficiency (3 days)	LOC_Os03g21820	expansin precursor, putative, expressed	GO:0007047	cellular cell wall organization	biological_process
water deficiency (3 days)	LOC_Os03g21820	expansin precursor, putative, expressed	GO:0009306	protein secretion	biological_process
water deficiency (3 days)	LOC_Os03g21820	expansin precursor, putative, expressed	GO:0009664	plant-type cell wall organization	biological_process
water deficiency (3 days)	LOC_Os03g22780	DVR, putative, expressed	GO:0044237	cellular metabolic process	biological_process
water deficiency (3 days)	LOC_Os03g22780	DVR, putative, expressed	GO:0008152	metabolic process	biological_process
water deficiency (3 days)	LOC_Os03g22780	DVR, putative, expressed	GO:0006808	regulation of nitrogen utilization	biological_process
water deficiency (3 days)	LOC_Os03g25990	expansin precursor, putative, expressed	GO:0007047	cellular cell wall organization	biological_process
water deficiency (3 days)	LOC_Os03g25990	expansin precursor, putative, expressed	GO:0009306	protein secretion	biological_process
water deficiency (3 days)	LOC_Os03g25990	expansin precursor, putative, expressed	GO:0009664	plant-type cell wall organization	biological_process
water deficiency (3 days)	LOC_Os03g26820	LTPL52 - Protease inhibitor/seed storage/LTP family protein precursor, expressed	GO:0050826	response to freezing	biological_process
water deficiency (3 days)	LOC_Os03g26820	LTPL52 - Protease inhibitor/seed storage/LTP family protein precursor, expressed	GO:0042309	homoiothermy	biological_process
water deficiency (3 days)	LOC_Os03g26820	LTPL52 - Protease inhibitor/seed storage/LTP family protein precursor, expressed	GO:0016068	type I hypersensitivity	biological_process
water deficiency (3 days)	LOC_Os03g26820	LTPL52 - Protease inhibitor/seed storage/LTP family protein precursor, expressed	GO:0006869	lipid transport	biological_process
water deficiency (3 days)	LOC_Os03g31090	40S ribosomal protein S19, putative	GO:0006412	translation	biological_process
water deficiency (3 days)	LOC_Os03g32960	retrotransposon protein, putative, Ty3-gypsy subclass	GO:0006278	RNA-dependent DNA replication	biological_process
water deficiency (3 days)	LOC_Os03g32960	retrotransposon protein, putative, Ty3-gypsy subclass	GO:0006508	proteolysis	biological_process
water deficiency (3 days)	LOC_Os03g32960	retrotransposon protein, putative, Ty3-gypsy subclass	GO:0007155	cell adhesion	biological_process
water deficiency (3 days)	LOC_Os03g32960	retrotransposon protein, putative, Ty3-gypsy subclass	GO:0015074	DNA integration	biological_process
water deficiency (3 days)	LOC_Os03g42820	LIM domain-containing protein, putative, expressed	GO:0006508	proteolysis	biological_process
water deficiency (3 days)	LOC_Os03g45400	antitermination NusB domain-containing protein, putative, expressed	GO:0006355	regulation of transcription, DNA-dependent	biological_process
water deficiency (3 days)	LOC_Os03g47949	HECT-domain domain containing protein, expressed	GO:0006464	protein modification process	biological_process
water deficiency (3 days)	LOC_Os03g47949	HECT-domain domain containing protein, expressed	GO:0019941	modification-dependent protein catabolic process	biological_process
water deficiency (3 days)	LOC_Os03g49800	phosphatidylinositol-4-phosphate 5-kinase, putative, expressed	GO:0046488	phosphatidylinositol metabolic process	biological_process
water deficiency (3 days)	LOC_Os03g50620	ATP binding protein, putative, expressed	GO:0006139	nucleobase, nucleoside, nucleotide and nucleic acid metabolic process	biological_process
water deficiency (3 days)	LOC_Os03g52110	retrotransposon protein, putative, Ty3-gypsy subclass	GO:0016032	viral reproduction	biological_process
water deficiency (3 days)	LOC_Os03g52110	retrotransposon protein, putative, Ty3-gypsy subclass	GO:0006508	proteolysis	biological_process
water deficiency (3 days)	LOC_Os03g52110	retrotransposon protein, putative, Ty3-gypsy subclass	GO:0006278	RNA-dependent DNA replication	biological_process
water deficiency (3 days)	LOC_Os03g52190	retrotransposon protein, putative, unclassified	GO:0006278	RNA-dependent DNA replication	biological_process
water deficiency (3 days)	LOC_Os03g52190	retrotransposon protein, putative, unclassified	GO:0006508	proteolysis	biological_process
water deficiency (3 days)	LOC_Os03g52190	retrotransposon protein, putative, unclassified	GO:0015074	DNA integration	biological_process
water deficiency (3 days)	LOC_Os03g52320	GRF-interacting factor 1, putative, expressed	GO:0006508	proteolysis	biological_process
water deficiency (3 days)	LOC_Os03g52320	GRF-interacting factor 1, putative, expressed	GO:0055114	oxidation reduction	biological_process
water deficiency (3 days)	LOC_Os03g52750	cyclin, putative, expressed	GO:0051301	cell division	biological_process
water deficiency (3 days)	LOC_Os03g52750	cyclin, putative, expressed	GO:0007049	cell cycle	biological_process
water deficiency (3 days)	LOC_Os03g52794	phosphatidylinositol kinase, putative, expressed	GO:0007165	signal transduction	biological_process
water deficiency (3 days)	LOC_Os03g52794	phosphatidylinositol kinase, putative, expressed	GO:0008152	metabolic process	biological_process
water deficiency (3 days)	LOC_Os03g53790	periplasmic beta-glucosidase precursor, putative, expressed	GO:0005975	carbohydrate metabolic process	biological_process
water deficiency (3 days)	LOC_Os03g54230	imidazole glycerol phosphate synthase hisHF, chloroplast precursor, putative	GO:0006541	glutamine metabolic process	biological_process
water deficiency (3 days)	LOC_Os03g55874	ATP synthase subunit beta, putative	GO:0015986	ATP synthesis coupled proton transport	biological_process
water deficiency (3 days)	LOC_Os03g57080	PLA IIIA/PLP7, putative, expressed	GO:0016042	lipid catabolic process	biological_process
water deficiency (3 days)	LOC_Os03g57080	PLA IIIA/PLP7, putative, expressed	GO:0008152	metabolic process	biological_process
water deficiency (3 days)	LOC_Os03g57080	PLA IIIA/PLP7, putative, expressed	GO:0006629	lipid metabolic process	biological_process
water deficiency (3 days)	LOC_Os03g57149	mTERF domain containing protein, expressed	GO:0042309	homoiothermy	biological_process
water deficiency (3 days)	LOC_Os03g57149	mTERF domain containing protein, expressed	GO:0050826	response to freezing	biological_process
water deficiency (3 days)	LOC_Os03g59090	retrotransposon protein, putative, unclassified, expressed	GO:0050826	response to freezing	biological_process
water deficiency (3 days)	LOC_Os03g59090	retrotransposon protein, putative, unclassified, expressed	GO:0042309	homoiothermy	biological_process
water deficiency (3 days)	LOC_Os03g59090	retrotransposon protein, putative, unclassified, expressed	GO:0016068	type I hypersensitivity	biological_process
water deficiency (3 days)	LOC_Os03g59290	C-methyltransferase, putative, expressed	GO:0006694	steroid biosynthetic process	biological_process
water deficiency (3 days)	LOC_Os03g59290	C-methyltransferase, putative, expressed	GO:0008152	metabolic process	biological_process
water deficiency (3 days)	LOC_Os03g59290	C-methyltransferase, putative, expressed	GO:0008610	lipid biosynthetic process	biological_process
water deficiency (3 days)	LOC_Os03g59310	ribosomal protein, putative, expressed	GO:0006412	translation	biological_process
water deficiency (3 days)	LOC_Os03g59340	CESA2 - cellulose synthase, expressed	GO:0007047	cellular cell wall organization	biological_process
water deficiency (3 days)	LOC_Os03g59340	CESA2 - cellulose synthase, expressed	GO:0030244	cellulose biosynthetic process	biological_process
water deficiency (3 days)	LOC_Os03g59740	ADP-ribosylation factor, putative, expressed	GO:0015031	protein transport	biological_process
water deficiency (3 days)	LOC_Os03g59740	ADP-ribosylation factor, putative, expressed	GO:0007264	small GTPase mediated signal transduction	biological_process
water deficiency (3 days)	LOC_Os03g59740	ADP-ribosylation factor, putative, expressed	GO:0006886	intracellular protein transport	biological_process
water deficiency (3 days)	LOC_Os03g60460	aminopeptidase, putative, expressed	GO:0006508	proteolysis	biological_process
water deficiency (3 days)	LOC_Os03g60460	aminopeptidase, putative, expressed	GO:0019370	leukotriene biosynthetic process	biological_process
water deficiency (3 days)	LOC_Os03g61170	retrotransposon protein, putative, unclassified	GO:0006333	chromatin assembly or disassembly	biological_process
water deficiency (3 days)	LOC_Os03g61170	retrotransposon protein, putative, unclassified	GO:0015074	DNA integration	biological_process
water deficiency (3 days)	LOC_Os03g62200	ammonium transporter protein, putative, expressed	GO:0006810	transport	biological_process
water deficiency (3 days)	LOC_Os03g62750	inner membrane protein, putative, expressed	GO:0051205	protein insertion into membrane	biological_process
water deficiency (3 days)	LOC_Os03g63740	NFD2, putative, expressed	GO:0006396	RNA processing	biological_process
water deficiency (3 days)	LOC_Os03g63740	NFD2, putative, expressed	GO:0042309	homoiothermy	biological_process
water deficiency (3 days)	LOC_Os03g63740	NFD2, putative, expressed	GO:0050826	response to freezing	biological_process
water deficiency (3 days)	LOC_Os04g02860	disease resistance protein RPM1, putative	GO:0006915	apoptosis	biological_process
water deficiency (3 days)	LOC_Os04g02860	disease resistance protein RPM1, putative	GO:0006952	defense response	biological_process
water deficiency (3 days)	LOC_Os04g12900	glucosyltransferase, putative	GO:0008152	metabolic process	biological_process
water deficiency (3 days)	LOC_Os04g19900	retrotransposon protein, putative, Ty3-gypsy subclass	GO:0015074	DNA integration	biological_process
water deficiency (3 days)	LOC_Os04g19900	retrotransposon protein, putative, Ty3-gypsy subclass	GO:0006278	RNA-dependent DNA replication	biological_process
water deficiency (3 days)	LOC_Os04g20220	elongation factor Tu, putative, expressed	GO:0006415	translational termination	biological_process
water deficiency (3 days)	LOC_Os04g20220	elongation factor Tu, putative, expressed	GO:0042309	homoiothermy	biological_process
water deficiency (3 days)	LOC_Os04g20220	elongation factor Tu, putative, expressed	GO:0050826	response to freezing	biological_process
water deficiency (3 days)	LOC_Os04g24060	retrotransposon protein, putative, Ty3-gypsy subclass	GO:0015074	DNA integration	biological_process
water deficiency (3 days)	LOC_Os04g24060	retrotransposon protein, putative, Ty3-gypsy subclass	GO:0006508	proteolysis	biological_process
water deficiency (3 days)	LOC_Os04g24060	retrotransposon protein, putative, Ty3-gypsy subclass	GO:0006333	chromatin assembly or disassembly	biological_process
water deficiency (3 days)	LOC_Os04g24060	retrotransposon protein, putative, Ty3-gypsy subclass	GO:0006278	RNA-dependent DNA replication	biological_process
water deficiency (3 days)	LOC_Os04g24530	AMP-binding domain containing protein, expressed	GO:0008152	metabolic process	biological_process
water deficiency (3 days)	LOC_Os04g25800	cytokinin-O-glucosyltransferase 2, putative, expressed	GO:0008152	metabolic process	biological_process
water deficiency (3 days)	LOC_Os04g27270	retrotransposon protein, putative, Ty3-gypsy subclass	GO:0015074	DNA integration	biological_process
water deficiency (3 days)	LOC_Os04g31210	bile acid sodium symporter family protein, putative, expressed	GO:0006814	sodium ion transport	biological_process
water deficiency (3 days)	LOC_Os04g32950	calreticulin precursor protein, putative, expressed	GO:0006457	protein folding	biological_process
water deficiency (3 days)	LOC_Os04g32960	TUDOR protein with multiple SNc domains, putative, expressed	GO:0007283	spermatogenesis	biological_process
water deficiency (3 days)	LOC_Os04g32960	TUDOR protein with multiple SNc domains, putative, expressed	GO:0016246	RNA interference	biological_process
water deficiency (3 days)	LOC_Os04g33420	DNA-binding protein S1FA, putative, expressed	GO:0006350	transcription	biological_process
water deficiency (3 days)	LOC_Os04g33420	DNA-binding protein S1FA, putative, expressed	GO:0045449	regulation of transcription	biological_process
water deficiency (3 days)	LOC_Os04g35420	helicase conserved C-terminal domain containing protein, expressed	GO:0044237	cellular metabolic process	biological_process
water deficiency (3 days)	LOC_Os04g35420	helicase conserved C-terminal domain containing protein, expressed	GO:0008152	metabolic process	biological_process
water deficiency (3 days)	LOC_Os04g35420	helicase conserved C-terminal domain containing protein, expressed	GO:0006310	DNA recombination	biological_process
water deficiency (3 days)	LOC_Os04g35420	helicase conserved C-terminal domain containing protein, expressed	GO:0006281	DNA repair	biological_process
water deficiency (3 days)	LOC_Os04g35420	helicase conserved C-terminal domain containing protein, expressed	GO:0006260	DNA replication	biological_process
water deficiency (3 days)	LOC_Os04g35670	retrotransposon protein, putative, unclassified	GO:0006355	regulation of transcription, DNA-dependent	biological_process
water deficiency (3 days)	LOC_Os04g35670	retrotransposon protein, putative, unclassified	GO:0006366	transcription from RNA polymerase II promoter	biological_process
water deficiency (3 days)	LOC_Os04g35950	retrotransposon protein, putative, unclassified	GO:0015074	DNA integration	biological_process
water deficiency (3 days)	LOC_Os04g35950	retrotransposon protein, putative, unclassified	GO:0006508	proteolysis	biological_process
water deficiency (3 days)	LOC_Os04g35950	retrotransposon protein, putative, unclassified	GO:0006278	RNA-dependent DNA replication	biological_process
water deficiency (3 days)	LOC_Os04g41030	inactive receptor kinase At1g27190 precursor, putative, expressed	GO:0006468	protein amino acid phosphorylation	biological_process
water deficiency (3 days)	LOC_Os04g41730	retrotransposon protein, putative, Ty1-copia subclass	GO:0015074	DNA integration	biological_process
water deficiency (3 days)	LOC_Os04g43390	Os4bglu16 - monolignol beta-glucoside homologue, expressed	GO:0005975	carbohydrate metabolic process	biological_process
water deficiency (3 days)	LOC_Os04g43410	Os4bglu18 - monolignol beta-glucoside homologue, expressed	GO:0005975	carbohydrate metabolic process	biological_process
water deficiency (3 days)	LOC_Os04g43740	OsSAUR18 - Auxin-responsive SAUR gene family member, expressed	GO:0050896	response to stimulus	biological_process
water deficiency (3 days)	LOC_Os04g43740	OsSAUR18 - Auxin-responsive SAUR gene family member, expressed	GO:0009734	auxin mediated signaling pathway	biological_process
water deficiency (3 days)	LOC_Os04g43740	OsSAUR18 - Auxin-responsive SAUR gene family member, expressed	GO:0009058	biosynthetic process	biological_process
water deficiency (3 days)	LOC_Os04g43740	OsSAUR18 - Auxin-responsive SAUR gene family member, expressed	GO:0006559	L-phenylalanine catabolic process	biological_process
water deficiency (3 days)	LOC_Os04g44620	hus1-like protein, expressed	GO:0001539	ciliary or flagellar motility	biological_process
water deficiency (3 days)	LOC_Os04g46440	AP2 domain containing protein, expressed	GO:0006350	transcription	biological_process
water deficiency (3 days)	LOC_Os04g46440	AP2 domain containing protein, expressed	GO:0006355	regulation of transcription, DNA-dependent	biological_process
water deficiency (3 days)	LOC_Os04g46440	AP2 domain containing protein, expressed	GO:0045449	regulation of transcription	biological_process
water deficiency (3 days)	LOC_Os04g48416	OsSub45 - Putative Subtilisin homologue, expressed	GO:0043086	negative regulation of catalytic activity	biological_process
water deficiency (3 days)	LOC_Os04g48416	OsSub45 - Putative Subtilisin homologue, expressed	GO:0006508	proteolysis	biological_process
water deficiency (3 days)	LOC_Os04g49300	retrotransposon protein, putative, LINE subclass	GO:0006278	RNA-dependent DNA replication	biological_process
water deficiency (3 days)	LOC_Os04g49530	expressed protein	GO:0007264	small GTPase mediated signal transduction	biological_process
water deficiency (3 days)	LOC_Os04g49530	expressed protein	GO:0015031	protein transport	biological_process
water deficiency (3 days)	LOC_Os04g51310	putrescine-binding periplasmic protein-related, putative, expressed	GO:0006810	transport	biological_process
water deficiency (3 days)	LOC_Os04g51610	calcium-transporting ATPase, plasma membrane-type, putative, expressed	GO:0008152	metabolic process	biological_process
water deficiency (3 days)	LOC_Os04g51610	calcium-transporting ATPase, plasma membrane-type, putative, expressed	GO:0006816	calcium ion transport	biological_process
water deficiency (3 days)	LOC_Os04g51610	calcium-transporting ATPase, plasma membrane-type, putative, expressed	GO:0006812	cation transport	biological_process
water deficiency (3 days)	LOC_Os04g51610	calcium-transporting ATPase, plasma membrane-type, putative, expressed	GO:0006811	ion transport	biological_process
water deficiency (3 days)	LOC_Os04g51610	calcium-transporting ATPase, plasma membrane-type, putative, expressed	GO:0006810	transport	biological_process
water deficiency (3 days)	LOC_Os04g51610	calcium-transporting ATPase, plasma membrane-type, putative, expressed	GO:0006754	ATP biosynthetic process	biological_process
water deficiency (3 days)	LOC_Os04g52890	ATBAG1, putative, expressed	GO:0006915	apoptosis	biological_process
water deficiency (3 days)	LOC_Os04g52890	ATBAG1, putative, expressed	GO:0007155	cell adhesion	biological_process
water deficiency (3 days)	LOC_Os04g53230	aminomethyltransferase, putative, expressed	GO:0006546	glycine catabolic process	biological_process
water deficiency (3 days)	LOC_Os04g54130	TKL_IRAK_DUF26-ld.1 - DUF26 kinases have homology to DUF26 containing loci, expressed	GO:0048544	recognition of pollen	biological_process
water deficiency (3 days)	LOC_Os04g54130	TKL_IRAK_DUF26-ld.1 - DUF26 kinases have homology to DUF26 containing loci, expressed	GO:0006468	protein amino acid phosphorylation	biological_process
water deficiency (3 days)	LOC_Os04g54660	retrotransposon protein, putative, unclassified	GO:0015074	DNA integration	biological_process
water deficiency (3 days)	LOC_Os04g57540	adenylate kinase, putative, expressed	GO:0006139	nucleobase, nucleoside, nucleotide and nucleic acid metabolic process	biological_process
water deficiency (3 days)	LOC_Os04g57540	adenylate kinase, putative, expressed	GO:0042309	homoiothermy	biological_process
water deficiency (3 days)	LOC_Os04g57540	adenylate kinase, putative, expressed	GO:0050826	response to freezing	biological_process
water deficiency (3 days)	LOC_Os04g57850	AMP-binding enzyme, putative, expressed	GO:0008152	metabolic process	biological_process
water deficiency (3 days)	LOC_Os04g58450	retrotransposon protein, putative, unclassified	GO:0006278	RNA-dependent DNA replication	biological_process
water deficiency (3 days)	LOC_Os04g58450	retrotransposon protein, putative, unclassified	GO:0015074	DNA integration	biological_process
water deficiency (3 days)	LOC_Os04g58600	L-asparaginase precursor protein, putative, expressed	GO:0006096	glycolysis	biological_process
water deficiency (3 days)	LOC_Os04g58690	tRNA-specific adenosine deaminase 1, putative, expressed	GO:0006396	RNA processing	biological_process
water deficiency (3 days)	LOC_Os04g58920	U-box domain-containing protein, putative, expressed	GO:0016567	protein ubiquitination	biological_process
water deficiency (3 days)	LOC_Os05g01750	TruB family pseudouridylate synthase, putative, expressed	GO:0009451	RNA modification	biological_process
water deficiency (3 days)	LOC_Os05g01750	TruB family pseudouridylate synthase, putative, expressed	GO:0006396	RNA processing	biological_process
water deficiency (3 days)	LOC_Os05g01750	TruB family pseudouridylate synthase, putative, expressed	GO:0001522	pseudouridine synthesis	biological_process
water deficiency (3 days)	LOC_Os05g01760	lysine ketoglutarate reductase trans-splicing related 1, putative, expressed	GO:0006835	dicarboxylic acid transport	biological_process
water deficiency (3 days)	LOC_Os05g02050	mitochondrial import inner membrane translocase subunit Tim, putative	GO:0065002	intracellular protein transmembrane transport	biological_process
water deficiency (3 days)	LOC_Os05g02050	mitochondrial import inner membrane translocase subunit Tim, putative	GO:0045039	protein import into mitochondrial inner membrane	biological_process
water deficiency (3 days)	LOC_Os05g02050	mitochondrial import inner membrane translocase subunit Tim, putative	GO:0015031	protein transport	biological_process
water deficiency (3 days)	LOC_Os05g02050	mitochondrial import inner membrane translocase subunit Tim, putative	GO:0006810	transport	biological_process
water deficiency (3 days)	LOC_Os05g02050	mitochondrial import inner membrane translocase subunit Tim, putative	GO:0006626	protein targeting to mitochondrion	biological_process
water deficiency (3 days)	LOC_Os05g03480	acyl-coenzyme A dehydrogenase, mitochondrial precursor, putative, expressed	GO:0008152	metabolic process	biological_process
water deficiency (3 days)	LOC_Os05g03480	acyl-coenzyme A dehydrogenase, mitochondrial precursor, putative, expressed	GO:0055114	oxidation reduction	biological_process
water deficiency (3 days)	LOC_Os05g03780	cation efflux family protein, putative, expressed	GO:0006812	cation transport	biological_process
water deficiency (3 days)	LOC_Os05g03920	TKL_IRAK_DUF26-lf.3 - DUF26 kinases have homology to DUF26 containing loci, expressed	GO:0050826	response to freezing	biological_process
water deficiency (3 days)	LOC_Os05g03920	TKL_IRAK_DUF26-lf.3 - DUF26 kinases have homology to DUF26 containing loci, expressed	GO:0042309	homoiothermy	biological_process
water deficiency (3 days)	LOC_Os05g03920	TKL_IRAK_DUF26-lf.3 - DUF26 kinases have homology to DUF26 containing loci, expressed	GO:0006813	potassium ion transport	biological_process
water deficiency (3 days)	LOC_Os05g03920	TKL_IRAK_DUF26-lf.3 - DUF26 kinases have homology to DUF26 containing loci, expressed	GO:0006468	protein amino acid phosphorylation	biological_process
water deficiency (3 days)	LOC_Os05g04180	agenet domain containing protein, putative, expressed	GO:0016068	type I hypersensitivity	biological_process
water deficiency (3 days)	LOC_Os05g04360	protein phosphatase 2C, putative, expressed	GO:0006470	protein amino acid dephosphorylation	biological_process
water deficiency (3 days)	LOC_Os05g04630	retrotransposon protein, putative, SINE subclass, expressed	GO:0006665	sphingolipid metabolic process	biological_process
water deficiency (3 days)	LOC_Os05g04630	retrotransposon protein, putative, SINE subclass, expressed	GO:0006629	lipid metabolic process	biological_process
water deficiency (3 days)	LOC_Os05g04630	retrotransposon protein, putative, SINE subclass, expressed	GO:0006508	proteolysis	biological_process
water deficiency (3 days)	LOC_Os05g04700	OsRCI2-6 - Hydrophobic protein LTI6B, expressed	GO:0009409	response to cold	biological_process
water deficiency (3 days)	LOC_Os05g04700	OsRCI2-6 - Hydrophobic protein LTI6B, expressed	GO:0009414	response to water deprivation	biological_process
water deficiency (3 days)	LOC_Os05g04700	OsRCI2-6 - Hydrophobic protein LTI6B, expressed	GO:0009651	response to salt stress	biological_process
water deficiency (3 days)	LOC_Os05g04700	OsRCI2-6 - Hydrophobic protein LTI6B, expressed	GO:0009737	response to abscisic acid stimulus	biological_process
water deficiency (3 days)	LOC_Os05g04700	OsRCI2-6 - Hydrophobic protein LTI6B, expressed	GO:0032940	secretion by cell	biological_process
water deficiency (3 days)	LOC_Os05g05060	expressed protein	GO:0006952	defense response	biological_process
water deficiency (3 days)	LOC_Os05g05390	expressed protein	GO:0006508	proteolysis	biological_process
water deficiency (3 days)	LOC_Os05g05810	DEAD-box ATP-dependent RNA helicase, putative, expressed	GO:0006310	DNA recombination	biological_process
water deficiency (3 days)	LOC_Os05g05950	TOC159, putative, expressed	GO:0007017	microtubule-based process	biological_process
water deficiency (3 days)	LOC_Os05g06330	nifU, putative, expressed	GO:0016226	iron-sulfur cluster assembly	biological_process
water deficiency (3 days)	LOC_Os05g06500	universal stress protein domain containing protein, putative, expressed	GO:0006950	response to stress	biological_process
water deficiency (3 days)	LOC_Os05g07050	pre-mRNA-processing-splicing factor 8, putative, expressed	GO:0000398	nuclear mRNA splicing, via spliceosome	biological_process
water deficiency (3 days)	LOC_Os05g07300	serine/threonine-protein kinase receptor precursor, putative, expressed	GO:0048544	recognition of pollen	biological_process
water deficiency (3 days)	LOC_Os05g07300	serine/threonine-protein kinase receptor precursor, putative, expressed	GO:0006468	protein amino acid phosphorylation	biological_process
water deficiency (3 days)	LOC_Os05g07690	thioredoxin, putative, expressed	GO:0045454	cell redox homeostasis	biological_process
water deficiency (3 days)	LOC_Os05g07860	uvrB/uvrC motif family protein, expressed	GO:0006289	nucleotide-excision repair	biological_process
water deficiency (3 days)	LOC_Os05g07940	glyoxalase family protein, putative, expressed	GO:0016068	type I hypersensitivity	biological_process
water deficiency (3 days)	LOC_Os05g09500	hexokinase, putative, expressed	GO:0005975	carbohydrate metabolic process	biological_process
water deficiency (3 days)	LOC_Os05g09500	hexokinase, putative, expressed	GO:0006096	glycolysis	biological_process
water deficiency (3 days)	LOC_Os05g11770	ulp1 protease family protein, putative, expressed	GO:0006508	proteolysis	biological_process
water deficiency (3 days)	LOC_Os05g12140	Leucine Rich Repeat family protein, expressed	GO:0009405	pathogenesis	biological_process
water deficiency (3 days)	LOC_Os05g12140	Leucine Rich Repeat family protein, expressed	GO:0006952	defense response	biological_process
water deficiency (3 days)	LOC_Os05g13970	phosphorylase domain containing protein, putative, expressed	GO:0009116	nucleoside metabolic process	biological_process
water deficiency (3 days)	LOC_Os05g15460	retrotransposon protein, putative, unclassified	GO:0006508	proteolysis	biological_process
water deficiency (3 days)	LOC_Os05g15940	retrotransposon protein, putative, unclassified	GO:0006508	proteolysis	biological_process
water deficiency (3 days)	LOC_Os05g18710	transposon protein, putative, CACTA, En/Spm sub-class	GO:0007186	G-protein coupled receptor protein signaling pathway	biological_process
water deficiency (3 days)	LOC_Os05g19160	transposon protein, putative, unclassified	GO:0016068	type I hypersensitivity	biological_process
water deficiency (3 days)	LOC_Os05g20000	retrotransposon protein, putative, unclassified	GO:0015074	DNA integration	biological_process
water deficiency (3 days)	LOC_Os05g20000	retrotransposon protein, putative, unclassified	GO:0006278	RNA-dependent DNA replication	biological_process
water deficiency (3 days)	LOC_Os05g20330	retrotransposon protein, putative, unclassified	GO:0006508	proteolysis	biological_process
water deficiency (3 days)	LOC_Os05g20330	retrotransposon protein, putative, unclassified	GO:0015074	DNA integration	biological_process
water deficiency (3 days)	LOC_Os05g24060	retrotransposon protein, putative, Ty3-gypsy subclass	GO:0006278	RNA-dependent DNA replication	biological_process
water deficiency (3 days)	LOC_Os05g24060	retrotransposon protein, putative, Ty3-gypsy subclass	GO:0006333	chromatin assembly or disassembly	biological_process
water deficiency (3 days)	LOC_Os05g24060	retrotransposon protein, putative, Ty3-gypsy subclass	GO:0015074	DNA integration	biological_process
water deficiency (3 days)	LOC_Os05g24730	retrotransposon protein, putative, unclassified	GO:0006278	RNA-dependent DNA replication	biological_process
water deficiency (3 days)	LOC_Os05g28630	leaf senescence related protein, putative, expressed	GO:0042309	homoiothermy	biological_process
water deficiency (3 days)	LOC_Os05g28630	leaf senescence related protein, putative, expressed	GO:0050826	response to freezing	biological_process
water deficiency (3 days)	LOC_Os05g29010	POLA4 - Putative DNA polymerase alpha complex subunit, expressed	GO:0006269	DNA replication, synthesis of RNA primer	biological_process
water deficiency (3 days)	LOC_Os05g31110	hexokinase, putative, expressed	GO:0005975	carbohydrate metabolic process	biological_process
water deficiency (3 days)	LOC_Os05g31110	hexokinase, putative, expressed	GO:0006096	glycolysis	biological_process
water deficiency (3 days)	LOC_Os05g31140	glycosyl hydrolases family 17, putative, expressed	GO:0016310	phosphorylation	biological_process
water deficiency (3 days)	LOC_Os05g31140	glycosyl hydrolases family 17, putative, expressed	GO:0008152	metabolic process	biological_process
water deficiency (3 days)	LOC_Os05g31140	glycosyl hydrolases family 17, putative, expressed	GO:0005975	carbohydrate metabolic process	biological_process
water deficiency (3 days)	LOC_Os05g31780	adaptor complexes medium subunit family domain containing protein, expressed	GO:0006810	transport	biological_process
water deficiency (3 days)	LOC_Os05g31780	adaptor complexes medium subunit family domain containing protein, expressed	GO:0006886	intracellular protein transport	biological_process
water deficiency (3 days)	LOC_Os05g31780	adaptor complexes medium subunit family domain containing protein, expressed	GO:0016192	vesicle-mediated transport	biological_process
water deficiency (3 days)	LOC_Os05g32390	FZL, putative, expressed	GO:0009228	thiamin biosynthetic process	biological_process
water deficiency (3 days)	LOC_Os05g32580	glycine-rich protein, putative, expressed	GO:0006796	phosphate metabolic process	biological_process
water deficiency (3 days)	LOC_Os05g33230	cobalt ion transporter, putative, expressed	GO:0009236	cobalamin biosynthetic process	biological_process
water deficiency (3 days)	LOC_Os05g33230	cobalt ion transporter, putative, expressed	GO:0006824	cobalt ion transport	biological_process
water deficiency (3 days)	LOC_Os05g33810	OsSPL9 - SBP-box gene family member, expressed	GO:0006350	transcription	biological_process
water deficiency (3 days)	LOC_Os05g33810	OsSPL9 - SBP-box gene family member, expressed	GO:0045449	regulation of transcription	biological_process
water deficiency (3 days)	LOC_Os05g34140	retrotransposon protein, putative, unclassified	GO:0006278	RNA-dependent DNA replication	biological_process
water deficiency (3 days)	LOC_Os05g35860	retrotransposon protein, putative, unclassified	GO:0006278	RNA-dependent DNA replication	biological_process
water deficiency (3 days)	LOC_Os05g36260	soluble inorganic pyrophosphatase, putative, expressed	GO:0006796	phosphate metabolic process	biological_process
water deficiency (3 days)	LOC_Os05g38140	basic helix-loop-helix DND-binding domain containing protein, expressed	GO:0045449	regulation of transcription	biological_process
water deficiency (3 days)	LOC_Os05g38350	glycerol-3-phosphate acyltransferase 8, putative, expressed	GO:0008152	metabolic process	biological_process
water deficiency (3 days)	LOC_Os05g41670	ICE-like protease p20 domain containing protein, putative, expressed	GO:0006508	proteolysis	biological_process
water deficiency (3 days)	LOC_Os05g41720	retrotransposon protein, putative, unclassified	GO:0006278	RNA-dependent DNA replication	biological_process
water deficiency (3 days)	LOC_Os05g41720	retrotransposon protein, putative, unclassified	GO:0015074	DNA integration	biological_process
water deficiency (3 days)	LOC_Os05g41750	RecF/RecN/SMC N terminal domain containing protein, expressed	GO:0051276	chromosome organization	biological_process
water deficiency (3 days)	LOC_Os05g43210	transposon protein, putative, unclassified	GO:0006334	nucleosome assembly	biological_process
water deficiency (3 days)	LOC_Os05g43450	transcription initiation factor IIF beta subunit, putative, expressed	GO:0006367	transcription initiation from RNA polymerase II promoter	biological_process
water deficiency (3 days)	LOC_Os05g43450	transcription initiation factor IIF beta subunit, putative, expressed	GO:0006366	transcription from RNA polymerase II promoter	biological_process
water deficiency (3 days)	LOC_Os05g43680	expressed protein	GO:0045449	regulation of transcription	biological_process
water deficiency (3 days)	LOC_Os05g43840	CAMK_KIN1/SNF1/Nim1_like.25 - CAMK includes calcium/calmodulin depedent protein kinases, expressed	GO:0006468	protein amino acid phosphorylation	biological_process
water deficiency (3 days)	LOC_Os05g43840	CAMK_KIN1/SNF1/Nim1_like.25 - CAMK includes calcium/calmodulin depedent protein kinases, expressed	GO:0007165	signal transduction	biological_process
water deficiency (3 days)	LOC_Os05g44210	trehalose-6-phosphate synthase, putative, expressed	GO:0005992	trehalose biosynthetic process	biological_process
water deficiency (3 days)	LOC_Os05g44210	trehalose-6-phosphate synthase, putative, expressed	GO:0007186	G-protein coupled receptor protein signaling pathway	biological_process
water deficiency (3 days)	LOC_Os05g44560	kinesin motor domain containing protein, expressed	GO:0007018	microtubule-based movement	biological_process
water deficiency (3 days)	LOC_Os05g48570	expressed protein	GO:0009168	purine ribonucleoside monophosphate biosynthetic process	biological_process
water deficiency (3 days)	LOC_Os05g48900	fasciclin domain containing protein, expressed	GO:0042309	homoiothermy	biological_process
water deficiency (3 days)	LOC_Os05g48900	fasciclin domain containing protein, expressed	GO:0050826	response to freezing	biological_process
water deficiency (3 days)	LOC_Os05g49050	CobW/P47K family protein, putative, expressed	GO:0007264	small GTPase mediated signal transduction	biological_process
water deficiency (3 days)	LOC_Os05g49100	OsWRKY49 - Superfamily of TFs having WRKY and zinc finger domains, expressed	GO:0006350	transcription	biological_process
water deficiency (3 days)	LOC_Os05g49100	OsWRKY49 - Superfamily of TFs having WRKY and zinc finger domains, expressed	GO:0045449	regulation of transcription	biological_process
water deficiency (3 days)	LOC_Os05g49590	suppressor of phythchrome A, putative, expressed	GO:0006468	protein amino acid phosphorylation	biological_process
water deficiency (3 days)	LOC_Os05g50380	glucose-1-phosphate adenylyltransferase large subunit, chloroplast precursor, putative, expressed	GO:0005978	glycogen biosynthetic process	biological_process
water deficiency (3 days)	LOC_Os05g50380	glucose-1-phosphate adenylyltransferase large subunit, chloroplast precursor, putative, expressed	GO:0009058	biosynthetic process	biological_process
water deficiency (3 days)	LOC_Os05g50380	glucose-1-phosphate adenylyltransferase large subunit, chloroplast precursor, putative, expressed	GO:0019252	starch biosynthetic process	biological_process
water deficiency (3 days)	LOC_Os05g51790	RecF/RecN/SMC N terminal domain containing protein, expressed	GO:0006508	proteolysis	biological_process
water deficiency (3 days)	LOC_Os05g51820	helix-loop-helix DNA-binding protein, putative	GO:0016068	type I hypersensitivity	biological_process
water deficiency (3 days)	LOC_Os05g51820	helix-loop-helix DNA-binding protein, putative	GO:0045449	regulation of transcription	biological_process
water deficiency (3 days)	LOC_Os06g01200	zinc finger, C3HC4 type domain containing protein, expressed	GO:0006355	regulation of transcription, DNA-dependent	biological_process
water deficiency (3 days)	LOC_Os06g01360	homogentisate 1,2-dioxygenase, putative, expressed	GO:0006559	L-phenylalanine catabolic process	biological_process
water deficiency (3 days)	LOC_Os06g01360	homogentisate 1,2-dioxygenase, putative, expressed	GO:0006570	tyrosine metabolic process	biological_process
water deficiency (3 days)	LOC_Os06g01360	homogentisate 1,2-dioxygenase, putative, expressed	GO:0006572	tyrosine catabolic process	biological_process
water deficiency (3 days)	LOC_Os06g01360	homogentisate 1,2-dioxygenase, putative, expressed	GO:0055114	oxidation reduction	biological_process
water deficiency (3 days)	LOC_Os06g02019	cytochrome P450, putative, expressed	GO:0055114	oxidation reduction	biological_process
water deficiency (3 days)	LOC_Os06g02019	cytochrome P450, putative, expressed	GO:0032940	secretion by cell	biological_process
water deficiency (3 days)	LOC_Os06g02019	cytochrome P450, putative, expressed	GO:0022900	electron transport chain	biological_process
water deficiency (3 days)	LOC_Os06g02019	cytochrome P450, putative, expressed	GO:0009685	gibberellin metabolic process	biological_process
water deficiency (3 days)	LOC_Os06g02019	cytochrome P450, putative, expressed	GO:0007275	multicellular organismal development	biological_process
water deficiency (3 days)	LOC_Os06g04020	histone H1, putative, expressed	GO:0006334	nucleosome assembly	biological_process
water deficiency (3 days)	LOC_Os06g04020	histone H1, putative, expressed	GO:0016068	type I hypersensitivity	biological_process
water deficiency (3 days)	LOC_Os06g04380	aminomethyltransferase, putative, expressed	GO:0006546	glycine catabolic process	biological_process
water deficiency (3 days)	LOC_Os06g04510	enolase, putative, expressed	GO:0006096	glycolysis	biological_process
water deficiency (3 days)	LOC_Os06g06050	OsFBL27 - F-box domain and LRR containing protein, expressed	GO:0007275	multicellular organismal development	biological_process
water deficiency (3 days)	LOC_Os06g06050	OsFBL27 - F-box domain and LRR containing protein, expressed	GO:0019941	modification-dependent protein catabolic process	biological_process
water deficiency (3 days)	LOC_Os06g06760	protein kinase, putative, expressed	GO:0006468	protein amino acid phosphorylation	biological_process
water deficiency (3 days)	LOC_Os06g06760	protein kinase, putative, expressed	GO:0016567	protein ubiquitination	biological_process
water deficiency (3 days)	LOC_Os06g06870	zinc finger protein, putative, expressed	GO:0006614	SRP-dependent cotranslational protein targeting to membrane	biological_process
water deficiency (3 days)	LOC_Os06g07820	BSD domain containing protein, expressed	GO:0042309	homoiothermy	biological_process
water deficiency (3 days)	LOC_Os06g07820	BSD domain containing protein, expressed	GO:0050826	response to freezing	biological_process
water deficiency (3 days)	LOC_Os06g08280	protein kinase domain containing protein, expressed	GO:0006468	protein amino acid phosphorylation	biological_process
water deficiency (3 days)	LOC_Os06g09570	nucleolar GTP-binding protein 1, putative, expressed	GO:0007264	small GTPase mediated signal transduction	biological_process
water deficiency (3 days)	LOC_Os06g10200	adenylate kinase, putative, expressed	GO:0006139	nucleobase, nucleoside, nucleotide and nucleic acid metabolic process	biological_process
water deficiency (3 days)	LOC_Os06g10280	CDP-alcohol phosphatidyltransferase, putative, expressed	GO:0008654	phospholipid biosynthetic process	biological_process
water deficiency (3 days)	LOC_Os06g10620	transcription elongation factor SPT5 homolog 1, putative, expressed	GO:0006412	translation	biological_process
water deficiency (3 days)	LOC_Os06g12400	Homeobox domain containing protein, expressed	GO:0006355	regulation of transcription, DNA-dependent	biological_process
water deficiency (3 days)	LOC_Os06g12400	Homeobox domain containing protein, expressed	GO:0045449	regulation of transcription	biological_process
water deficiency (3 days)	LOC_Os06g29310	ulp1 protease family protein, putative, expressed	GO:0006508	proteolysis	biological_process
water deficiency (3 days)	LOC_Os06g30810	OsMADS75 - MADS-box family gene with M-alpha type-box	GO:0006350	transcription	biological_process
water deficiency (3 days)	LOC_Os06g30810	OsMADS75 - MADS-box family gene with M-alpha type-box	GO:0006355	regulation of transcription, DNA-dependent	biological_process
water deficiency (3 days)	LOC_Os06g30810	OsMADS75 - MADS-box family gene with M-alpha type-box	GO:0045449	regulation of transcription	biological_process
water deficiency (3 days)	LOC_Os06g32490	retrotransposon protein, putative, Ty3-gypsy subclass	GO:0006278	RNA-dependent DNA replication	biological_process
water deficiency (3 days)	LOC_Os06g32490	retrotransposon protein, putative, Ty3-gypsy subclass	GO:0006508	proteolysis	biological_process
water deficiency (3 days)	LOC_Os06g32490	retrotransposon protein, putative, Ty3-gypsy subclass	GO:0015074	DNA integration	biological_process
water deficiency (3 days)	LOC_Os06g35060	heavy metal-associated domain containing protein, expressed	GO:0030001	metal ion transport	biological_process
water deficiency (3 days)	LOC_Os06g35160	CAMK_KIN1/SNF1/Nim1_like.26 - CAMK includes calcium/calmodulin depedent protein kinases, expressed	GO:0006468	protein amino acid phosphorylation	biological_process
water deficiency (3 days)	LOC_Os06g35160	CAMK_KIN1/SNF1/Nim1_like.26 - CAMK includes calcium/calmodulin depedent protein kinases, expressed	GO:0007165	signal transduction	biological_process
water deficiency (3 days)	LOC_Os06g35510	transposon protein, putative, CACTA, En/Spm sub-class	GO:0007186	G-protein coupled receptor protein signaling pathway	biological_process
water deficiency (3 days)	LOC_Os06g42680	phytosulfokines 1 precursor, putative, expressed	GO:0007275	multicellular organismal development	biological_process
water deficiency (3 days)	LOC_Os06g42680	phytosulfokines 1 precursor, putative, expressed	GO:0030154	cell differentiation	biological_process
water deficiency (3 days)	LOC_Os06g45140	bZIP transcription factor domain containing protein, expressed	GO:0045449	regulation of transcription	biological_process
water deficiency (3 days)	LOC_Os06g45140	bZIP transcription factor domain containing protein, expressed	GO:0006355	regulation of transcription, DNA-dependent	biological_process
water deficiency (3 days)	LOC_Os06g45270	transposon protein, putative, unclassified	GO:0006278	RNA-dependent DNA replication	biological_process
water deficiency (3 days)	LOC_Os06g45270	transposon protein, putative, unclassified	GO:0006508	proteolysis	biological_process
water deficiency (3 days)	LOC_Os06g45270	transposon protein, putative, unclassified	GO:0015074	DNA integration	biological_process
water deficiency (3 days)	LOC_Os06g47730	retrotransposon protein, putative, Ty1-copia subclass	GO:0015074	DNA integration	biological_process
water deficiency (3 days)	LOC_Os06g48500	expressed protein	GO:0042309	homoiothermy	biological_process
water deficiency (3 days)	LOC_Os06g48500	expressed protein	GO:0050826	response to freezing	biological_process
water deficiency (3 days)	LOC_Os06g48940	GHMP kinases ATP-binding protein, putative, expressed	GO:0016310	phosphorylation	biological_process
water deficiency (3 days)	LOC_Os06g48940	GHMP kinases ATP-binding protein, putative, expressed	GO:0008152	metabolic process	biological_process
water deficiency (3 days)	LOC_Os06g48940	GHMP kinases ATP-binding protein, putative, expressed	GO:0005975	carbohydrate metabolic process	biological_process
water deficiency (3 days)	LOC_Os06g50030	CAMK_CAMK_like.30 - CAMK includes calcium/calmodulin depedent protein kinases, expressed	GO:0006468	protein amino acid phosphorylation	biological_process
water deficiency (3 days)	LOC_Os06g50070	expressed protein	GO:0042309	homoiothermy	biological_process
water deficiency (3 days)	LOC_Os06g50070	expressed protein	GO:0050826	response to freezing	biological_process
water deficiency (3 days)	LOC_Os06g51029	OsFtsH1 FtsH protease, homologue of AtFtsH1/5, expressed	GO:0051301	cell division	biological_process
water deficiency (3 days)	LOC_Os06g51029	OsFtsH1 FtsH protease, homologue of AtFtsH1/5, expressed	GO:0030163	protein catabolic process	biological_process
water deficiency (3 days)	LOC_Os06g51029	OsFtsH1 FtsH protease, homologue of AtFtsH1/5, expressed	GO:0007049	cell cycle	biological_process
water deficiency (3 days)	LOC_Os06g51029	OsFtsH1 FtsH protease, homologue of AtFtsH1/5, expressed	GO:0006508	proteolysis	biological_process
water deficiency (3 days)	LOC_Os06g51290	phytoene synthase, chloroplast precursor, putative, expressed	GO:0009058	biosynthetic process	biological_process
water deficiency (3 days)	LOC_Os07g01020	SOR/SNZ family protein, putative, expressed	GO:0009228	thiamin biosynthetic process	biological_process
water deficiency (3 days)	LOC_Os07g01020	SOR/SNZ family protein, putative, expressed	GO:0008615	pyridoxine biosynthetic process	biological_process
water deficiency (3 days)	LOC_Os07g01020	SOR/SNZ family protein, putative, expressed	GO:0008152	metabolic process	biological_process
water deficiency (3 days)	LOC_Os07g06940	valyl-tRNA synthetase, putative, expressed	GO:0006412	translation	biological_process
water deficiency (3 days)	LOC_Os07g06940	valyl-tRNA synthetase, putative, expressed	GO:0006418	tRNA aminoacylation for protein translation	biological_process
water deficiency (3 days)	LOC_Os07g06940	valyl-tRNA synthetase, putative, expressed	GO:0006438	valyl-tRNA aminoacylation	biological_process
water deficiency (3 days)	LOC_Os07g08750	STE_PAK_Ste20_Slob_Wnk.1 - STE kinases include homologs to sterile 7, sterile 11 and sterile 20 from yeast, expressed	GO:0006468	protein amino acid phosphorylation	biological_process
water deficiency (3 days)	LOC_Os07g08790	targeting protein for Xklp2, putative, expressed	GO:0007186	G-protein coupled receptor protein signaling pathway	biological_process
water deficiency (3 days)	LOC_Os07g08790	targeting protein for Xklp2, putative, expressed	GO:0006334	nucleosome assembly	biological_process
water deficiency (3 days)	LOC_Os07g08880	ES43 protein, putative, expressed	GO:0055114	oxidation reduction	biological_process
water deficiency (3 days)	LOC_Os07g09400	RNA ligase isoform 1, putative, expressed	GO:0042309	homoiothermy	biological_process
water deficiency (3 days)	LOC_Os07g09400	RNA ligase isoform 1, putative, expressed	GO:0050826	response to freezing	biological_process
water deficiency (3 days)	LOC_Os07g09480	ATPase, putative, expressed	GO:0042309	homoiothermy	biological_process
water deficiency (3 days)	LOC_Os07g09480	ATPase, putative, expressed	GO:0050826	response to freezing	biological_process
water deficiency (3 days)	LOC_Os07g10170	hypothetical protein	GO:0006355	regulation of transcription, DNA-dependent	biological_process
water deficiency (3 days)	LOC_Os07g10850	retrotransposon protein, putative, unclassified	GO:0015074	DNA integration	biological_process
water deficiency (3 days)	LOC_Os07g15460	metal transporter Nramp6, putative, expressed	GO:0006810	transport	biological_process
water deficiency (3 days)	LOC_Os07g28090	ABC transporter, ATP-binding protein, putative, expressed	GO:0006810	transport	biological_process
water deficiency (3 days)	LOC_Os07g30690	indole-3-acetate beta-glucosyltransferase, putative, expressed	GO:0008152	metabolic process	biological_process
water deficiency (3 days)	LOC_Os07g31110	transposon protein, putative, CACTA, En/Spm sub-class	GO:0006412	translation	biological_process
water deficiency (3 days)	LOC_Os07g33540	cytochrome P450, putative, expressed	GO:0055114	oxidation reduction	biological_process
water deficiency (3 days)	LOC_Os07g35700	TKL_IRAK_DUF26-lc.4 - DUF26 kinases have homology to DUF26 containing loci, expressed	GO:0006468	protein amino acid phosphorylation	biological_process
water deficiency (3 days)	LOC_Os07g38310	hypothetical protein	GO:0006355	regulation of transcription, DNA-dependent	biological_process
water deficiency (3 days)	LOC_Os07g40320	vesicle transport protein GOT1B, putative, expressed	GO:0006412	translation	biological_process
water deficiency (3 days)	LOC_Os07g40320	vesicle transport protein GOT1B, putative, expressed	GO:0016192	vesicle-mediated transport	biological_process
water deficiency (3 days)	LOC_Os07g40320	vesicle transport protein GOT1B, putative, expressed	GO:0042309	homoiothermy	biological_process
water deficiency (3 days)	LOC_Os07g40320	vesicle transport protein GOT1B, putative, expressed	GO:0050826	response to freezing	biological_process
water deficiency (3 days)	LOC_Os07g40620	saccharopine dehydrogenase, putative, expressed	GO:0050826	response to freezing	biological_process
water deficiency (3 days)	LOC_Os07g40620	saccharopine dehydrogenase, putative, expressed	GO:0042309	homoiothermy	biological_process
water deficiency (3 days)	LOC_Os07g40620	saccharopine dehydrogenase, putative, expressed	GO:0008152	metabolic process	biological_process
water deficiency (3 days)	LOC_Os07g42260	peptidase, T1 family, putative, expressed	GO:0006511	ubiquitin-dependent protein catabolic process	biological_process
water deficiency (3 days)	LOC_Os07g42260	peptidase, T1 family, putative, expressed	GO:0051603	proteolysis involved in cellular protein catabolic process	biological_process
water deficiency (3 days)	LOC_Os07g42300	elongation factor protein, putative, expressed	GO:0006412	translation	biological_process
water deficiency (3 days)	LOC_Os07g42300	elongation factor protein, putative, expressed	GO:0006414	translational elongation	biological_process
water deficiency (3 days)	LOC_Os07g44660	FGGY family of carbohydrate kinases, putative, expressed	GO:0005975	carbohydrate metabolic process	biological_process
water deficiency (3 days)	LOC_Os07g45100	endonuclease/exonuclease/phosphatase family domain containing protein, expressed	GO:0050826	response to freezing	biological_process
water deficiency (3 days)	LOC_Os07g45100	endonuclease/exonuclease/phosphatase family domain containing protein, expressed	GO:0042309	homoiothermy	biological_process
water deficiency (3 days)	LOC_Os07g46280	Os7bglu26 - beta-mannosidase/glucosidase/exoglucanase, expressed	GO:0005975	carbohydrate metabolic process	biological_process
water deficiency (3 days)	LOC_Os07g46280	Os7bglu26 - beta-mannosidase/glucosidase/exoglucanase, expressed	GO:0008152	metabolic process	biological_process
water deficiency (3 days)	LOC_Os07g47250	lipase precursor, putative, expressed	GO:0006629	lipid metabolic process	biological_process
water deficiency (3 days)	LOC_Os07g47850	hypothetical protein	GO:0006835	dicarboxylic acid transport	biological_process
water deficiency (3 days)	LOC_Os07g47920	retrotransposon protein, putative, Ty3-gypsy subclass	GO:0006508	proteolysis	biological_process
water deficiency (3 days)	LOC_Os07g48260	OsWRKY47 - Superfamily of TFs having WRKY and zinc finger domains, expressed	GO:0045449	regulation of transcription	biological_process
water deficiency (3 days)	LOC_Os07g48260	OsWRKY47 - Superfamily of TFs having WRKY and zinc finger domains, expressed	GO:0006350	transcription	biological_process
water deficiency (3 days)	LOC_Os07g48560	homeobox domain containing protein, expressed	GO:0006350	transcription	biological_process
water deficiency (3 days)	LOC_Os07g48560	homeobox domain containing protein, expressed	GO:0006355	regulation of transcription, DNA-dependent	biological_process
water deficiency (3 days)	LOC_Os07g48560	homeobox domain containing protein, expressed	GO:0007275	multicellular organismal development	biological_process
water deficiency (3 days)	LOC_Os07g48560	homeobox domain containing protein, expressed	GO:0045449	regulation of transcription	biological_process
water deficiency (3 days)	LOC_Os08g01930	KH domain-containing protein, putative, expressed	GO:0007186	G-protein coupled receptor protein signaling pathway	biological_process
water deficiency (3 days)	LOC_Os08g03290	glyceraldehyde-3-phosphate dehydrogenase, putative, expressed	GO:0055114	oxidation reduction	biological_process
water deficiency (3 days)	LOC_Os08g03290	glyceraldehyde-3-phosphate dehydrogenase, putative, expressed	GO:0008152	metabolic process	biological_process
water deficiency (3 days)	LOC_Os08g03290	glyceraldehyde-3-phosphate dehydrogenase, putative, expressed	GO:0006813	potassium ion transport	biological_process
water deficiency (3 days)	LOC_Os08g03290	glyceraldehyde-3-phosphate dehydrogenase, putative, expressed	GO:0006096	glycolysis	biological_process
water deficiency (3 days)	LOC_Os08g03290	glyceraldehyde-3-phosphate dehydrogenase, putative, expressed	GO:0006006	glucose metabolic process	biological_process
water deficiency (3 days)	LOC_Os08g03870	2-aminoethanethiol dioxygenase, putative, expressed	GO:0055114	oxidation reduction	biological_process
water deficiency (3 days)	LOC_Os08g04180	tryptophan synthase beta chain 1, putative, expressed	GO:0006568	tryptophan metabolic process	biological_process
water deficiency (3 days)	LOC_Os08g04180	tryptophan synthase beta chain 1, putative, expressed	GO:0008152	metabolic process	biological_process
water deficiency (3 days)	LOC_Os08g04630	external NADH-ubiquinone oxidoreductase 1, mitochondrial precursor, putative, expressed	GO:0008152	metabolic process	biological_process
water deficiency (3 days)	LOC_Os08g06240	MYB family transcription factor, putative, expressed	GO:0042309	homoiothermy	biological_process
water deficiency (3 days)	LOC_Os08g06240	MYB family transcription factor, putative, expressed	GO:0050826	response to freezing	biological_process
water deficiency (3 days)	LOC_Os08g07960	mitotic checkpoint protein, putative, expressed	GO:0006508	proteolysis	biological_process
water deficiency (3 days)	LOC_Os08g09250	glyoxalase family protein, putative, expressed	GO:0007155	cell adhesion	biological_process
water deficiency (3 days)	LOC_Os08g09860	hydroxyacid oxidase 1, putative, expressed	GO:0008152	metabolic process	biological_process
water deficiency (3 days)	LOC_Os08g10630	metal cation transporter, putative, expressed	GO:0006829	zinc ion transport	biological_process
water deficiency (3 days)	LOC_Os08g10630	metal cation transporter, putative, expressed	GO:0010043	response to zinc ion	biological_process
water deficiency (3 days)	LOC_Os08g10630	metal cation transporter, putative, expressed	GO:0030001	metal ion transport	biological_process
water deficiency (3 days)	LOC_Os08g17600	SNARE domain containing protein, putative, expressed	GO:0016192	vesicle-mediated transport	biological_process
water deficiency (3 days)	LOC_Os08g18110	alpha-soluble NSF attachment protein, putative, expressed	GO:0006886	intracellular protein transport	biological_process
water deficiency (3 days)	LOC_Os08g18110	alpha-soluble NSF attachment protein, putative, expressed	GO:0009396	folic acid and derivative biosynthetic process	biological_process
water deficiency (3 days)	LOC_Os08g20849	retrotransposon protein, putative, Ty3-gypsy subclass	GO:0015074	DNA integration	biological_process
water deficiency (3 days)	LOC_Os08g20849	retrotransposon protein, putative, Ty3-gypsy subclass	GO:0006508	proteolysis	biological_process
water deficiency (3 days)	LOC_Os08g20849	retrotransposon protein, putative, Ty3-gypsy subclass	GO:0006333	chromatin assembly or disassembly	biological_process
water deficiency (3 days)	LOC_Os08g20849	retrotransposon protein, putative, Ty3-gypsy subclass	GO:0006278	RNA-dependent DNA replication	biological_process
water deficiency (3 days)	LOC_Os08g24310	receptor-like protein kinase precursor, putative, expressed	GO:0006468	protein amino acid phosphorylation	biological_process
water deficiency (3 days)	LOC_Os08g29260	retrotransposon protein, putative, Ty3-gypsy subclass	GO:0015074	DNA integration	biological_process
water deficiency (3 days)	LOC_Os08g29840	retrotransposon protein, putative, unclassified	GO:0015074	DNA integration	biological_process
water deficiency (3 days)	LOC_Os08g29840	retrotransposon protein, putative, unclassified	GO:0006508	proteolysis	biological_process
water deficiency (3 days)	LOC_Os08g32990	DNA-directed RNA polymerase subunit, putative	GO:0006351	transcription, DNA-dependent	biological_process
water deficiency (3 days)	LOC_Os08g34280	cinnamoyl-CoA reductase, putative, expressed	GO:0006694	steroid biosynthetic process	biological_process
water deficiency (3 days)	LOC_Os08g34280	cinnamoyl-CoA reductase, putative, expressed	GO:0006808	regulation of nitrogen utilization	biological_process
water deficiency (3 days)	LOC_Os08g34280	cinnamoyl-CoA reductase, putative, expressed	GO:0008152	metabolic process	biological_process
water deficiency (3 days)	LOC_Os08g34280	cinnamoyl-CoA reductase, putative, expressed	GO:0044237	cellular metabolic process	biological_process
water deficiency (3 days)	LOC_Os08g35720	retrotransposon protein, putative, unclassified	GO:0006313	transposition, DNA-mediated	biological_process
water deficiency (3 days)	LOC_Os08g36130	retrotransposon protein, putative, Ty3-gypsy subclass	GO:0015074	DNA integration	biological_process
water deficiency (3 days)	LOC_Os08g36130	retrotransposon protein, putative, Ty3-gypsy subclass	GO:0006508	proteolysis	biological_process
water deficiency (3 days)	LOC_Os08g36130	retrotransposon protein, putative, Ty3-gypsy subclass	GO:0006333	chromatin assembly or disassembly	biological_process
water deficiency (3 days)	LOC_Os08g36130	retrotransposon protein, putative, Ty3-gypsy subclass	GO:0006278	RNA-dependent DNA replication	biological_process
water deficiency (3 days)	LOC_Os08g39030	expressed protein	GO:0016068	type I hypersensitivity	biological_process
water deficiency (3 days)	LOC_Os08g39030	expressed protein	GO:0051260	protein homooligomerization	biological_process
water deficiency (3 days)	LOC_Os08g39220	OsWAK75 - OsWAK receptor-like protein kinase	GO:0006468	protein amino acid phosphorylation	biological_process
water deficiency (3 days)	LOC_Os08g39240	OsWAK76 - OsWAK receptor-like cytoplasmic kinase OsWAK-RLCK, expressed	GO:0006468	protein amino acid phosphorylation	biological_process
water deficiency (3 days)	LOC_Os08g40270	lectin-like protein kinase, putative	GO:0006468	protein amino acid phosphorylation	biological_process
water deficiency (3 days)	LOC_Os08g40960	retrotransposon protein, putative, unclassified	GO:0006278	RNA-dependent DNA replication	biological_process
water deficiency (3 days)	LOC_Os08g40960	retrotransposon protein, putative, unclassified	GO:0006508	proteolysis	biological_process
water deficiency (3 days)	LOC_Os08g41210	expressed protein	GO:0006355	regulation of transcription, DNA-dependent	biological_process
water deficiency (3 days)	LOC_Os08g41410	glucan endo-1,3-beta-glucosidase precursor, putative	GO:0005975	carbohydrate metabolic process	biological_process
water deficiency (3 days)	LOC_Os08g41410	glucan endo-1,3-beta-glucosidase precursor, putative	GO:0008152	metabolic process	biological_process
water deficiency (3 days)	LOC_Os08g41540	ubiquitin carboxyl-terminal hydrolase family protein	GO:0006511	ubiquitin-dependent protein catabolic process	biological_process
water deficiency (3 days)	LOC_Os08g42170	zinc transporter 2 precursor, putative, expressed	GO:0030001	metal ion transport	biological_process
water deficiency (3 days)	LOC_Os08g42530	SFC, putative, expressed	GO:0006265	DNA topological change	biological_process
water deficiency (3 days)	LOC_Os08g42530	SFC, putative, expressed	GO:0032312	regulation of ARF GTPase activity	biological_process
water deficiency (3 days)	LOC_Os08g42950	haloacid dehalogenase-like hydrolase family protein, putative, expressed	GO:0008152	metabolic process	biological_process
water deficiency (3 days)	LOC_Os08g43370	6-phosphogluconolactonase, putative, expressed	GO:0050826	response to freezing	biological_process
water deficiency (3 days)	LOC_Os08g43370	6-phosphogluconolactonase, putative, expressed	GO:0042309	homoiothermy	biological_process
water deficiency (3 days)	LOC_Os08g43370	6-phosphogluconolactonase, putative, expressed	GO:0006098	pentose-phosphate shunt	biological_process
water deficiency (3 days)	LOC_Os08g43370	6-phosphogluconolactonase, putative, expressed	GO:0005975	carbohydrate metabolic process	biological_process
water deficiency (3 days)	LOC_Os08g43410	LRP1, putative, expressed	GO:0042309	homoiothermy	biological_process
water deficiency (3 days)	LOC_Os08g43410	LRP1, putative, expressed	GO:0050826	response to freezing	biological_process
water deficiency (3 days)	LOC_Os08g44700	retrotransposon protein, putative, unclassified	GO:0015074	DNA integration	biological_process
water deficiency (3 days)	LOC_Os08g44700	retrotransposon protein, putative, unclassified	GO:0006508	proteolysis	biological_process
water deficiency (3 days)	LOC_Os08g44700	retrotransposon protein, putative, unclassified	GO:0006278	RNA-dependent DNA replication	biological_process
water deficiency (3 days)	LOC_Os08g44960	AP2 domain containing protein	GO:0006350	transcription	biological_process
water deficiency (3 days)	LOC_Os08g44960	AP2 domain containing protein	GO:0006355	regulation of transcription, DNA-dependent	biological_process
water deficiency (3 days)	LOC_Os08g44960	AP2 domain containing protein	GO:0045449	regulation of transcription	biological_process
water deficiency (3 days)	LOC_Os08g45130	histone-lysine N-methyltransferase, putative, expressed	GO:0016568	chromatin modification	biological_process
water deficiency (3 days)	LOC_Os09g01640	CAX-interacting protein 4, putative, expressed	GO:0050826	response to freezing	biological_process
water deficiency (3 days)	LOC_Os09g01640	CAX-interacting protein 4, putative, expressed	GO:0042309	homoiothermy	biological_process
water deficiency (3 days)	LOC_Os09g01640	CAX-interacting protein 4, putative, expressed	GO:0006816	calcium ion transport	biological_process
water deficiency (3 days)	LOC_Os09g01640	CAX-interacting protein 4, putative, expressed	GO:0006412	translation	biological_process
water deficiency (3 days)	LOC_Os09g02700	polyadenylate-binding protein, putative, expressed	GO:0042309	homoiothermy	biological_process
water deficiency (3 days)	LOC_Os09g02700	polyadenylate-binding protein, putative, expressed	GO:0050826	response to freezing	biological_process
water deficiency (3 days)	LOC_Os09g03620	wall-associated receptor kinase-like 20 precursor, putative, expressed	GO:0006468	protein amino acid phosphorylation	biological_process
water deficiency (3 days)	LOC_Os09g15270	retrotransposon protein, putative, unclassified	GO:0015074	DNA integration	biological_process
water deficiency (3 days)	LOC_Os09g15270	retrotransposon protein, putative, unclassified	GO:0006508	proteolysis	biological_process
water deficiency (3 days)	LOC_Os09g15270	retrotransposon protein, putative, unclassified	GO:0006278	RNA-dependent DNA replication	biological_process
water deficiency (3 days)	LOC_Os09g17890	conserved hypothetical protein	GO:0006468	protein amino acid phosphorylation	biological_process
water deficiency (3 days)	LOC_Os09g19160	serine/threonine-protein kinase, putative, expressed	GO:0006468	protein amino acid phosphorylation	biological_process
water deficiency (3 days)	LOC_Os09g22220	retrotransposon protein, putative, Ty3-gypsy subclass	GO:0006935	chemotaxis	biological_process
water deficiency (3 days)	LOC_Os09g22220	retrotransposon protein, putative, Ty3-gypsy subclass	GO:0007165	signal transduction	biological_process
water deficiency (3 days)	LOC_Os09g24490	basic helix-loop-helix family protein, putative, expressed	GO:0045449	regulation of transcription	biological_process
water deficiency (3 days)	LOC_Os09g24770	retrotransposon protein, putative, unclassified	GO:0015074	DNA integration	biological_process
water deficiency (3 days)	LOC_Os09g24770	retrotransposon protein, putative, unclassified	GO:0006508	proteolysis	biological_process
water deficiency (3 days)	LOC_Os09g24770	retrotransposon protein, putative, unclassified	GO:0006278	RNA-dependent DNA replication	biological_process
water deficiency (3 days)	LOC_Os09g25460	transferase family protein, putative, expressed	GO:0005975	carbohydrate metabolic process	biological_process
water deficiency (3 days)	LOC_Os09g26170	MYB family transcription factor, putative, expressed	GO:0045449	regulation of transcription	biological_process
water deficiency (3 days)	LOC_Os09g26800	polygalacturonase, putative, expressed	GO:0005975	carbohydrate metabolic process	biological_process
water deficiency (3 days)	LOC_Os09g26800	polygalacturonase, putative, expressed	GO:0008152	metabolic process	biological_process
water deficiency (3 days)	LOC_Os09g28230	gibberellin receptor GID1L2, putative, expressed	GO:0008152	metabolic process	biological_process
water deficiency (3 days)	LOC_Os09g28260	retrotransposon protein, putative, Ty3-gypsy subclass	GO:0015074	DNA integration	biological_process
water deficiency (3 days)	LOC_Os09g28260	retrotransposon protein, putative, Ty3-gypsy subclass	GO:0006508	proteolysis	biological_process
water deficiency (3 days)	LOC_Os09g28260	retrotransposon protein, putative, Ty3-gypsy subclass	GO:0006333	chromatin assembly or disassembly	biological_process
water deficiency (3 days)	LOC_Os09g28260	retrotransposon protein, putative, Ty3-gypsy subclass	GO:0006278	RNA-dependent DNA replication	biological_process
water deficiency (3 days)	LOC_Os09g29404	glycogen operon protein glgX, putative, expressed	GO:0005975	carbohydrate metabolic process	biological_process
water deficiency (3 days)	LOC_Os09g30458	subtilisin-like protease, putative, expressed	GO:0043086	negative regulation of catalytic activity	biological_process
water deficiency (3 days)	LOC_Os09g30458	subtilisin-like protease, putative, expressed	GO:0006508	proteolysis	biological_process
water deficiency (3 days)	LOC_Os09g33530	expressed protein	GO:0008152	metabolic process	biological_process
water deficiency (3 days)	LOC_Os09g35790	HSF-type DNA-binding domain containing protein, expressed	GO:0045449	regulation of transcription	biological_process
water deficiency (3 days)	LOC_Os09g35790	HSF-type DNA-binding domain containing protein, expressed	GO:0009405	pathogenesis	biological_process
water deficiency (3 days)	LOC_Os09g35790	HSF-type DNA-binding domain containing protein, expressed	GO:0008152	metabolic process	biological_process
water deficiency (3 days)	LOC_Os09g35790	HSF-type DNA-binding domain containing protein, expressed	GO:0006950	response to stress	biological_process
water deficiency (3 days)	LOC_Os09g35790	HSF-type DNA-binding domain containing protein, expressed	GO:0006355	regulation of transcription, DNA-dependent	biological_process
water deficiency (3 days)	LOC_Os09g35790	HSF-type DNA-binding domain containing protein, expressed	GO:0006350	transcription	biological_process
water deficiency (3 days)	LOC_Os09g35910	homeobox associated leucine zipper, putative, expressed	GO:0006350	transcription	biological_process
water deficiency (3 days)	LOC_Os09g35910	homeobox associated leucine zipper, putative, expressed	GO:0006355	regulation of transcription, DNA-dependent	biological_process
water deficiency (3 days)	LOC_Os09g35910	homeobox associated leucine zipper, putative, expressed	GO:0045449	regulation of transcription	biological_process
water deficiency (3 days)	LOC_Os09g37790	S-locus-specific glycoprotein S13 precursor, putative, expressed	GO:0048544	recognition of pollen	biological_process
water deficiency (3 days)	LOC_Os10g02980	formin, putative, expressed	GO:0016043	cellular component organization	biological_process
water deficiency (3 days)	LOC_Os10g02980	formin, putative, expressed	GO:0030036	actin cytoskeleton organization	biological_process
water deficiency (3 days)	LOC_Os10g10040	cytochrome P450, putative	GO:0055114	oxidation reduction	biological_process
water deficiency (3 days)	LOC_Os10g10990	transcription initiation factor IIF, alpha subunit domain containing protein, expressed	GO:0006367	transcription initiation from RNA polymerase II promoter	biological_process
water deficiency (3 days)	LOC_Os10g10990	transcription initiation factor IIF, alpha subunit domain containing protein, expressed	GO:0045941	positive regulation of transcription	biological_process
water deficiency (3 days)	LOC_Os10g13500	hypothetical protein	GO:0015986	ATP synthesis coupled proton transport	biological_process
water deficiency (3 days)	LOC_Os10g21090	ATP binding protein, putative, expressed	GO:0006468	protein amino acid phosphorylation	biological_process
water deficiency (3 days)	LOC_Os10g23290	transposon protein, putative, CACTA, En/Spm sub-class	GO:0006508	proteolysis	biological_process
water deficiency (3 days)	LOC_Os10g24910	retrotransposon protein, putative, unclassified	GO:0015074	DNA integration	biological_process
water deficiency (3 days)	LOC_Os10g24910	retrotransposon protein, putative, unclassified	GO:0006508	proteolysis	biological_process
water deficiency (3 days)	LOC_Os10g26130	phenylalanyl-tRNA synthetase, putative, expressed	GO:0006412	translation	biological_process
water deficiency (3 days)	LOC_Os10g26130	phenylalanyl-tRNA synthetase, putative, expressed	GO:0006418	tRNA aminoacylation for protein translation	biological_process
water deficiency (3 days)	LOC_Os10g26130	phenylalanyl-tRNA synthetase, putative, expressed	GO:0006432	phenylalanyl-tRNA aminoacylation	biological_process
water deficiency (3 days)	LOC_Os10g31720	glycine-rich cell wall structural protein 2 precursor, putative, expressed	GO:0051260	protein homooligomerization	biological_process
water deficiency (3 days)	LOC_Os10g32920	ribosomal protein, putative, expressed	GO:0006412	translation	biological_process
water deficiency (3 days)	LOC_Os10g33440	NB-ARC domain containing protein, expressed	GO:0006952	defense response	biological_process
water deficiency (3 days)	LOC_Os10g33440	NB-ARC domain containing protein, expressed	GO:0006915	apoptosis	biological_process
water deficiency (3 days)	LOC_Os10g34420	lysM domain containing protein, putative, expressed	GO:0016998	cell wall macromolecule catabolic process	biological_process
water deficiency (3 days)	LOC_Os10g35250	vacuolar protein-sorting protein bro1, putative, expressed	GO:0007186	G-protein coupled receptor protein signaling pathway	biological_process
water deficiency (3 days)	LOC_Os10g35390	acyltransferase, putative, expressed	GO:0006835	dicarboxylic acid transport	biological_process
water deficiency (3 days)	LOC_Os10g35390	acyltransferase, putative, expressed	GO:0008152	metabolic process	biological_process
water deficiency (3 days)	LOC_Os10g36090	LTPL156 - Protease inhibitor/seed storage/LTP family protein precursor, putative	GO:0006869	lipid transport	biological_process
water deficiency (3 days)	LOC_Os10g36848	cytochrome P450, putative, expressed	GO:0055114	oxidation reduction	biological_process
water deficiency (3 days)	LOC_Os10g38800	leucine-rich repeat transmembrane protein kinase, putative, expressed	GO:0006468	protein amino acid phosphorylation	biological_process
water deficiency (3 days)	LOC_Os10g40000	retinol dehydrogenase 12, putative, expressed	GO:0008152	metabolic process	biological_process
water deficiency (3 days)	LOC_Os10g40020	oxidoreductase, short chain dehydrogenase/reductase family domain containing family, expressed	GO:0008152	metabolic process	biological_process
water deficiency (3 days)	LOC_Os10g40020	oxidoreductase, short chain dehydrogenase/reductase family domain containing family, expressed	GO:0009239	enterobactin biosynthetic process	biological_process
water deficiency (3 days)	LOC_Os10g40020	oxidoreductase, short chain dehydrogenase/reductase family domain containing family, expressed	GO:0055114	oxidation reduction	biological_process
water deficiency (3 days)	LOC_Os10g40810	GATA zinc finger domain containing protein, expressed	GO:0050826	response to freezing	biological_process
water deficiency (3 days)	LOC_Os10g40810	GATA zinc finger domain containing protein, expressed	GO:0042309	homoiothermy	biological_process
water deficiency (3 days)	LOC_Os10g40810	GATA zinc finger domain containing protein, expressed	GO:0007186	G-protein coupled receptor protein signaling pathway	biological_process
water deficiency (3 days)	LOC_Os10g40810	GATA zinc finger domain containing protein, expressed	GO:0006355	regulation of transcription, DNA-dependent	biological_process
water deficiency (3 days)	LOC_Os10g40890	retrotransposon protein, putative, unclassified	GO:0006278	RNA-dependent DNA replication	biological_process
water deficiency (3 days)	LOC_Os10g40890	retrotransposon protein, putative, unclassified	GO:0006508	proteolysis	biological_process
water deficiency (3 days)	LOC_Os10g40890	retrotransposon protein, putative, unclassified	GO:0015074	DNA integration	biological_process
water deficiency (3 days)	LOC_Os10g42724	VHS and GAT domain containing protein, expressed	GO:0006886	intracellular protein transport	biological_process
water deficiency (3 days)	LOC_Os11g02240	CAMK_KIN1/SNF1/Nim1_like.4 - CAMK includes calcium/calmodulin depedent protein kinases, expressed	GO:0007165	signal transduction	biological_process
water deficiency (3 days)	LOC_Os11g02240	CAMK_KIN1/SNF1/Nim1_like.4 - CAMK includes calcium/calmodulin depedent protein kinases, expressed	GO:0006468	protein amino acid phosphorylation	biological_process
water deficiency (3 days)	LOC_Os11g03950	transposon protein, putative, CACTA, En/Spm sub-class	GO:0006508	proteolysis	biological_process
water deficiency (3 days)	LOC_Os11g05990	digalactosyldiacylglycerol synthase, chloroplast precursor, putative, expressed	GO:0009058	biosynthetic process	biological_process
water deficiency (3 days)	LOC_Os11g10450	transposon protein, putative, CACTA, En/Spm sub-class	GO:0009401	phosphoenolpyruvate-dependent sugar phosphotransferase system	biological_process
water deficiency (3 days)	LOC_Os11g11050	initiation factor 2 subunit family domain containing protein, expressed	GO:0044237	cellular metabolic process	biological_process
water deficiency (3 days)	LOC_Os11g11050	initiation factor 2 subunit family domain containing protein, expressed	GO:0044249	cellular biosynthetic process	biological_process
water deficiency (3 days)	LOC_Os11g14300	la domain containing protein, expressed	GO:0007186	G-protein coupled receptor protein signaling pathway	biological_process
water deficiency (3 days)	LOC_Os11g14300	la domain containing protein, expressed	GO:0006396	RNA processing	biological_process
water deficiency (3 days)	LOC_Os11g16450	retrotransposon protein, putative, Ty3-gypsy subclass	GO:0006508	proteolysis	biological_process
water deficiency (3 days)	LOC_Os11g17670	retrotransposon protein, putative, unclassified	GO:0042309	homoiothermy	biological_process
water deficiency (3 days)	LOC_Os11g17670	retrotransposon protein, putative, unclassified	GO:0050826	response to freezing	biological_process
water deficiency (3 days)	LOC_Os11g19160	beta-D-xylosidase, putative, expressed	GO:0005975	carbohydrate metabolic process	biological_process
water deficiency (3 days)	LOC_Os11g19864	transposon protein, putative, Pong sub-class, expressed	GO:0006355	regulation of transcription, DNA-dependent	biological_process
water deficiency (3 days)	LOC_Os11g20270	retrotransposon protein, putative, unclassified	GO:0015074	DNA integration	biological_process
water deficiency (3 days)	LOC_Os11g20270	retrotransposon protein, putative, unclassified	GO:0006333	chromatin assembly or disassembly	biological_process
water deficiency (3 days)	LOC_Os11g37710	retrotransposon protein, putative, unclassified	GO:0015074	DNA integration	biological_process
water deficiency (3 days)	LOC_Os11g37774	stripe rust resistance protein Yr10, putative, expressed	GO:0006915	apoptosis	biological_process
water deficiency (3 days)	LOC_Os11g37774	stripe rust resistance protein Yr10, putative, expressed	GO:0006952	defense response	biological_process
water deficiency (3 days)	LOC_Os11g37780	stripe rust resistance protein Yr10, putative	GO:0006915	apoptosis	biological_process
water deficiency (3 days)	LOC_Os11g37780	stripe rust resistance protein Yr10, putative	GO:0006952	defense response	biological_process
water deficiency (3 days)	LOC_Os11g45840	expressed protein	GO:0045449	regulation of transcription	biological_process
water deficiency (3 days)	LOC_Os11g45840	expressed protein	GO:0006952	defense response	biological_process
water deficiency (3 days)	LOC_Os11g45840	expressed protein	GO:0006915	apoptosis	biological_process
water deficiency (3 days)	LOC_Os11g46180	transposon protein, putative, CACTA, En/Spm sub-class	GO:0042309	homoiothermy	biological_process
water deficiency (3 days)	LOC_Os11g46180	transposon protein, putative, CACTA, En/Spm sub-class	GO:0050826	response to freezing	biological_process
water deficiency (3 days)	LOC_Os12g01530	ferritin-1, chloroplast precursor, putative, expressed	GO:0050826	response to freezing	biological_process
water deficiency (3 days)	LOC_Os12g01530	ferritin-1, chloroplast precursor, putative, expressed	GO:0042309	homoiothermy	biological_process
water deficiency (3 days)	LOC_Os12g01530	ferritin-1, chloroplast precursor, putative, expressed	GO:0006879	cellular iron ion homeostasis	biological_process
water deficiency (3 days)	LOC_Os12g01530	ferritin-1, chloroplast precursor, putative, expressed	GO:0006826	iron ion transport	biological_process
water deficiency (3 days)	LOC_Os12g02200	CAMK_KIN1/SNF1/Nim1_like.6 - CAMK includes calcium/calmodulin depedent protein kinases, expressed	GO:0006468	protein amino acid phosphorylation	biological_process
water deficiency (3 days)	LOC_Os12g02200	CAMK_KIN1/SNF1/Nim1_like.6 - CAMK includes calcium/calmodulin depedent protein kinases, expressed	GO:0007165	signal transduction	biological_process
water deficiency (3 days)	LOC_Os12g02820	cytidylyltransferase domain containing protein, expressed	GO:0009058	biosynthetic process	biological_process
water deficiency (3 days)	LOC_Os12g03040	no apical meristem protein, putative, expressed	GO:0045449	regulation of transcription	biological_process
water deficiency (3 days)	LOC_Os12g03810	CAMK_KIN1/SNF1/Nim1_like.37 - CAMK includes calcium/calmodulin depedent protein kinases, expressed	GO:0006468	protein amino acid phosphorylation	biological_process
water deficiency (3 days)	LOC_Os12g03810	CAMK_KIN1/SNF1/Nim1_like.37 - CAMK includes calcium/calmodulin depedent protein kinases, expressed	GO:0007165	signal transduction	biological_process
water deficiency (3 days)	LOC_Os12g04880	retrotransposon protein, putative, unclassified, expressed	GO:0006278	RNA-dependent DNA replication	biological_process
water deficiency (3 days)	LOC_Os12g04880	retrotransposon protein, putative, unclassified, expressed	GO:0006508	proteolysis	biological_process
water deficiency (3 days)	LOC_Os12g06330	CPuORF6 - conserved peptide uORF-containing transcript, expressed	GO:0045449	regulation of transcription	biological_process
water deficiency (3 days)	LOC_Os12g06340	BEL1-like homeodomain transcription factor, putative, expressed	GO:0042309	homoiothermy	biological_process
water deficiency (3 days)	LOC_Os12g06340	BEL1-like homeodomain transcription factor, putative, expressed	GO:0050826	response to freezing	biological_process
water deficiency (3 days)	LOC_Os12g07060	chaperone protein dnaJ, putative, expressed	GO:0006457	protein folding	biological_process
water deficiency (3 days)	LOC_Os12g07950	transcriptional regulator Sir2 family protein, putative, expressed	GO:0006342	chromatin silencing	biological_process
water deficiency (3 days)	LOC_Os12g07950	transcriptional regulator Sir2 family protein, putative, expressed	GO:0006476	protein amino acid deacetylation	biological_process
water deficiency (3 days)	LOC_Os12g07950	transcriptional regulator Sir2 family protein, putative, expressed	GO:0045449	regulation of transcription	biological_process
water deficiency (3 days)	LOC_Os12g08025	conserved hypothetical protein	GO:0045449	regulation of transcription	biological_process
water deficiency (3 days)	LOC_Os12g12760	retrotransposon protein, putative, unclassified, expressed	GO:0015074	DNA integration	biological_process
water deficiency (3 days)	LOC_Os12g13300	expressed protein	GO:0006468	protein amino acid phosphorylation	biological_process
water deficiency (3 days)	LOC_Os12g13300	expressed protein	GO:0007186	G-protein coupled receptor protein signaling pathway	biological_process
water deficiency (3 days)	LOC_Os12g15520	expressed protein	GO:0006355	regulation of transcription, DNA-dependent	biological_process
water deficiency (3 days)	LOC_Os12g19549	telomerase reverse transcriptase, putative, expressed	GO:0006278	RNA-dependent DNA replication	biological_process
water deficiency (3 days)	LOC_Os12g19549	telomerase reverse transcriptase, putative, expressed	GO:0006412	translation	biological_process
water deficiency (3 days)	LOC_Os12g20150	phosphoglucan, water dikinase, chloroplast precursor, putative, expressed	GO:0005975	carbohydrate metabolic process	biological_process
water deficiency (3 days)	LOC_Os12g20150	phosphoglucan, water dikinase, chloroplast precursor, putative, expressed	GO:0016310	phosphorylation	biological_process
water deficiency (3 days)	LOC_Os12g22990	retrotransposon protein, putative, Ty3-gypsy subclass	GO:0015074	DNA integration	biological_process
water deficiency (3 days)	LOC_Os12g22990	retrotransposon protein, putative, Ty3-gypsy subclass	GO:0007155	cell adhesion	biological_process
water deficiency (3 days)	LOC_Os12g22990	retrotransposon protein, putative, Ty3-gypsy subclass	GO:0006508	proteolysis	biological_process
water deficiency (3 days)	LOC_Os12g22990	retrotransposon protein, putative, Ty3-gypsy subclass	GO:0006333	chromatin assembly or disassembly	biological_process
water deficiency (3 days)	LOC_Os12g22990	retrotransposon protein, putative, Ty3-gypsy subclass	GO:0006278	RNA-dependent DNA replication	biological_process
water deficiency (3 days)	LOC_Os12g25300	transposon protein, putative, CACTA, En/Spm sub-class	GO:0006508	proteolysis	biological_process
water deficiency (3 days)	LOC_Os12g25300	transposon protein, putative, CACTA, En/Spm sub-class	GO:0007186	G-protein coupled receptor protein signaling pathway	biological_process
water deficiency (3 days)	LOC_Os12g30180	protein kinase domain containing protein, expressed	GO:0006468	protein amino acid phosphorylation	biological_process
water deficiency (3 days)	LOC_Os12g35740	retrotransposon protein, putative, Ty1-copia subclass	GO:0015074	DNA integration	biological_process
water deficiency (3 days)	LOC_Os12g35740	retrotransposon protein, putative, Ty1-copia subclass	GO:0015986	ATP synthesis coupled proton transport	biological_process
water deficiency (3 days)	LOC_Os12g36950	CTP synthase, putative, expressed	GO:0009399	nitrogen fixation	biological_process
water deficiency (3 days)	LOC_Os12g36950	CTP synthase, putative, expressed	GO:0006221	pyrimidine nucleotide biosynthetic process	biological_process
water deficiency (3 days)	LOC_Os12g37190	transposon protein, putative, CACTA, En/Spm sub-class	GO:0006355	regulation of transcription, DNA-dependent	biological_process
water deficiency (3 days)	LOC_Os12g37980	protein kinase domain containing protein, expressed	GO:0006468	protein amino acid phosphorylation	biological_process
water deficiency (3 days)	LOC_Os12g40760	expressed protein	GO:0042309	homoiothermy	biological_process
water deficiency (3 days)	LOC_Os12g40760	expressed protein	GO:0050826	response to freezing	biological_process
water deficiency (3 days)	LOC_Os12g41500	rhodanese-like domain containing protein, putative, expressed	GO:0008272	sulfate transport	biological_process
water deficiency (3 days)	LOC_Os12g41660	expressed protein	GO:0050826	response to freezing	biological_process
water deficiency (3 days)	LOC_Os12g41660	expressed protein	GO:0042309	homoiothermy	biological_process
water deficiency (3 days)	LOC_Os12g41660	expressed protein	GO:0008152	metabolic process	biological_process
water deficiency (3 days)	LOC_Os12g41660	expressed protein	GO:0006813	potassium ion transport	biological_process
water deficiency (3 days)	LOC_Os12g41660	expressed protein	GO:0006355	regulation of transcription, DNA-dependent	biological_process
water deficiency (3 days)	LOC_Os12g41910	BTBN25 - Bric-a-Brac, Tramtrack, Broad Complex BTB domain with non-phototropic hypocotyl 3 NPH3 and coiled-coil domains, expressed	GO:0006334	nucleosome assembly	biological_process
water deficiency (3 days)	LOC_Os12g41910	BTBN25 - Bric-a-Brac, Tramtrack, Broad Complex BTB domain with non-phototropic hypocotyl 3 NPH3 and coiled-coil domains, expressed	GO:0009416	response to light stimulus	biological_process
water deficiency (3 days)	LOC_Os12g41910	BTBN25 - Bric-a-Brac, Tramtrack, Broad Complex BTB domain with non-phototropic hypocotyl 3 NPH3 and coiled-coil domains, expressed	GO:0045449	regulation of transcription	biological_process
water deficiency (3 days)	LOC_Os12g42160	kinesin motor domain containing protein, putative, expressed	GO:0007018	microtubule-based movement	biological_process
water deficiency (3 days)	LOC_Os12g42200	ATCHX, putative, expressed	GO:0006812	cation transport	biological_process
water deficiency (3 days)	LOC_Os12g42200	ATCHX, putative, expressed	GO:0006810	transport	biological_process
water deficiency (3 days)	LOC_Os12g42410	hypothetical protein	GO:0006508	proteolysis	biological_process
water deficiency (3 days)	LOC_Os12g42660	AGC_AGC_other_GWLd.1 - ACG kinases include homologs to PKA, PKG and PKC, expressed	GO:0006468	protein amino acid phosphorylation	biological_process
water deficiency (3 days)	LOC_Os12g42760	type IIB DNA topoisomerase, putative, expressed	GO:0006259	DNA metabolic process	biological_process
water deficiency (3 days)	LOC_Os12g42760	type IIB DNA topoisomerase, putative, expressed	GO:0006265	DNA topological change	biological_process
water deficiency (3 days)	LOC_Os12g42980	cysteine synthase, putative, expressed	GO:0019344	cysteine biosynthetic process	biological_process
water deficiency (3 days)	LOC_Os12g42980	cysteine synthase, putative, expressed	GO:0008652	cellular amino acid biosynthetic process	biological_process
water deficiency (3 days)	LOC_Os12g42980	cysteine synthase, putative, expressed	GO:0008152	metabolic process	biological_process
water deficiency (3 days)	LOC_Os12g42980	cysteine synthase, putative, expressed	GO:0006535	cysteine biosynthetic process from serine	biological_process
water deficiency (3 days)	LOC_Os12g42980	cysteine synthase, putative, expressed	GO:0006520	cellular amino acid metabolic process	biological_process
water deficiency (3 days)	LOC_Os12g43370	peptidase, M24 family protein, putative, expressed	GO:0006508	proteolysis	biological_process
water deficiency (3 days)	LOC_Os12g43370	peptidase, M24 family protein, putative, expressed	GO:0006633	fatty acid biosynthetic process	biological_process
water deficiency (3 days)	LOC_Os12g43370	peptidase, M24 family protein, putative, expressed	GO:0009987	cellular process	biological_process
water deficiency (3 days)	LOC_Os12g43370	peptidase, M24 family protein, putative, expressed	GO:0055114	oxidation reduction	biological_process
