# Supplementary material for: OsPhyB-Mediating Novel Regulatory Pathway for Drought Tolerance in Rice Root Identified by a Global RNA-Seq Transcriptome Analysis of Rice Genes in Response to Water Deficiencies
Source: Front Plant Sci. 2017 Apr 26;8:580. doi: 10.3389/fpls.2017.00580 (PMC5405136; doi:10.3389/fpls.2017.00580)
Supplement: Table S5 — Overview of MapMan terms assigned to genes up-regulated by 3 d of WD treatment. [file Table5.XLSX]

## Sheet: Sheet1
Table S5. Overview of MapMan terms assigned to genes up-regulated by 3 d of WD treatment.
Types of regulation	BinName (category name)		Number of genes
water deficiency (3 days)	PS		4
water deficiency (3 days)		PS.lightreaction.photosystem II.PSII polypeptide subunits	1
water deficiency (3 days)		PS.lightreaction.other electron carrier (ox/red).ferredoxin oxireductase	1
water deficiency (3 days)		PS.lightreaction.cyclic electron flow-chlororespiration	1
water deficiency (3 days)		PS.photorespiration.glycolate oxydase	1
water deficiency (3 days)	major CHO metabolism		9
water deficiency (3 days)		major CHO metabolism.synthesis.sucrose.SPP	1
water deficiency (3 days)		major CHO metabolism.synthesis.starch.AGPase	1
water deficiency (3 days)		major CHO metabolism.degradation.sucrose.fructokinase	1
water deficiency (3 days)		major CHO metabolism.degradation.sucrose.invertases.neutral	1
water deficiency (3 days)		major CHO metabolism.degradation.sucrose.hexokinase	3
water deficiency (3 days)		major CHO metabolism.degradation.starch.glucan water dikinase	1
water deficiency (3 days)		major CHO metabolism.degradation.starch.ISA3	1
water deficiency (3 days)	minor CHO metabolism		6
water deficiency (3 days)		minor CHO metabolism.raffinose family.raffinose synthases	2
water deficiency (3 days)		minor CHO metabolism.trehalose.TPS	1
water deficiency (3 days)		minor CHO metabolism.myo-inositol.InsP Synthases	1
water deficiency (3 days)		minor CHO metabolism.callose	1
water deficiency (3 days)		minor CHO metabolism.sugar kinases	1
water deficiency (3 days)	glycolysis		2
water deficiency (3 days)		glycolysis.cytosolic branch.glyceraldehyde 3-phosphate dehydrogenase (GAP-DH)	1
water deficiency (3 days)		glycolysis.cytosolic branch.enolase	1
water deficiency (3 days)	fermentation.PDC		1
water deficiency (3 days)	OPP.oxidative PP.6-phosphogluconolactonase		1
water deficiency (3 days)	TCA / org		3
water deficiency (3 days)		TCA / org. transformation.TCA.CS	1
water deficiency (3 days)		TCA / org. transformation.other organic acid transformaitons.aconitase	1
water deficiency (3 days)		TCA / org. transformation.other organic acid transformaitons.misc	1
water deficiency (3 days)	mitochondrial electron transport / ATP synthesis		5
water deficiency (3 days)		mitochondrial electron transport / ATP synthesis.NADH-DH.type II.internal matrix	1
water deficiency (3 days)		mitochondrial electron transport / ATP synthesis.NADH-DH.type II.external	1
water deficiency (3 days)		mitochondrial electron transport / ATP synthesis.alternative oxidase	1
water deficiency (3 days)		mitochondrial electron transport / ATP synthesis.cytochrome c oxidase	1
water deficiency (3 days)		mitochondrial electron transport / ATP synthesis.F1-ATPase	1
water deficiency (3 days)	cell wall		14
water deficiency (3 days)		cell wall.precursor synthesis.sugar kinases.arabinose-1-kinase	1
water deficiency (3 days)		cell wall.cellulose synthesis.cellulose synthase	1
water deficiency (3 days)		cell wall.cell wall proteins.AGPs.AGP	1
water deficiency (3 days)		cell wall.cell wall proteins.HRGP	1
water deficiency (3 days)		cell wall.degradation.cellulases and beta -1,4-glucanases	2
water deficiency (3 days)		cell wall.degradation.mannan-xylose-arabinose-fucose	1
water deficiency (3 days)		cell wall.degradation.pectate lyases and polygalacturonases	1
water deficiency (3 days)		cell wall.modification	4
water deficiency (3 days)		cell wall.pectin*esterases.acetyl esterase	2
water deficiency (3 days)	lipid metabolism		16
water deficiency (3 days)		lipid metabolism.FA synthesis and FA elongation.acyl coa ligase	1
water deficiency (3 days)		lipid metabolism.FA synthesis and FA elongation.acyl-CoA binding protein	2
water deficiency (3 days)		lipid metabolism.Phospholipid synthesis	2
water deficiency (3 days)		lipid metabolism.Phospholipid synthesis.choline kinase	1
water deficiency (3 days)		lipid metabolism.Phospholipid synthesis.phosphatidylserine decarboxylase	1
water deficiency (3 days)		lipid metabolism.TAG synthesis	1
water deficiency (3 days)		lipid metabolism.unassigned	1
water deficiency (3 days)		lipid metabolism.''exotics'' (steroids, squalene etc)	1
water deficiency (3 days)		lipid metabolism.lipid degradation.lipases	3
water deficiency (3 days)		lipid metabolism.lipid degradation.lysophospholipases	1
water deficiency (3 days)		lipid metabolism.lipid degradation.lysophospholipases.phospholipase D	1
water deficiency (3 days)		lipid metabolism.glycolipid synthesis.DGDG synthase	1
water deficiency (3 days)	amino acid metabolism		19
water deficiency (3 days)		amino acid metabolism.synthesis.central amino acid metabolism.aspartate.aspartate aminotransferase	1
water deficiency (3 days)		amino acid metabolism.synthesis.aspartate family.lysine.dihydrodipicolinate reductase	1
water deficiency (3 days)		amino acid metabolism.synthesis.serine-glycine-cysteine group.cysteine	1
water deficiency (3 days)		amino acid metabolism.synthesis.serine-glycine-cysteine group.cysteine.OASTL	1
water deficiency (3 days)		amino acid metabolism.synthesis.serine-glycine-cysteine group.cysteine.SAT	1
water deficiency (3 days)		amino acid metabolism.synthesis.serine-glycine-cysteine group.cysteine.SAT	1
water deficiency (3 days)		amino acid metabolism.synthesis.aromatic aa.phenylalanine.arogenate dehydratase / prephenate dehydratase	1
water deficiency (3 days)		amino acid metabolism.synthesis.aromatic aa.tryptophan	1
water deficiency (3 days)		amino acid metabolism.synthesis.aromatic aa.tryptophan.tryptophan synthase	1
water deficiency (3 days)		amino acid metabolism.synthesis.histidine.N'-5'-phosphoribosyl-formimino-5-aminoimidazole-4-carboxamide ribonucleotide isomerase	1
water deficiency (3 days)		amino acid metabolism.degradation.glutamate family.arginine	2
water deficiency (3 days)		amino acid metabolism.degradation.aspartate family.threonine	1
water deficiency (3 days)		amino acid metabolism.degradation.serine-glycine-cysteine group.glycine	2
water deficiency (3 days)		amino acid metabolism.degradation.serine-glycine-cysteine group.cysteine	1
water deficiency (3 days)		amino acid metabolism.degradation.aromatic aa.tyrosine	2
water deficiency (3 days)		amino acid metabolism.degradation.aromatic aa.tryptophan	1
water deficiency (3 days)	metal handling		4
water deficiency (3 days)		metal handling.binding, chelation and storage	3
water deficiency (3 days)		metal handling.regulation	1
water deficiency (3 days)	secondary metabolism		14
water deficiency (3 days)		secondary metabolism.isoprenoids.non-mevalonate pathway.CMK	1
water deficiency (3 days)		secondary metabolism.isoprenoids.mevalonate pathway.acetyl-CoA C-acyltransferase	1
water deficiency (3 days)		secondary metabolism.isoprenoids.tocopherol biosynthesis.homogentisate phytyltransferase	1
water deficiency (3 days)		secondary metabolism.isoprenoids.carotenoids.phytoene synthase	1
water deficiency (3 days)		secondary metabolism.isoprenoids.terpenoids	1
water deficiency (3 days)		secondary metabolism.phenylpropanoids	2
water deficiency (3 days)		secondary metabolism.phenylpropanoids.lignin biosynthesis.PAL	1
water deficiency (3 days)		secondary metabolism.N misc.alkaloid-like	1
water deficiency (3 days)		secondary metabolism.sulfur-containing.glucosinolates.synthesis.aliphatic.methylthioalkylmalate isomerase large subunit (MAM-IL)	1
water deficiency (3 days)		secondary metabolism.flavonoids.anthocyanins	1
water deficiency (3 days)		secondary metabolism.flavonoids.flavonols	1
water deficiency (3 days)		secondary metabolism.simple phenols	2
water deficiency (3 days)	hormone metabolism		9
water deficiency (3 days)		hormone metabolism.auxin.induced-regulated-responsive-activated	3
water deficiency (3 days)		hormone metabolism.brassinosteroid.synthesis-degradation.sterols.SMT1	1
water deficiency (3 days)		hormone metabolism.ethylene.synthesis-degradation	2
water deficiency (3 days)		hormone metabolism.ethylene.signal transduction	2
water deficiency (3 days)		hormone metabolism.gibberelin.synthesis-degradation	1
water deficiency (3 days)	Co-factor and vitamine metabolism		1
water deficiency (3 days)	tetrapyrrole synthesis.divinyl chlorophyllide-a 8-vinyl-reductase		1
water deficiency (3 days)	stress		27
water deficiency (3 days)		stress.biotic	8
water deficiency (3 days)		stress.biotic.PR-proteins	4
water deficiency (3 days)		stress.abiotic	1
water deficiency (3 days)		stress.abiotic.heat	8
water deficiency (3 days)		stress.abiotic.cold	1
water deficiency (3 days)		stress.abiotic.drought/salt	3
water deficiency (3 days)		stress.abiotic.unspecified	2
water deficiency (3 days)	redox		4
water deficiency (3 days)		redox.thioredoxin	2
water deficiency (3 days)		redox.ascorbate and glutathione.glutathione	1
water deficiency (3 days)		redox.dismutases and catalases	1
water deficiency (3 days)	polyamine metabolism.degradation.polyamin oxidase		1
water deficiency (3 days)	nucleotide metabolism		5
water deficiency (3 days)		nucleotide metabolism.synthesis.pyrimidine.CTP synthetase	1
water deficiency (3 days)		nucleotide metabolism.phosphotransfer and pyrophosphatases.adenylate kinase	1
water deficiency (3 days)		nucleotide metabolism.phosphotransfer and pyrophosphatases.uridylate kinase	1
water deficiency (3 days)		nucleotide metabolism.phosphotransfer and pyrophosphatases.misc	1
water deficiency (3 days)		nucleotide metabolism.deoxynucleotide metabolism.pseudouridine synthase	1
water deficiency (3 days)	Biodegradation of Xenobiotics		3
water deficiency (3 days)		Biodegradation of Xenobiotics	2
water deficiency (3 days)		Biodegradation of Xenobiotics.lactoylglutathione lyase	1
water deficiency (3 days)	C1-metabolism		1
water deficiency (3 days)	misc		32
water deficiency (3 days)		misc.misc2	3
water deficiency (3 days)		misc.UDP glucosyl and glucoronyl transferases	5
water deficiency (3 days)		misc.gluco-, galacto- and mannosidases	4
water deficiency (3 days)		misc.beta 1,3 glucan hydrolases.glucan endo-1,3-beta-glucosidase	2
water deficiency (3 days)		misc.oxidases - copper, flavone etc.	1
water deficiency (3 days)		misc.glutathione S transferases	1
water deficiency (3 days)		misc.cytochrome P450	7
water deficiency (3 days)		misc.alcohol dehydrogenases	1
water deficiency (3 days)		misc.acid and other phosphatases	2
water deficiency (3 days)		misc.invertase/pectin methylesterase inhibitor family protein	1
water deficiency (3 days)		misc.protease inhibitor/seed storage/lipid transfer protein (LTP) family protein	1
water deficiency (3 days)		misc.short chain dehydrogenase/reductase (SDR)	3
water deficiency (3 days)		misc.rhodanese	1
water deficiency (3 days)	RNA		156
water deficiency (3 days)		RNA.processing	9
water deficiency (3 days)		RNA.processing.splicing	6
water deficiency (3 days)		RNA.processing.RNA helicase	2
water deficiency (3 days)		RNA.transcription	28
water deficiency (3 days)		RNA.regulation of transcription	3
water deficiency (3 days)		RNA.regulation of transcription.AP2/EREBP, APETALA2/Ethylene-responsive element binding protein family	6
water deficiency (3 days)		RNA.regulation of transcription.ARR	2
water deficiency (3 days)		RNA.regulation of transcription.bHLH,Basic Helix-Loop-Helix family	5
water deficiency (3 days)		RNA.regulation of transcription.C2C2(Zn) CO-like, Constans-like zinc finger family	2
water deficiency (3 days)		RNA.regulation of transcription.C2C2(Zn) GATA transcription factor family	2
water deficiency (3 days)		RNA.regulation of transcription.C2C2(Zn) YABBY family	1
water deficiency (3 days)		RNA.regulation of transcription.C2H2 zinc finger family	2
water deficiency (3 days)		RNA.regulation of transcription.C3H zinc finger family	2
water deficiency (3 days)		RNA.regulation of transcription.E2F/DP transcription factor family	1
water deficiency (3 days)		RNA.regulation of transcription.G2-like transcription factor family, GARP	1
water deficiency (3 days)		RNA.regulation of transcription.HB,Homeobox transcription factor family	4
water deficiency (3 days)		RNA.regulation of transcription.HSF,Heat-shock transcription factor family	1
water deficiency (3 days)		RNA.regulation of transcription.MADS box transcription factor family	2
water deficiency (3 days)		RNA.regulation of transcription.MYB domain transcription factor family	9
water deficiency (3 days)		RNA.regulation of transcription.TCP transcription factor family	2
water deficiency (3 days)		RNA.regulation of transcription.Trihelix, Triple-Helix transcription factor family	1
water deficiency (3 days)		RNA.regulation of transcription.WRKY domain transcription factor family	3
water deficiency (3 days)		RNA.regulation of transcription.bZIP transcription factor family	2
water deficiency (3 days)		RNA.regulation of transcription.Argonaute	1
water deficiency (3 days)		RNA.regulation of transcription.AS2,Lateral Organ Boundaries Gene Family	1
water deficiency (3 days)		RNA.regulation of transcription.Chromatin Remodeling Factors	4
water deficiency (3 days)		RNA.regulation of transcription.General Transcription	1
water deficiency (3 days)		RNA.regulation of transcription.Global transcription factor group	1
water deficiency (3 days)		RNA.regulation of transcription.HDA	1
water deficiency (3 days)		RNA.regulation of transcription.JUMONJI family	1
water deficiency (3 days)		RNA.regulation of transcription.LUG	1
water deficiency (3 days)		RNA.regulation of transcription.PHD finger transcription factor	1
water deficiency (3 days)		RNA.regulation of transcription.PHOR1	2
water deficiency (3 days)		RNA.regulation of transcription.Psudo ARR transcription factor family	1
water deficiency (3 days)		RNA.regulation of transcription.putative transcription regulator	8
water deficiency (3 days)		RNA.regulation of transcription.SET-domain transcriptional regulator family	4
water deficiency (3 days)		RNA.regulation of transcription.Zn-finger(CCHC)	1
water deficiency (3 days)		RNA.regulation of transcription.S1FA	1
water deficiency (3 days)		RNA.regulation of transcription.unclassified	24
water deficiency (3 days)		RNA.RNA binding	7
water deficiency (3 days)	DNA		27
water deficiency (3 days)		DNA.synthesis/chromatin structure	14
water deficiency (3 days)		DNA.synthesis/chromatin structure.retrotransposon/transposase.hat-like transposase	2
water deficiency (3 days)		DNA.synthesis/chromatin structure.histone	2
water deficiency (3 days)		DNA.unspecified	9
water deficiency (3 days)	protein		116
water deficiency (3 days)		protein.aa activation.valine-tRNA ligase	2
water deficiency (3 days)		protein.aa activation.aspartate-tRNA ligase	1
water deficiency (3 days)		protein.aa activation.phenylalanine-tRNA ligase	1
water deficiency (3 days)		protein.aa activation.pseudouridylate synthase	1
water deficiency (3 days)		protein.synthesis.ribosomal protein.prokaryotic.chloroplast.50S subunit.L10	1
water deficiency (3 days)		protein.synthesis.ribosomal protein.prokaryotic.mitochondrion.30S subunit.S11	1
water deficiency (3 days)		protein.synthesis.ribosomal protein.eukaryotic.40S subunit.S2	1
water deficiency (3 days)		protein.synthesis.ribosomal protein.eukaryotic.40S subunit.S19	1
water deficiency (3 days)		protein.synthesis.ribosomal protein.eukaryotic.60S subunit.L23	1
water deficiency (3 days)		protein.synthesis.ribosomal protein.eukaryotic.60S subunit.L34	1
water deficiency (3 days)		protein.synthesis.ribosomal protein.unknown.unknown	1
water deficiency (3 days)		protein.synthesis.misc ribosomal protein.BRIX	1
water deficiency (3 days)		protein.synthesis.initiation	3
water deficiency (3 days)		protein.synthesis.elongation	3
water deficiency (3 days)		protein.synthesis.ribosomal RNA	1
water deficiency (3 days)		protein.targeting.nucleus	3
water deficiency (3 days)		protein.targeting.mitochondria	1
water deficiency (3 days)		protein.targeting.chloroplast	5
water deficiency (3 days)		protein.targeting.secretory pathway.vacuole	1
water deficiency (3 days)		protein.targeting.secretory pathway.plasma membrane	2
water deficiency (3 days)		protein.targeting.secretory pathway.unspecified	3
water deficiency (3 days)		protein.postranslational modification	20
water deficiency (3 days)		protein.postranslational modification.kinase.receptor like cytoplasmatic kinase VII	9
water deficiency (3 days)		protein.degradation	5
water deficiency (3 days)		protein.degradation.subtilases	3
water deficiency (3 days)		protein.degradation.autophagy	1
water deficiency (3 days)		protein.degradation.cysteine protease	2
water deficiency (3 days)		protein.degradation.aspartate protease	2
water deficiency (3 days)		protein.degradation.serine protease	1
water deficiency (3 days)		protein.degradation.metalloprotease	2
water deficiency (3 days)		protein.degradation.AAA type	3
water deficiency (3 days)		protein.degradation.ubiquitin.ubiquitin	1
water deficiency (3 days)		protein.degradation.ubiquitin.E2	1
water deficiency (3 days)		protein.degradation.ubiquitin.E3.HECT	1
water deficiency (3 days)		protein.degradation.ubiquitin.E3.RING	18
water deficiency (3 days)		protein.degradation.ubiquitin.E3.SCF.FBOX	5
water deficiency (3 days)		protein.degradation.ubiquitin.E3.SCF.cullin	1
water deficiency (3 days)		protein.degradation.ubiquitin.E3.BTB/POZ Cullin3.Cullin3	1
water deficiency (3 days)		protein.degradation.ubiquitin.ubiquitin protease	2
water deficiency (3 days)		protein.degradation.ubiquitin.proteasom	1
water deficiency (3 days)		protein.glycosylation	1
water deficiency (3 days)		protein.assembly and cofactor ligation	1
water deficiency (3 days)	signalling		74
water deficiency (3 days)		signalling.receptor kinases.leucine rich repeat III	1
water deficiency (3 days)		signalling.receptor kinases.leucine rich repeat XI	2
water deficiency (3 days)		signalling.receptor kinases.leucine rich repeat XII	1
water deficiency (3 days)		signalling.receptor kinases.Catharanthus roseus-like RLK1	1
water deficiency (3 days)		signalling.receptor kinases.DUF 26	20
water deficiency (3 days)		signalling.receptor kinases.S-locus glycoprotein like	7
water deficiency (3 days)		signalling.receptor kinases.misc	12
water deficiency (3 days)		signalling.calcium	10
water deficiency (3 days)		signalling.phosphinositides.phosphatidylinositol-4-phosphate 5-kinase	2
water deficiency (3 days)		signalling.G-proteins	9
water deficiency (3 days)		signalling.light	9
water deficiency (3 days)	cell		27
water deficiency (3 days)		cell.organisation	12
water deficiency (3 days)		cell.division	6
water deficiency (3 days)		cell.division.plastid	1
water deficiency (3 days)		cell.cycle	2
water deficiency (3 days)		cell.cycle.peptidylprolyl isomerase	1
water deficiency (3 days)		cell.vesicle transport	5
water deficiency (3 days)	development		32
water deficiency (3 days)		development.storage proteins	1
water deficiency (3 days)		development.late embryogenesis abundant	1
water deficiency (3 days)		development.squamosa promoter binding like (SPL)	1
water deficiency (3 days)		development.unspecified	29
water deficiency (3 days)	transport		27
water deficiency (3 days)		transport.p- and v-ATPases	1
water deficiency (3 days)		transport.sugars	1
water deficiency (3 days)		transport.amino acids	1
water deficiency (3 days)		transport.ammonium	1
water deficiency (3 days)		transport.sulphate	1
water deficiency (3 days)		transport.phosphate	1
water deficiency (3 days)		transport.metabolite transporters at the envelope membrane	1
water deficiency (3 days)		transport.metal	7
water deficiency (3 days)		transport.peptides and oligopeptides	2
water deficiency (3 days)		transport.unspecified cations	1
water deficiency (3 days)		transport.ABC transporters and multidrug resistance systems	2
water deficiency (3 days)		transport.Major Intrinsic Proteins.NIP	1
water deficiency (3 days)		transport.calcium	1
water deficiency (3 days)		transport.cyclic nucleotide or calcium regulated channels	1
water deficiency (3 days)		transport.misc	5
water deficiency (3 days)	not assigned.unknown		482

## Sheet: Sheet2
34.1	transport.p- and v-ATPases	loc_os09g38768.1	Transcript	moderately similar to ( 382) AT1G79450 | Symbols: ALIS5 | ALIS5 (ALA-Interacting Subunit 5) | chr1:29888665-29889904 FORWARD CDC50 CDC50 protein|cell cycle control protein, putative, expressed	5				35.2	not assigned.unknown	loc_os01g65904.1	Transcript	protein|expressed protein	5
34.2	transport.sugars	loc_os01g04190.1	Transcript	highly similar to ( 565) AT5G16150 | Symbols: GLT1, PGLCT | PGLCT (PLASTIDIC GLC TRANSLOCATOR); carbohydrate transmembrane transporter/ sugar:hydrogen symporter | chr5:5272904-5275678 FORWARDweakly similar to ( 121) STC_RICCO Sugar carrier protein C - Ricinus communis (Castor bean) Sugar_tr xylE protein|transporter family protein, putative, expressed	5				35.2	not assigned.unknown	loc_os10g33855.1	Transcript	protein|expressed protein	5
34.3	transport.amino acids	loc_os02g09150.1	Transcript	nearly identical (1168) AT1G15690 | Symbols: AVP1, ATAVP3, AVP-3 | AVP1; ATPase/ hydrogen-translocating pyrophosphatase | chr1:5399115-5402185 FORWARDnearly identical (1169) AVP_PHAAU Pyrophosphate-energized vacuolar membrane proton pump (EC 3.6.1.1) (Pyrophosphate-energized inorganic pyrophosphatase) (H(+)-PPase) (Vacuolar H(+)-pyrophosphatase) - Phaseolus aureus (Mung bean) (Vigna radiata)H_PPa…	5				35.2	not assigned.unknown	loc_os12g08025.1	Transcript	protein|expressed protein	5
34.5	transport.ammonium	loc_os03g62200.1	Transcript	moderately similar to ( 499) AT2G38290 | Symbols: ATAMT2, AMT2;1 | ATAMT2 (AMMONIUM TRANSPORTER 2); ammonium transmembrane transporter/ high affinity secondary active ammonium transmembrane transporter | chr2:16039672-16042291 REVERSE AmtB PRK10666 Ammonium_transp protein|ammonium transporter protein, putative, expressed	5				35.2	not assigned.unknown	loc_os03g57820.1	Transcript	protein|transposon protein, putative, CACTA, En/Spm sub-class, expressed	5
34.6	transport.sulphate	loc_os03g06520.1	Transcript	highly similar to ( 899) AT3G51895 | Symbols: SULTR3;1, AST12 | SULTR3;1 (SULFATE TRANSPORTER 3;1); secondary active sulfate transmembrane transporter/ sulfate transmembrane transporter/ transporter | chr3:19251503-19255677 REVERSEmoderately similar to ( 362) NO70_SOYBN Early nodulin 70 - Glycine max (Soybean) Sulfate_transp SUL1 PRK11660 STAS protein|sulfate transporter, putative, expressed	5				35.2	not assigned.unknown	loc_os04g49300.1	Transcript	weakly similar to ( 135) AT1G43760 | Symbols: | FUNCTIONS IN: molecular_function unknown; INVOLVED IN: biological_process unknown; LOCATED IN: cellular_component unknown; CONTAINS InterPro DOMAIN/s: RNA-directed DNA polymerase (reverse transcriptase), related (InterPro:IPR015706), Endonuclease/exonuclease/phosphatase (InterPro:IPR005135); BEST Arabidopsis thaliana protein match is: unknown protei…	5
34.7	transport.phosphate	loc_os09g39680.1	Transcript	highly similar to ( 715) AT4G00370 | Symbols: ANTR2, PHT4;4 | ANTR2; inorganic phosphate transmembrane transporter/ organic anion transmembrane transporter | chr4:163153-166111 REVERSE MFS_1 UhpC AraJ NarK PRK11551 protein|transporter, major facilitator family, putative, expressed	5				35.2	not assigned.unknown	loc_os03g45900.1	Transcript	protein|expressed protein	5
34.8	transport.metabolite transporters at the envelope membrane	loc_os08g01410.1	Transcript	highly similar to ( 530) AT1G77610 | Symbols: | glucose-6-phosphate/phosphate translocator-related | chr1:29165489-29167486 FORWARDvery weakly similar to (98.6) TPT_MAIZE Triose phosphate/phosphate translocator, chloroplast precursor (cTPT) - Zea mays (Maize) TPT protein|phosphate/phosphoenolpyruvate translocator-related protein, putative, expressed	5				35.2	not assigned.unknown	loc_os03g61170.1	Transcript	protein|retrotransposon protein, putative, unclassified	5
34.12	transport.metal	loc_os12g42200.1	Transcript	highly similar to ( 833) AT3G17630 | Symbols: ATCHX19, CHX19 | ATCHX19 (CATION/H+ EXCHANGER 19); monovalent cation:proton antiporter/ sodium:hydrogen antiporter | chr3:6029201-6031773 FORWARD KefB Na_H_Exchanger PRK03562 PRK03659 protein|ATCHX, putative, expressed	5				35.2	not assigned.unknown	loc_os11g20270.1	Transcript	protein|retrotransposon protein, putative, unclassified, expressed	5
34.12	transport.metal	loc_os05g33230.1	Transcript	moderately similar to ( 382) AT3G21580 | Symbols: | cobalt ion transmembrane transporter | chr3:7602009-7603720 REVERSE protein|cobalt ion transporter, putative, expressed	5				35.2	not assigned.unknown	loc_os05g28810.1	Transcript	protein|expressed protein	5
34.12	transport.metal	loc_os08g10630.1	Transcript	moderately similar to ( 201) AT3G12750 | Symbols: ZIP1 | ZIP1 (ZINC TRANSPORTER 1 PRECURSOR); zinc ion transmembrane transporter | chr3:4051950-4053156 REVERSE Zip protein|metal cation transporter, putative, expressed	5				35.2	not assigned.unknown	loc_os08g02060.1	Transcript	weakly similar to ( 115) AT1G33810 | Symbols: | unknown protein | chr1:12265084-12266655 FORWARD protein|expressed protein	5
34.12	transport.metal	loc_os06g35060.1	Transcript	protein|heavy metal-associated domain containing protein, expressed	5				35.2	not assigned.unknown	loc_os06g43140.1	Transcript	moderately similar to ( 251) AT1G21065 | Symbols: | unknown protein | chr1:7374210-7375644 FORWARD COG0432 UPF0047 protein|GA16396-PA, putative, expressed	5
34.12	transport.metal	loc_os05g03780.1	Transcript	moderately similar to ( 244) AT2G46800 | Symbols: ZAT, ATMTP1, MTP1, ZAT1, ATCDF1 | ZAT (ZINC TRANSPORTER OF ARABIDOPSIS THALIANA); inorganic anion transmembrane transporter/ metal ion transmembrane transporter/ zinc ion transmembrane transporter | chr2:19238128-19239324 FORWARD CzcD Cation_efflux PRK03557 protein|cation efflux family protein, putative, expressed	5				35.2	not assigned.unknown	loc_os05g41720.1	Transcript	RT_LTR rve RVT_1 protein|retrotransposon protein, putative, unclassified, expressed	5
34.12	transport.metal	loc_os07g15460.1	Transcript	highly similar to ( 523) AT1G80830 | Symbols: NRAMP1, PMIT1, ATNRAMP1 | NRAMP1 (NATURAL RESISTANCE-ASSOCIATED MACROPHAGE PROTEIN 1); inorganic anion transmembrane transporter/ manganese ion transmembrane transporter/ metal ion transmembrane transporter | chr1:30373066-30375644 REVERSE Nramp PRK00701 MntH protein|metal transporter Nramp6, putative, expressed	5				35.2	not assigned.unknown	loc_os07g48120.1	Transcript	protein|expressed protein	5
34.12	transport.metal	loc_os08g42170.1	Transcript	weakly similar to ( 129) AT1G55910 | Symbols: ZIP11 | ZIP11 (ZINC TRANSPORTER 11 PRECURSOR); cation transmembrane transporter/ metal ion transmembrane transporter | chr1:20906161-20907225 FORWARD protein|zinc transporter 2 precursor, putative, expressed	5				35.2	not assigned.unknown	loc_os01g51720.1	Transcript	protein|expressed protein	5
34.13	transport.peptides and oligopeptides	loc_os02g52060.1	Transcript	very weakly similar to (86.7) AT1G22540 | Symbols: | proton-dependent oligopeptide transport (POT) family protein | chr1:7964202-7966222 FORWARD protein|peptide transporter like protein, putative, expressed	5				35.2	not assigned.unknown	loc_os07g35720.1	Transcript	protein|expressed protein	5
34.13	transport.peptides and oligopeptides	loc_os02g42220.1	Transcript	highly similar to ( 896) AT1G65730 | Symbols: YSL7 | YSL7 (YELLOW STRIPE LIKE 7); oligopeptide transporter | chr1:24442639-24446122 FORWARDOPT COG1297 protein|transposon protein, putative, unclassified, expressed	5				35.2	not assigned.unknown	loc_os08g25864.1	Transcript	protein|expressed protein	5
34.14	transport.unspecified cations	loc_os04g31210.1	Transcript	moderately similar to ( 350) AT1G78560 | Symbols: | bile acid:sodium symporter family protein | chr1:29546846-29548764 REVERSE COG0385 SBF protein|bile acid sodium symporter family protein, putative, expressed	5				35.2	not assigned.unknown	loc_os07g45490.1	Transcript	weakly similar to ( 105) AT4G14280 | Symbols: | binding | chr4:8222518-8225074 FORWARDvery weakly similar to ( 100) CAX1B_ORYSA Vacuolar cation/proton exchanger 1b (Ca(2+)/H(+) exchanger 1b) (OsCAX1b) - Oryza sativa (Rice) protein|expressed protein	5
34.16	transport.ABC transporters and multidrug resistance systems	loc_os07g28090.1	Transcript	highly similar to ( 764) AT4G25450 | Symbols: ATNAP8 | ATNAP8; ATPase, coupled to transmembrane movement of substances / transporter | chr4:13009845-13013229 REVERSEmoderately similar to ( 251) MDR_ORYSA Putative multidrug resistance protein (P-glycoprotein) - Oryza sativa (Rice) MdlB SunT ABC_MTABC3_MDL1_MDL2 ABCC_MsbA PRK11176 ABCC_ATM1_transporter ABCC_Glucan_exporter_like ATM1 ABCC_TAP ABCC_H…	5				35.2	not assigned.unknown	loc_os03g04450.1	Transcript	highly similar to ( 850) AT4G35870 | Symbols: | FUNCTIONS IN: molecular_function unknown; INVOLVED IN: protein targeting to vacuole; LOCATED IN: membrane; EXPRESSED IN: 23 plant structures; EXPRESSED DURING: 15 growth stages; CONTAINS InterPro DOMAIN/s: Protein of unknown function DUF221 (InterPro:IPR003864); BEST Arabidopsis thaliana protein match is: early-responsive to dehydration protein-rela…	5
34.16	transport.ABC transporters and multidrug resistance systems	loc_os01g50080.1	Transcript	nearly identical (1298) AT2G47000 | Symbols: MDR4, PGP4, ABCB4, ATPGP4 | ABCB4 (ATP BINDING CASSETTE SUBFAMILY B4); ATPase, coupled to transmembrane movement of substances / xenobiotic-transporting ATPase | chr2:19310008-19314750 REVERSEhighly similar to ( 827) MDR_ORYSA Putative multidrug resistance protein (P-glycoprotein) - Oryza sativa (Rice) ABC_MTABC3_MDL1_MDL2 MdlB SunT ABCC_MsbA PRK11176 …	5				35.2	not assigned.unknown	loc_os03g50620.1	Transcript	moderately similar to ( 419) AT4G12790 | Symbols: | ATP-binding family protein | chr4:7517280-7518892 REVERSE ATP_bind_1 COG1100 protein|ATP binding protein, putative, expressed	5
34.19.3	transport.Major Intrinsic Proteins.NIP	loc_os03g63650.1	Transcript	weakly similar to ( 161) AT3G14000 | Symbols: ATBRXL2, BRX-LIKE2 | ATBRXL2 | chr3:4631170-4633353 REVERSE protein|brevis radix, putative, expressed	5				35.2	not assigned.unknown	loc_os05g05390.1	Transcript	protein|expressed protein	5
34.21	transport.calcium	loc_os09g01640.1	Transcript	weakly similar to ( 129) AT2G28910 | Symbols: CXIP4 | CXIP4 (CAX INTERACTING PROTEIN 4); nucleic acid binding / zinc ion binding | chr2:12415992-12416990 REVERSE protein|CAX-interacting protein 4, putative, expressed	5				35.2	not assigned.unknown	loc_os03g03340.1	Transcript	protein|hypothetical protein	5
34.22	transport.cyclic nucleotide or calcium regulated channels	loc_os02g15580.1	Transcript	highly similar to ( 679) AT5G53130 | Symbols: CNGC1, ATCNGC1 | CNGC1 (CYCLIC NUCLEOTIDE GATED CHANNEL 1); calmodulin binding / cation channel/ cyclic nucleotide binding / intracellular cyclic nucleotide activated cation channel/ inward rectifier potassium channel | chr5:21537830-21540490 REVERSE protein|cyclic nucleotide-gated ion channel 1, putative, expressed	5				35.2	not assigned.unknown	loc_os01g10530.1	Transcript	protein|expressed protein	5
34.99	transport.misc	loc_os03g62400.1	Transcript	highly similar to ( 523) AT3G13880 | Symbols: | pentatricopeptide (PPR) repeat-containing protein | chr3:4572180-4574426 FORWARDvery weakly similar to (80.9) RF1_ORYSA Rf1 protein, mitochondrial precursor (PPR protein) (Fertility restorer) (Restorer for CMS) - Oryza sativa (Rice) protein|pentatricopeptide, putative, expressed	5				35.2	not assigned.unknown	loc_os04g14780.1	Transcript	protein|retrotransposon protein, putative, unclassified, expressed	5
34.99	transport.misc	loc_os01g14100.1	Transcript	highly similar to ( 527) AT5G54860 | Symbols: | integral membrane transporter family protein | chr5:22284721-22287025 FORWARDBT1 protein|BT1 family protein, putative, expressed	5				35.2	not assigned.unknown	loc_os11g42080.1	Transcript	moderately similar to ( 218) AT5G45540 | Symbols: | unknown protein | chr5:18458294-18460705 REVERSEDUF594 protein|expressed protein	5
34.99	transport.misc	loc_os01g51220.1	Transcript	moderately similar to ( 362) AT5G58030 | Symbols: | transport protein particle (TRAPP) component Bet3 family protein | chr5:23487021-23488483 REVERSE COG5128 TRAPP_Bet3 protein|transport protein particle component, Bet3, domain containing protein, expressed	5				35.2	not assigned.unknown	loc_os05g32940.1	Transcript	protein|transposon protein, putative, CACTA, En/Spm sub-class, expressed	5
34.99	transport.misc	loc_os01g16000.1	Transcript	moderately similar to ( 286) AT1G22180 | Symbols: | SEC14 cytosolic factor family protein / phosphoglyceride transfer family protein | chr1:7828434-7829745 REVERSE SEC14 SEC14 protein|CRAL/TRIO domain containing protein, expressed	5				35.2	not assigned.unknown	loc_os01g60389.1	Transcript	protein|retrotransposon protein, putative, Ty3-gypsy subclass	5
34.99	transport.misc	loc_os06g29800.1	Transcript	moderately similar to ( 402) AT4G13650 | Symbols: | pentatricopeptide (PPR) repeat-containing protein | chr4:7939611-7942898 REVERSEvery weakly similar to (86.3) RF1_ORYSA Rf1 protein, mitochondrial precursor (PPR protein) (Fertility restorer) (Restorer for CMS) - Oryza sativa (Rice) protein|pentatricopeptide, putative, expressed	5				35.2	not assigned.unknown	loc_os02g45000.1	Transcript	protein|expressed protein	5
									35.2	not assigned.unknown	loc_os06g23260.1	Transcript	protein|transposon protein, putative, CACTA, En/Spm sub-class, expressed	5
									35.2	not assigned.unknown	loc_os05g48570.1	Transcript	protein|expressed protein	5
									35.2	not assigned.unknown	loc_os03g62388.1	Transcript	protein|expressed protein	5
									35.2	not assigned.unknown	loc_os11g10450.1	Transcript	Transposase_21 protein|transposon protein, putative, CACTA, En/Spm sub-class, expressed	5
									35.2	not assigned.unknown	loc_os08g40250.1	Transcript	moderately similar to ( 209) AT1G20970 | Symbols: | FUNCTIONS IN: molecular_function unknown; INVOLVED IN: biological_process unknown; LOCATED IN: plasma membrane, vacuole; EXPRESSED IN: guard cell, cultured cell; BEST Arabidopsis thaliana protein match is: PPI1 (PROTON PUMP INTERACTOR 1); protein binding (TAIR:AT4G27500.1); Has 53409 Blast hits to 33585 proteins in 1572 species: Archae - 464; Ba…	5
									35.2	not assigned.unknown	loc_os10g35250.1	Transcript	highly similar to ( 827) AT1G15130 | Symbols: | hydroxyproline-rich glycoprotein family protein | chr1:5206217-5209848 REVERSE BRO1 protein|vacuolar protein-sorting protein bro1, putative, expressed	5
									35.2	not assigned.unknown	loc_os08g41210.1	Transcript	weakly similar to ( 106) AT1G15780 | Symbols: | unknown protein | chr1:5430446-5435921 REVERSE protein|expressed protein	5
									35.2	not assigned.unknown	loc_os01g22870.1	Transcript	moderately similar to ( 228) AT1G09330 | Symbols: | unknown protein | chr1:3013003-3014903 REVERSE DUF846 protein|expressed protein	5
									35.2	not assigned.unknown	loc_os06g41920.1	Transcript	protein|EBNA-1, putative, expressed	5
									35.2	not assigned.unknown	loc_os02g27830.1	Transcript	protein|expressed protein	5
									35.2	not assigned.unknown	loc_os03g32560.1	Transcript	protein|retrotransposon protein, putative, unclassified, expressed	5
									35.2	not assigned.unknown	loc_os05g36910.1	Transcript	moderately similar to ( 322) AT5G06370 | Symbols: | NC domain-containing protein | chr5:1947299-1948432 REVERSE protein|NC domain-containing protein, putative, expressed	5
									35.2	not assigned.unknown	loc_os08g05630.1	Transcript	weakly similar to ( 132) AT2G39170 | Symbols: | unknown protein | chr2:16334726-16335421 REVERSE protein|expressed protein	5
									35.2	not assigned.unknown	loc_os05g05030.1	Transcript	protein|expressed protein	5
									35.2	not assigned.unknown	loc_os01g51620.1	Transcript	moderately similar to ( 360) AT5G08420 | Symbols: | RNA binding | chr5:2713555-2716064 FORWARD COG1094 protein|KRR1 small subunit processome component, putative, expressed	5
									35.2	not assigned.unknown	loc_os09g35810.1	Transcript	moderately similar to ( 336) AT1G01225 | Symbols: | NC domain-containing protein-related | chr1:96064-97242 FORWARD protein|NC domain-containing protein, putative, expressed	5
									35.2	not assigned.unknown	loc_os10g39470.1	Transcript	protein|expressed protein	5
									35.2	not assigned.unknown	loc_os04g52660.1	Transcript	protein|expressed protein	5
									35.2	not assigned.unknown	loc_os08g03579.1	Transcript	protein|expressed protein	5
									35.2	not assigned.unknown	loc_os03g60250.1	Transcript	very weakly similar to (92.4) AT2G38480 | Symbols: | integral membrane protein, putative | chr2:16110960-16111694 REVERSE protein|membrane associated DUF588 domain containing protein, putative, expressed	5
									35.2	not assigned.unknown	loc_os12g12900.1	Transcript	protein|hypothetical protein	5
									35.2	not assigned.unknown	loc_os07g28120.1	Transcript	protein|retrotransposon protein, putative, unclassified, expressed	5
									35.2	not assigned.unknown	loc_os02g34240.1	Transcript	protein|transposon protein, putative, unclassified	5
									35.2	not assigned.unknown	loc_os09g08140.1	Transcript	protein|hypothetical protein	5
									35.2	not assigned.unknown	loc_os06g47190.1	Transcript	protein|retrotransposon protein, putative, unclassified	5
									35.2	not assigned.unknown	loc_os07g34890.1	Transcript	protein|expressed protein	5
									35.2	not assigned.unknown	loc_os06g23070.1	Transcript	protein|retrotransposon protein, putative, Ty3-gypsy subclass, expressed	5
									35.2	not assigned.unknown	loc_os04g58450.1	Transcript	RT_LTR rve RVT_1 protein|retrotransposon protein, putative, unclassified, expressed	5
									35.2	not assigned.unknown	loc_os07g40620.1	Transcript	moderately similar to ( 427) AT5G39410 | Symbols: | binding / catalytic | chr5:15768415-15770274 REVERSE COG3268 Saccharop_dh protein|saccharopine dehydrogenase, putative, expressed	5
									35.2	not assigned.unknown	loc_os08g33076.1	Transcript	highly similar to ( 598) AT1G80910 | Symbols: | unknown protein | chr1:30401143-30403466 FORWARD protein|myrosinase precursor, putative, expressed	5
									35.2	not assigned.unknown	loc_os11g17670.1	Transcript	protein|retrotransposon protein, putative, unclassified, expressed	5
									35.2	not assigned.unknown	loc_os04g43930.1	Transcript	Transposase_28 protein|retrotransposon protein, putative, unclassified	5
									35.2	not assigned.unknown	loc_os05g47446.1	Transcript	weakly similar to ( 114) AT1G29850 | Symbols: | double-stranded DNA-binding family protein | chr1:10447866-10449691 FORWARD protein|expressed protein	5
									35.2	not assigned.unknown	loc_os05g07860.1	Transcript	apaG ApaG DUF525 protein|uvrB/uvrC motif family protein, expressed	5
									35.2	not assigned.unknown	loc_os03g15460.1	Transcript	protein|expressed protein	5
									35.2	not assigned.unknown	loc_os01g46932.1	Transcript	moderately similar to ( 300) AT4G19003 | Symbols: VPS25 | VPS25 | chr4:10407571-10408582 REVERSE ESCRT-II protein|vacuolar protein-sorting-associated protein 25, putative, expressed	5
									35.2	not assigned.unknown	loc_os05g34580.1	Transcript	protein|hypothetical protein	5
									35.2	not assigned.unknown	loc_os01g36430.1	Transcript	RT_LTR rve RVT_1 protein|retrotransposon protein, putative, unclassified, expressed	5
									35.2	not assigned.unknown	loc_os06g45260.1	Transcript	DUF390 Transposase_28 protein|transposon protein, putative, unclassified, expressed	5
									35.2	not assigned.unknown	loc_os02g07420.1	Transcript	very weakly similar to (89.4) AT1G79200 | Symbols: | unknown protein | chr1:29794404-29795711 FORWARD protein|splicing factor, arginine/serine-rich 12, putative, expressed	5
									35.2	not assigned.unknown	loc_os02g38450.1	Transcript	protein|expressed protein	5
									35.2	not assigned.unknown	loc_os10g36000.1	Transcript	protein|remorin C-terminal domain containing protein, putative, expressed	5
									35.2	not assigned.unknown	loc_os04g45740.1	Transcript	protein|hypothetical protein	5
									35.2	not assigned.unknown	loc_os11g36130.1	Transcript	protein|hypothetical protein	5
									35.2	not assigned.unknown	loc_os09g23894.1	Transcript	protein|expressed protein	5
									35.2	not assigned.unknown	loc_os05g37280.1	Transcript	DUF390 Transposase_28 protein|retrotransposon protein, putative, unclassified, expressed	5
									35.2	not assigned.unknown	loc_os03g49840.1	Transcript	protein|hypothetical protein	5
									35.2	not assigned.unknown	loc_os08g19220.1	Transcript	Transposase_21 protein|transposon protein, putative, CACTA, En/Spm sub-class, expressed	5
									35.2	not assigned.unknown	loc_os02g56930.1	Transcript	protein|expressed protein	5
									35.2	not assigned.unknown	loc_os01g08290.1	Transcript	moderately similar to ( 276) AT5G19930 | Symbols: | integral membrane family protein | chr5:6737872-6739283 REVERSE COG1836 DUF92 protein|transmembrane protein, putative, expressed	5
									35.2	not assigned.unknown	loc_os03g18360.1	Transcript	highly similar to (1000) AT3G51770 | Symbols: ETO1 | ETO1 (ETHYLENE OVERPRODUCER 1); protein binding, bridging | chr3:19200328-19203998 REVERSE protein|BTBT1 - Bric-a-Brac, Tramtrack, Broad Complex BTB domain with tetratricopeptide repeats, expressed	5
									35.2	not assigned.unknown	loc_os01g16010.1	Transcript	moderately similar to ( 236) AT3G18165 | Symbols: MOS4 | MOS4 (Modifier of snc1,4) | chr3:6223248-6225076 FORWARD BCAS2 protein|BCAS2 protein, putative, expressed	5
									35.2	not assigned.unknown	loc_os01g50290.1	Transcript	protein|expressed protein	5
									35.2	not assigned.unknown	loc_os06g51420.1	Transcript	very weakly similar to (86.3) AT3G05070 | Symbols: | FUNCTIONS IN: molecular_function unknown; INVOLVED IN: biological_process unknown; LOCATED IN: cellular_component unknown; EXPRESSED IN: 22 plant structures; EXPRESSED DURING: 13 growth stages; CONTAINS InterPro DOMAIN/s: mRNA splicing factor, Cwf18 (InterPro:IPR013169); Has 221 Blast hits to 221 proteins in 113 species: Archae - 0; Bacteria - …	5
									35.2	not assigned.unknown	loc_os06g04820.1	Transcript	moderately similar to ( 437) AT1G02100 | Symbols: | leucine carboxyl methyltransferase family protein | chr1:389876-392448 FORWARD LCM protein|leucine carboxyl methyltransferase 1, putative, expressed	5
									35.2	not assigned.unknown	loc_os03g47050.1	Transcript	protein|expressed protein	5
									35.2	not assigned.unknown	loc_os07g49510.1	Transcript	weakly similar to ( 190) AT3G09430 | Symbols: | unknown protein | chr3:2901280-2902893 FORWARD protein|expressed protein	5
									35.2	not assigned.unknown	loc_os08g01150.1	Transcript	moderately similar to ( 401) AT3G48980 | Symbols: | FUNCTIONS IN: molecular_function unknown; INVOLVED IN: biological_process unknown; LOCATED IN: cellular_component unknown; CONTAINS InterPro DOMAIN/s: Lipopolysaccharide-modifying protein (InterPro:IPR006598), Protein of unknown function DUF821, CAP10-like (InterPro:IPR008539); BEST Arabidopsis thaliana protein match is: unknown protein (TAIR:AT…	5
									35.2	not assigned.unknown	loc_os10g05680.1	Transcript	protein|expressed protein	5
									35.2	not assigned.unknown	loc_os02g17930.1	Transcript	protein|expressed protein	5
									35.2	not assigned.unknown	loc_os05g04180.1	Transcript	weakly similar to ( 154) AT1G09320 | Symbols: | agenet domain-containing protein | chr1:3010270-3012228 REVERSE protein|agenet domain containing protein, putative, expressed	5
									35.2	not assigned.unknown	loc_os04g40300.1	Transcript	weakly similar to ( 120) AT1G67170 | Symbols: | unknown protein | chr1:25127727-25129145 FORWARD protein|transglutaminase, putative, expressed	5
									35.2	not assigned.unknown	loc_os02g20370.1	Transcript	protein|expressed protein	5
									35.2	not assigned.unknown	loc_os12g37190.1	Transcript	protein|transposon protein, putative, CACTA, En/Spm sub-class, expressed	5
									35.2	not assigned.unknown	loc_os11g03020.1	Transcript	protein|retrotransposon protein, putative, Ty3-gypsy subclass	5
									35.2	not assigned.unknown	loc_os05g02754.1	Transcript	protein|expressed protein	5
									35.2	not assigned.unknown	loc_os08g35720.1	Transcript	moderately similar to ( 249) AT5G41980 | Symbols: | unknown protein | chr5:16793765-16794889 FORWARD protein|retrotransposon protein, putative, unclassified, expressed	5
									35.2	not assigned.unknown	loc_os01g63720.1	Transcript	protein|hypothetical protein	5
									35.2	not assigned.unknown	loc_os07g49540.1	Transcript	protein|expressed protein	5
									35.2	not assigned.unknown	loc_os01g50350.1	Transcript	protein|expressed protein	5
									35.2	not assigned.unknown	loc_os04g27270.1	Transcript	protein|retrotransposon protein, putative, Ty3-gypsy subclass	5
									35.2	not assigned.unknown	loc_os07g38310.1	Transcript	protein|expressed protein	5
									35.2	not assigned.unknown	loc_os05g43560.1	Transcript	highly similar to ( 555) AT2G32170 | Symbols: | LOCATED IN: cellular_component unknown; EXPRESSED IN: 24 plant structures; EXPRESSED DURING: 15 growth stages; CONTAINS InterPro DOMAIN/s: N2227-like (InterPro:IPR012901); BEST Arabidopsis thaliana protein match is: unknown protein (TAIR:AT2G32160.3). | chr2:13666476-13670924 FORWARD N2227 protein|AGAP007115-PA, putative, expressed	5
									35.2	not assigned.unknown	loc_os02g37020.1	Transcript	protein|expressed protein	5
									35.2	not assigned.unknown	loc_os05g43210.1	Transcript	protein|transposon protein, putative, unclassified, expressed	5
									35.2	not assigned.unknown	loc_os09g04995.1	Transcript	protein|expressed protein	5
									35.2	not assigned.unknown	loc_os10g23290.1	Transcript	Transposase_21 protein|transposon protein, putative, CACTA, En/Spm sub-class, expressed	5
									35.2	not assigned.unknown	loc_os08g01350.1	Transcript	weakly similar to ( 158) AT1G34350 | Symbols: | unknown protein | chr1:12534585-12535927 FORWARD protein|transmembrane protein 18, putative, expressed	5
									35.2	not assigned.unknown	loc_os02g09050.1	Transcript	protein|expressed protein	5
									35.2	not assigned.unknown	loc_os06g32140.1	Transcript	RT_LTR protein|retrotransposon, putative, centromere-specific, expressed	5
									35.2	not assigned.unknown	loc_os01g45770.1	Transcript	protein|expressed protein	5
									35.2	not assigned.unknown	loc_os02g19220.1	Transcript	moderately similar to ( 417) AT1G79090 | Symbols: | unknown protein | chr1:29749551-29752945 REVERSE protein|expressed protein	5
									35.2	not assigned.unknown	loc_os01g05130.1	Transcript	protein|expressed protein	5
									35.2	not assigned.unknown	loc_os02g16030.1	Transcript	Hin1 protein|harpin-induced protein 1 domain containing protein, expressed	5
									35.2	not assigned.unknown	loc_os05g04150.1	Transcript	protein|expressed protein	5
									35.2	not assigned.unknown	loc_os09g32270.1	Transcript	protein|expressed protein	5
									35.2	not assigned.unknown	loc_os11g39800.1	Transcript	protein|expressed protein	5
									35.2	not assigned.unknown	loc_os04g36850.1	Transcript	moderately similar to ( 260) AT2G06010 | Symbols: ORG4 | ORG4 (OBP3-RESPONSIVE GENE 4) | chr2:2336841-2338391 FORWARD protein|ORG4, putative, expressed	5
									35.2	not assigned.unknown	loc_os12g37920.1	Transcript	moderately similar to ( 240) AT3G09470 | Symbols: | FUNCTIONS IN: molecular_function unknown; INVOLVED IN: biological_process unknown; LOCATED IN: cellular_component unknown; EXPRESSED IN: 23 plant structures; EXPRESSED DURING: 13 growth stages; CONTAINS InterPro DOMAIN/s: Protein of unknown function DUF895, eukaryotic (InterPro:IPR010291), Major facilitator superfamily, general substrate transpo…	5
									35.2	not assigned.unknown	loc_os07g06870.1	Transcript	protein|hypothetical protein	5
									35.2	not assigned.unknown	loc_os05g01760.1	Transcript	highly similar to ( 538) AT1G67850 | Symbols: | unknown protein | chr1:25439204-25441904 FORWARDDUF707 protein|lysine ketoglutarate reductase trans-splicing related 1, putative, expressed	5
									35.2	not assigned.unknown	loc_os07g32230.1	Transcript	moderately similar to ( 419) AT4G21570 | Symbols: | unknown protein | chr4:11471126-11472269 REVERSE DUF300 protein|domain of unknown function domain containing protein, expressed	5
									35.2	not assigned.unknown	loc_os01g18680.1	Transcript	protein|retrotransposon protein, putative, unclassified, expressed	5
									35.2	not assigned.unknown	loc_os08g07430.1	Transcript	moderately similar to ( 268) AT1G74530 | Symbols: | unknown protein | chr1:28009723-28012044 REVERSE protein|expressed protein	5
									35.2	not assigned.unknown	loc_os03g61910.1	Transcript	protein|retrotransposon protein, putative, unclassified, expressed	5
									35.2	not assigned.unknown	loc_os01g72660.1	Transcript	protein|expressed protein	5
									35.2	not assigned.unknown	loc_os08g05970.1	Transcript	protein|expressed protein	5
									35.2	not assigned.unknown	loc_os08g41430.1	Transcript	protein|LRR receptor kinase, putative, expressed	5
									35.2	not assigned.unknown	loc_os03g12879.1	Transcript	protein|expressed protein	5
									35.2	not assigned.unknown	loc_os12g38920.1	Transcript	highly similar to ( 676) AT5G07830 | Symbols: AtGUS2 | AtGUS2 (Arabidopsis thaliana glucuronidase 2); beta-glucuronidase | chr5:2504168-2506567 FORWARDGlyco_hydro_79n protein|heparanase-like protein precursor, putative, expressed	5
									35.2	not assigned.unknown	loc_os07g12590.1	Transcript	protein|OsFBX225 - F-box domain containing protein, expressed	5
									35.2	not assigned.unknown	loc_os02g34740.1	Transcript	protein|retrotransposon protein, putative, unclassified, expressed	5
									35.2	not assigned.unknown	loc_os03g63740.1	Transcript	protein|NFD2, putative, expressed	5
									35.2	not assigned.unknown	loc_os08g44610.1	Transcript	protein|expressed protein	5
									35.2	not assigned.unknown	loc_os11g04920.1	Transcript	protein|expressed protein	5
									35.2	not assigned.unknown	loc_os02g55030.1	Transcript	nearly identical (1090) AT1G79690 | Symbols: atnudt3 | atnudt3 (Arabidopsis thaliana Nudix hydrolase homolog 3); hydrolase | chr1:29985360-29990171 FORWARDNudix_Hydrolase_33 IPP_Isomerase Nudix_Hydrolase_34 PRK03759 protein|hydrolase, NUDIX family, domain containing protein, expressed	5
									35.2	not assigned.unknown	loc_os08g29950.1	Transcript	protein|expressed protein	5
									35.2	not assigned.unknown	loc_os11g08918.1	Transcript	protein|expressed protein	5
									35.2	not assigned.unknown	loc_os03g36770.1	Transcript	protein|expressed protein	5
									35.2	not assigned.unknown	loc_os10g32240.1	Transcript	protein|retrotransposon protein, putative, unclassified, expressed	5
									35.2	not assigned.unknown	loc_os05g29090.1	Transcript	protein|transposon protein, putative, CACTA, En/Spm sub-class, expressed	5
									35.2	not assigned.unknown	loc_os01g23850.1	Transcript	protein|transposon protein, putative, CACTA, En/Spm sub-class, expressed	5
									35.2	not assigned.unknown	loc_os12g27610.1	Transcript	DUF390 protein|retrotransposon protein, putative, unclassified, expressed	5
									35.2	not assigned.unknown	loc_os04g41830.1	Transcript	weakly similar to ( 197) AT3G07565 | Symbols: | DNA binding | chr3:2413823-2415872 FORWARD protein|myb-like DNA-binding domain containing protein, expressed	5
									35.2	not assigned.unknown	loc_os08g07390.1	Transcript	protein|mla1, putative, expressed	5
									35.2	not assigned.unknown	loc_os10g35570.1	Transcript	highly similar to ( 534) AT2G47960 | Symbols: | unknown protein | chr2:19625631-19628869 FORWARD DUF974 protein|expressed protein	5
									35.2	not assigned.unknown	loc_os04g54660.1	Transcript	rve protein|retrotransposon protein, putative, unclassified, expressed	5
									35.2	not assigned.unknown	loc_os10g34420.1	Transcript	weakly similar to ( 195) AT5G23130 | Symbols: | peptidoglycan-binding LysM domain-containing protein | chr5:7781475-7783333 FORWARD protein|lysM domain containing protein, putative, expressed	5
									35.2	not assigned.unknown	loc_os02g46110.1	Transcript	very weakly similar to (87.8) AT3G15550 | Symbols: | unknown protein | chr3:5267351-5270095 FORWARD protein|expressed protein	5
									35.2	not assigned.unknown	loc_os07g14230.1	Transcript	protein|retrotransposon protein, putative, Ty3-gypsy subclass, expressed	5
									35.2	not assigned.unknown	loc_os03g55510.1	Transcript	protein|expressed protein	5
									35.2	not assigned.unknown	loc_os05g46090.1	Transcript	protein|Leucine Rich Repeat domain containing protein, expressed	5
									35.2	not assigned.unknown	loc_os08g03380.1	Transcript	moderately similar to ( 230) AT1G08640 | Symbols: | unknown protein | chr1:2748714-2751209 REVERSE protein|heat shock protein DnaJ, putative, expressed	5
									35.2	not assigned.unknown	loc_os01g29330.1	Transcript	weakly similar to ( 120) AT5G27370 | Symbols: | unknown protein | chr5:9667311-9667886 FORWARDDUF679 protein|expressed protein	5
									35.2	not assigned.unknown	loc_os11g36820.1	Transcript	protein|expressed protein	5
									35.2	not assigned.unknown	loc_os04g41090.1	Transcript	weakly similar to ( 166) POLX_TOBAC Retrovirus-related Pol polyprotein from transposon TNT 1-94 [Includes: Protease (EC 3.4.23.-); Reverse transcriptase (EC 2.7.7.49); Endonuclease] - Nicotiana tabacum (Common tobacco) protein|retrotransposon protein, putative, unclassified, expressed	5
									35.2	not assigned.unknown	loc_os02g52480.1	Transcript	protein|cyclin-dependent kinase inhibitor, putative, expressed	5
									35.2	not assigned.unknown	loc_os12g15430.1	Transcript	protein|expressed protein	5
									35.2	not assigned.unknown	loc_os11g37830.1	Transcript	DUF390 Transposase_28 protein|retrotransposon protein, putative, unclassified, expressed	5
									35.2	not assigned.unknown	loc_os11g10540.1	Transcript	protein|expressed protein	5
									35.2	not assigned.unknown	loc_os04g11370.1	Transcript	protein|expressed protein	5
									35.2	not assigned.unknown	loc_os02g04160.1	Transcript	weakly similar to ( 113) AT5G46030 | Symbols: | unknown protein | chr5:18670531-18671138 FORWARDweakly similar to ( 125) ELOF1_ORYSA Transcription elongation factor 1 homolog - Oryza sativa (Rice) COG4888 protein|transcription elongation factor 1, putative, expressed	5
									35.2	not assigned.unknown	loc_os01g01340.1	Transcript	weakly similar to ( 148) LIRP1_ORYSA Light-regulated protein precursor - Oryza sativa (Rice)Lir1 protein|light-induced protein 1-like, putative, expressed	5
									35.2	not assigned.unknown	loc_os01g69050.1	Transcript	moderately similar to ( 369) AT4G12840 | Symbols: | unknown protein | chr4:7533621-7536263 REVERSEDUF707 protein|lysine ketoglutarate reductase trans-splicing related 1, putative, expressed	5
									35.2	not assigned.unknown	loc_os02g06170.1	Transcript	protein|expressed protein	5
									35.2	not assigned.unknown	loc_os02g50260.1	Transcript	protein|transposon protein, putative, unclassified	5
									35.2	not assigned.unknown	loc_os02g28500.1	Transcript	protein|retrotransposon, putative, centromere-specific, expressed	5
									35.2	not assigned.unknown	loc_os03g32000.1	Transcript	DUF1165 protein|retrotransposon protein, putative, Ty3-gypsy subclass, expressed	5
									35.2	not assigned.unknown	loc_os05g19160.1	Transcript	DUF390 Transposase_28 protein|transposon protein, putative, unclassified, expressed	5
									35.2	not assigned.unknown	loc_os01g42830.1	Transcript	moderately similar to ( 267) AT3G58600 | Symbols: | FUNCTIONS IN: molecular_function unknown; INVOLVED IN: endocytosis; LOCATED IN: membrane; EXPRESSED IN: 24 plant structures; EXPRESSED DURING: 13 growth stages; CONTAINS InterPro DOMAIN/s: Adaptin ear-binding coat-associated protein 1 NECAP-1 (InterPro:IPR012466); BEST Arabidopsis thaliana protein match is: ATNAP4 (Arabidopsis thaliana non-intri…	5
									35.2	not assigned.unknown	loc_os12g42410.1	Transcript	protein|expressed protein	5
									35.2	not assigned.unknown	loc_os09g37160.1	Transcript	DUF390 Transposase_28 protein|retrotransposon protein, putative, unclassified, expressed	5
									35.2	not assigned.unknown	loc_os05g43680.1	Transcript	weakly similar to ( 105) AT1G26470 | Symbols: | FUNCTIONS IN: molecular_function unknown; INVOLVED IN: regulation of transcription; LOCATED IN: nucleus, H4/H2A histone acetyltransferase complex; EXPRESSED IN: 23 plant structures; EXPRESSED DURING: 15 growth stages; CONTAINS InterPro DOMAIN/s: CT20 (InterPro:IPR012423); Has 39 Blast hits to 39 proteins in 17 species: Archae - 0; Bacteria - 0; Meta…	5
									35.2	not assigned.unknown	loc_os03g48260.1	Transcript	weakly similar to ( 180) AT1G27090 | Symbols: | glycine-rich protein | chr1:9404041-9406098 REVERSE protein|expressed protein	5
									35.2	not assigned.unknown	loc_os03g11580.1	Transcript	weakly similar to ( 103) AT3G26850 | Symbols: | FUNCTIONS IN: molecular_function unknown; INVOLVED IN: biological_process unknown; LOCATED IN: cellular_component unknown; EXPRESSED IN: 19 plant structures; EXPRESSED DURING: 11 growth stages; BEST Arabidopsis thaliana protein match is: zinc finger protein-related (TAIR:AT3G18640.1); Has 91 Blast hits to 91 proteins in 23 species: Archae - 0; Bacte…	5
									35.2	not assigned.unknown	loc_os10g36590.1	Transcript	protein|retrotransposon protein, putative, unclassified, expressed	5
									35.2	not assigned.unknown	loc_os07g09460.1	Transcript	protein|expressed protein	5
									35.2	not assigned.unknown	loc_os07g36660.1	Transcript	DUF390 Transposase_28 protein|retrotransposon protein, putative, unclassified, expressed	5
									35.2	not assigned.unknown	loc_os01g12670.1	Transcript	moderately similar to ( 217) AT2G46200 | Symbols: | unknown protein | chr2:18974864-18976646 REVERSE protein|expressed protein	5
									35.2	not assigned.unknown	loc_os10g35390.1	Transcript	moderately similar to ( 348) AT4G30580 | Symbols: ATS2, EMB1995 | ATS2; 1-acylglycerol-3-phosphate O-acyltransferase/ acyltransferase | chr4:14932515-14934489 REVERSEmoderately similar to ( 352) LPAT1_BRANA 1-acyl-sn-glycerol-3-phosphate acyltransferase 1, chloroplast precursor (EC 2.3.1.51) - Brassica napus (Rape) PlsC Acyltransferase PlsC PRK08633 protein|acyltransferase, putative, expressed	5
									35.2	not assigned.unknown	loc_os06g34900.1	Transcript	protein|retrotransposon protein, putative, Ty3-gypsy subclass, expressed	5
									35.2	not assigned.unknown	loc_os02g51530.1	Transcript	DUF390 Transposase_28 protein|retrotransposon protein, putative, unclassified, expressed	5
									35.2	not assigned.unknown	loc_os04g32900.1	Transcript	protein|transposon protein, putative, unclassified	5
									35.2	not assigned.unknown	loc_os01g71360.1	Transcript	protein|expressed protein	5
									35.2	not assigned.unknown	loc_os03g36320.1	Transcript	protein|expressed protein	5
									35.2	not assigned.unknown	loc_os06g07820.1	Transcript	protein|BSD domain containing protein, expressed	5
									35.2	not assigned.unknown	loc_os10g04610.1	Transcript	protein|OsFBX360 - F-box domain containing protein, expressed	5
									35.2	not assigned.unknown	loc_os03g33480.1	Transcript	protein|retrotransposon protein, putative, Ty3-gypsy subclass, expressed	5
									35.2	not assigned.unknown	loc_os08g38480.1	Transcript	protein|OsFBX300 - F-box domain containing protein, expressed	5
									35.2	not assigned.unknown	loc_os07g47890.1	Transcript	protein|retrotransposon protein, putative, unclassified	5
									35.2	not assigned.unknown	loc_os06g10610.1	Transcript	protein|expressed protein	5
									35.2	not assigned.unknown	loc_os05g34560.1	Transcript	protein|expressed protein	5
									35.2	not assigned.unknown	loc_os06g08470.1	Transcript	weakly similar to ( 157) AT4G30993 | Symbols: | unknown protein | chr4:15098201-15099422 FORWARD protein|expressed protein	5
									35.2	not assigned.unknown	loc_os01g08830.1	Transcript	protein|OsFBDUF1 - F-box and DUF domain containing protein, expressed	5
									35.2	not assigned.unknown	loc_os12g41660.1	Transcript	protein|expressed protein	5
									35.2	not assigned.unknown	loc_os02g10600.1	Transcript	protein|OsFBA1 - F-box and FBA domain containing protein, expressed	5
									35.2	not assigned.unknown	loc_os04g19900.1	Transcript	RT_LTR rve RVT_1 protein|retrotransposon protein, putative, Ty3-gypsy subclass, expressed	5
									35.2	not assigned.unknown	loc_os02g40430.1	Transcript	nearly identical (1224) AT2G20190 | Symbols: ATCLASP, CLASP | CLASP (CLIP-ASSOCIATED PROTEIN); binding | chr2:8711862-8718813 REVERSE protein|HEAT repeat family protein, putative, expressed	5
									35.2	not assigned.unknown	loc_os05g24730.1	Transcript	RT_LTR RVT_1 protein|retrotransposon protein, putative, unclassified	5
									35.2	not assigned.unknown	loc_os04g49530.1	Transcript	moderately similar to ( 269) AT5G65960 | Symbols: | unknown protein | chr5:26385413-26387197 FORWARD protein|expressed protein	5
									35.2	not assigned.unknown	loc_os08g08586.1	Transcript	protein|expressed protein	5
									35.2	not assigned.unknown	loc_os03g26791.1	Transcript	protein|expressed protein	5
									35.2	not assigned.unknown	loc_os08g36890.1	Transcript	protein|expressed protein	5
									35.2	not assigned.unknown	loc_os02g34900.1	Transcript	very weakly similar to (97.4) AT5G41980 | Symbols: | unknown protein | chr5:16793765-16794889 FORWARD protein|transposon protein, putative, CACTA, En/Spm sub-class, expressed	5
									35.2	not assigned.unknown	loc_os03g32720.1	Transcript	RVT_2 protein|retrotransposon protein, putative, unclassified	5
									35.2	not assigned.unknown	loc_os07g02290.1	Transcript	protein|OsFBX208 - F-box domain containing protein, expressed	5
									35.2	not assigned.unknown	loc_os04g35670.1	Transcript	protein|retrotransposon protein, putative, unclassified, expressed	5
									35.2	not assigned.unknown	loc_os05g12140.1	Transcript	moderately similar to ( 394) AT4G23840 | Symbols: | leucine-rich repeat family protein | chr4:12400379-12403190 FORWARD protein|Leucine Rich Repeat family protein, expressed	5
									35.2	not assigned.unknown	loc_os04g58440.1	Transcript	protein|retrotransposon protein, putative, unclassified	5
									35.2	not assigned.unknown	loc_os05g46490.1	Transcript	moderately similar to ( 381) AT1G80210 | Symbols: | FUNCTIONS IN: molecular_function unknown; INVOLVED IN: biological_process unknown; LOCATED IN: endomembrane system; EXPRESSED IN: male gametophyte; EXPRESSED DURING: L mature pollen stage, M germinated pollen stage; CONTAINS InterPro DOMAIN/s: Mov34/MPN/PAD-1 (InterPro:IPR000555); BEST Arabidopsis thaliana protein match is: mov34 family protein …	5
									35.2	not assigned.unknown	loc_os11g29900.1	Transcript	weakly similar to ( 191) AT1G55280 | Symbols: | FUNCTIONS IN: molecular_function unknown; INVOLVED IN: biological_process unknown; LOCATED IN: cellular_component unknown; EXPRESSED IN: 23 plant structures; EXPRESSED DURING: 13 growth stages; CONTAINS InterPro DOMAIN/s: Lipase/lipooxygenase, PLAT/LH2 (InterPro:IPR008976); Has 27 Blast hits to 27 proteins in 10 species: Archae - 0; Bacteria - 2; Me…	5
									35.2	not assigned.unknown	loc_os04g44620.1	Transcript	moderately similar to ( 354) AT1G52530 | Symbols: | FUNCTIONS IN: molecular_function unknown; INVOLVED IN: biological_process unknown; LOCATED IN: cellular_component unknown; EXPRESSED IN: 7 plant structures; EXPRESSED DURING: F mature embryo stage, petal differentiation and expansion stage, D bilateral stage, E expanded cotyledon stage; CONTAINS InterPro DOMAIN/s: Hus1-like protein (InterPro:IPR…	5
									35.2	not assigned.unknown	loc_os01g49154.1	Transcript	protein|expressed protein	5
									35.2	not assigned.unknown	loc_os03g38190.1	Transcript	protein|retrotransposon, putative, centromere-specific	5
									35.2	not assigned.unknown	loc_os03g42480.1	Transcript	protein|expressed protein	5
									35.2	not assigned.unknown	loc_os07g47850.1	Transcript	protein|expressed protein	5
									35.2	not assigned.unknown	loc_os11g06080.1	Transcript	protein|retrotransposon protein, putative, unclassified, expressed	5
									35.2	not assigned.unknown	loc_os06g31600.1	Transcript	protein|retrotransposon protein, putative, Ty3-gypsy subclass, expressed	5
									35.2	not assigned.unknown	loc_os01g21210.1	Transcript	RT_LTR RVT_1 protein|retrotransposon protein, putative, unclassified, expressed	5
									35.2	not assigned.unknown	loc_os07g12600.1	Transcript	protein|OsFBX226 - F-box domain containing protein, expressed	5
									35.2	not assigned.unknown	loc_os03g18300.1	Transcript	moderately similar to ( 283) AT1G07120 | Symbols: | FUNCTIONS IN: molecular_function unknown; INVOLVED IN: biological_process unknown; LOCATED IN: chloroplast envelope; EXPRESSED IN: leaf whorl, petal, inflorescence meristem, flower; EXPRESSED DURING: 4 anthesis, petal differentiation and expansion stage; BEST Arabidopsis thaliana protein match is: proline-rich family protein (TAIR:AT4G18570.1); …	5
									35.2	not assigned.unknown	loc_os03g13910.1	Transcript	DUF390 Transposase_28 protein|retrotransposon protein, putative, unclassified, expressed	5
									35.2	not assigned.unknown	loc_os01g55100.1	Transcript	protein|slTCP3, putative, expressed	5
									35.2	not assigned.unknown	loc_os05g15460.1	Transcript	protein|retrotransposon protein, putative, unclassified, expressed	5
									35.2	not assigned.unknown	loc_os08g23270.1	Transcript	protein|transposon protein, putative, unclassified	5
									35.2	not assigned.unknown	loc_os01g09430.1	Transcript	moderately similar to ( 416) AT3G21360 | Symbols: | electron carrier/ oxidoreductase | chr3:7522865-7524036 FORWARD protein|expressed protein	5
									35.2	not assigned.unknown	loc_os06g47120.1	Transcript	protein|expressed protein	5
									35.2	not assigned.unknown	loc_os01g01950.1	Transcript	protein|expressed protein	5
									35.2	not assigned.unknown	loc_os03g32770.1	Transcript	protein|retrotransposon protein, putative, Ty3-gypsy subclass, expressed	5
									35.2	not assigned.unknown	loc_os01g37710.1	Transcript	protein|expressed protein	5
									35.2	not assigned.unknown	loc_os03g50040.1	Transcript	moderately similar to ( 384) AT2G01490 | Symbols: | phytanoyl-CoA dioxygenase (PhyH) family protein | chr2:221316-223187 FORWARD PhyH protein|phytanoyl-CoA dioxygenase, putative, expressed	5
									35.2	not assigned.unknown	loc_os02g07010.1	Transcript	protein|expressed protein	5
									35.2	not assigned.unknown	loc_os12g38480.1	Transcript	protein|expressed protein	5
									35.2	not assigned.unknown	loc_os02g29800.1	Transcript	protein|expressed protein	5
									35.2	not assigned.unknown	loc_os05g05220.1	Transcript	weakly similar to ( 147) AT2G40430 | Symbols: | FUNCTIONS IN: molecular_function unknown; INVOLVED IN: biological_process unknown; LOCATED IN: cellular_component unknown; EXPRESSED IN: 22 plant structures; EXPRESSED DURING: 13 growth stages; CONTAINS InterPro DOMAIN/s: Tumor suppressor protein Gltscr2 (InterPro:IPR011211), P60-like (InterPro:IPR011687); Has 608 Blast hits to 551 proteins in 148 s…	5
									35.2	not assigned.unknown	loc_os09g26620.1	Transcript	protein|auxin-repressed protein, putative, expressed	5
									35.2	not assigned.unknown	loc_os05g46210.1	Transcript	moderately similar to ( 265) AT3G47590 | Symbols: | esterase/lipase/thioesterase family protein | chr3:17536133-17537515 REVERSE protein|OsPOP10 - Putative Prolyl Oligopeptidase homologue, expressed	5
									35.2	not assigned.unknown	loc_os08g29260.1	Transcript	rve protein|retrotransposon protein, putative, Ty3-gypsy subclass, expressed	5
									35.2	not assigned.unknown	loc_os04g42960.1	Transcript	moderately similar to ( 396) AT3G09570 | Symbols: | FUNCTIONS IN: molecular_function unknown; INVOLVED IN: biological_process unknown; LOCATED IN: endomembrane system, integral to membrane; EXPRESSED IN: 24 plant structures; EXPRESSED DURING: 15 growth stages; CONTAINS InterPro DOMAIN/s: Transmembrane receptor, eukaryota (InterPro:IPR009637); BEST Arabidopsis thaliana protein match is: unknown pr…	5
									35.2	not assigned.unknown	loc_os08g32280.1	Transcript	Transposase_21 protein|transposon protein, putative, CACTA, En/Spm sub-class, expressed	5
									35.2	not assigned.unknown	loc_os05g04620.1	Transcript	protein|expressed protein	5
									35.2	not assigned.unknown	loc_os03g09090.1	Transcript	highly similar to ( 580) AT1G34630 | Symbols: | unknown protein | chr1:12685317-12687107 FORWARD protein|expressed protein	5
									35.2	not assigned.unknown	loc_os06g23990.1	Transcript	very weakly similar to (82.4) ATMG00860 | Symbols: ORF158 | hypothetical protein | chrM:235916-236392 FORWARD protein|retrotransposon, putative, centromere-specific	5
									35.2	not assigned.unknown	loc_os08g39030.1	Transcript	protein|expressed protein	5
									35.2	not assigned.unknown	loc_os02g44124.1	Transcript	weakly similar to ( 129) ATMG00860 | Symbols: ORF158 | hypothetical protein | chrM:235916-236392 FORWARDRT_LTR rve protein|retrotransposon protein, putative, unclassified, expressed	5
									35.2	not assigned.unknown	loc_os06g49920.1	Transcript	protein|expressed protein	5
									35.2	not assigned.unknown	loc_os01g08890.1	Transcript	protein|expressed protein	5
									35.2	not assigned.unknown	loc_os02g28050.1	Transcript	protein|hypothetical protein	5
									35.2	not assigned.unknown	loc_os02g10090.1	Transcript	moderately similar to ( 291) AT1G51130 | Symbols: | FUNCTIONS IN: molecular_function unknown; INVOLVED IN: biological_process unknown; LOCATED IN: cellular_component unknown; CONTAINS InterPro DOMAIN/s: Nse4 (InterPro:IPR014854); BEST Arabidopsis thaliana protein match is: unknown protein (TAIR:AT3G20760.1); Has 200 Blast hits to 198 proteins in 89 species: Archae - 0; Bacteria - 0; Metazoa - 63;…	5
									35.2	not assigned.unknown	loc_os12g40760.1	Transcript	protein|expressed protein	5
									35.2	not assigned.unknown	loc_os08g23950.1	Transcript	protein|expressed protein	5
									35.2	not assigned.unknown	loc_os12g36820.1	Transcript	protein|expressed protein	5
									35.2	not assigned.unknown	loc_os09g15270.1	Transcript	RT_LTR rve protein|retrotransposon protein, putative, unclassified, expressed	5
									35.2	not assigned.unknown	loc_os07g43010.1	Transcript	protein|expressed protein	5
									35.2	not assigned.unknown	loc_os05g46190.1	Transcript	protein|expressed protein	5
									35.2	not assigned.unknown	loc_os06g21430.1	Transcript	protein|retrotransposon protein, putative, unclassified	5
									35.2	not assigned.unknown	loc_os05g33760.1	Transcript	moderately similar to ( 315) AT2G30780 | Symbols: | pentatricopeptide (PPR) repeat-containing protein | chr2:13116547-13118059 FORWARD protein|PPR repeat domain containing protein, putative, expressed	5
									35.2	not assigned.unknown	loc_os11g46180.1	Transcript	protein|transposon protein, putative, CACTA, En/Spm sub-class	5
									35.2	not assigned.unknown	loc_os02g34330.1	Transcript	protein|retrotransposon protein, putative, unclassified, expressed	5
									35.2	not assigned.unknown	loc_os01g68290.1	Transcript	protein|expressed protein	5
									35.2	not assigned.unknown	loc_os01g03110.1	Transcript	moderately similar to ( 392) AT1G71110 | Symbols: | unknown protein | chr1:26818244-26820852 FORWARD protein|expressed protein	5
									35.2	not assigned.unknown	loc_os03g25170.1	Transcript	protein|retrotransposon protein, putative, unclassified	5
									35.2	not assigned.unknown	loc_os11g37670.1	Transcript	protein|expressed protein	5
									35.2	not assigned.unknown	loc_os03g62610.1	Transcript	moderately similar to ( 271) AT2G02410 | Symbols: | unknown protein | chr2:632713-634613 FORWARDDUF901 COG3688 protein|RNA-binding protein containing a PIN domain, putative, expressed	5
									35.2	not assigned.unknown	loc_os12g04204.1	Transcript	protein|expressed protein	5
									35.2	not assigned.unknown	loc_os02g56190.1	Transcript	protein|expressed protein	5
									35.2	not assigned.unknown	loc_os03g14770.1	Transcript	protein|retrotransposon protein, putative, unclassified, expressed	5
									35.2	not assigned.unknown	loc_os10g38100.1	Transcript	protein|thaumatin-like protein precursor, putative, expressed	5
									35.2	not assigned.unknown	loc_os08g16830.1	Transcript	protein|retrotransposon protein, putative, SINE subclass, expressed	5
									35.2	not assigned.unknown	loc_os01g58370.1	Transcript	protein|expressed protein	5
									35.2	not assigned.unknown	loc_os01g55390.1	Transcript	weakly similar to ( 137) ATMG00860 | Symbols: ORF158 | hypothetical protein | chrM:235916-236392 FORWARDRT_LTR protein|retrotransposon protein, putative, unclassified, expressed	5
									35.2	not assigned.unknown	loc_os03g22230.1	Transcript	protein|POEI47 - Pollen Ole e I allergen and extensin family protein precursor, expressed	5
									35.2	not assigned.unknown	loc_os07g31110.1	Transcript	protein|transposon protein, putative, CACTA, En/Spm sub-class, expressed	5
									35.2	not assigned.unknown	loc_os02g56270.1	Transcript	moderately similar to ( 380) AT2G43160 | Symbols: | epsin N-terminal homology (ENTH) domain-containing protein | chr2:17948884-17952920 FORWARD ENTH_epsin ENTH ENTH VHS_ENTH_ANTH protein|ENTH domain containing protein, expressed	5
									35.2	not assigned.unknown	loc_os07g08790.1	Transcript	protein|targeting protein for Xklp2, putative, expressed	5
									35.2	not assigned.unknown	loc_os12g28520.1	Transcript	protein|abscisic acid-inducible, putative, expressed	5
									35.2	not assigned.unknown	loc_os03g08390.1	Transcript	weakly similar to ( 175) AT3G14170 | Symbols: | unknown protein | chr3:4696115-4697989 REVERSEDUF936 protein|expressed protein	5
									35.2	not assigned.unknown	loc_os01g73920.1	Transcript	protein|hypothetical protein	5
									35.2	not assigned.unknown	loc_os01g15979.1	Transcript	weakly similar to ( 156) AT5G18250 | Symbols: | unknown protein | chr5:6033797-6035216 FORWARD protein|gb protein, putative, expressed	5
									35.2	not assigned.unknown	loc_os07g41210.1	Transcript	protein|expressed protein	5
									35.2	not assigned.unknown	loc_os03g59090.1	Transcript	protein|retrotransposon protein, putative, unclassified, expressed	5
									35.2	not assigned.unknown	loc_os08g41420.1	Transcript	protein|expressed protein	5
									35.2	not assigned.unknown	loc_os01g59940.1	Transcript	protein|expressed protein	5
									35.2	not assigned.unknown	loc_os03g16550.1	Transcript	protein|expressed protein	5
									35.2	not assigned.unknown	loc_os09g31960.1	Transcript	DUF390 Transposase_28 protein|retrotransposon protein, putative, unclassified, expressed	5
									35.2	not assigned.unknown	loc_os01g37180.1	Transcript	protein|expressed protein	5
									35.2	not assigned.unknown	loc_os01g21600.1	Transcript	DUF390 rve protein|retrotransposon protein, putative, unclassified, expressed	5
									35.2	not assigned.unknown	loc_os05g20000.1	Transcript	RT_LTR RVT_1 protein|retrotransposon protein, putative, unclassified, expressed	5
									35.2	not assigned.unknown	loc_os11g02660.1	Transcript	moderately similar to ( 264) AT3G10840 | Symbols: | hydrolase, alpha/beta fold family protein | chr3:3391207-3393281 REVERSE protein|hydrolase, alpha/beta fold family domain containing protein, expressed	5
									35.2	not assigned.unknown	loc_os01g29830.1	Transcript	protein|expressed protein	5
									35.2	not assigned.unknown	loc_os09g33540.1	Transcript	protein|expressed protein	5
									35.2	not assigned.unknown	loc_os11g34020.1	Transcript	protein|protein binding protein, putative, expressed	5
									35.2	not assigned.unknown	loc_os05g18710.1	Transcript	protein|transposon protein, putative, CACTA, En/Spm sub-class, expressed	5
									35.2	not assigned.unknown	loc_os05g15570.1	Transcript	Transposase_21 protein|transposon protein, putative, CACTA, En/Spm sub-class, expressed	5
									35.2	not assigned.unknown	loc_os10g13500.1	Transcript	protein|expressed protein	5
									35.2	not assigned.unknown	loc_os10g29300.1	Transcript	protein|expressed protein	5
									35.2	not assigned.unknown	loc_os05g04700.1	Transcript	protein|OsRCI2-6 - Hydrophobic protein LTI6B, expressed	5
									35.2	not assigned.unknown	loc_os03g07994.1	Transcript	protein|expressed protein	5
									35.2	not assigned.unknown	loc_os11g03950.1	Transcript	protein|transposon protein, putative, CACTA, En/Spm sub-class, expressed	5
									35.2	not assigned.unknown	loc_os05g45890.1	Transcript	highly similar to ( 525) AT2G32320 | Symbols: | FUNCTIONS IN: molecular_function unknown; INVOLVED IN: biological_process unknown; LOCATED IN: cellular_component unknown; CONTAINS InterPro DOMAIN/s: tRNAHis guanylyltransferase (InterPro:IPR007537); BEST Arabidopsis thaliana protein match is: unknown protein (TAIR:AT2G31580.1). | chr2:13727938-13731428 FORWARD Thg1 COG4021 protein|tRNAHis guanylyl…	5
									35.2	not assigned.unknown	loc_os12g02260.1	Transcript	moderately similar to ( 427) AT3G51620 | Symbols: | unknown protein | chr3:19143859-19147944 FORWARD protein|nucleotidyltransferase, putative, expressed	5
									35.2	not assigned.unknown	loc_os12g34590.1	Transcript	Transposase_21 protein|transposon protein, putative, CACTA, En/Spm sub-class, expressed	5
									35.2	not assigned.unknown	loc_os11g04440.1	Transcript	very weakly similar to ( 100) AT2G41600 | Symbols: | FUNCTIONS IN: molecular_function unknown; INVOLVED IN: biological_process unknown; LOCATED IN: mitochondrial matrix; EXPRESSED IN: 21 plant structures; EXPRESSED DURING: 13 growth stages; CONTAINS InterPro DOMAIN/s: Mitochondrial glycoprotein (InterPro:IPR003428); BEST Arabidopsis thaliana protein match is: mitochondrial glycoprotein family pro…	5
									35.2	not assigned.unknown	loc_os09g37310.1	Transcript	weakly similar to ( 101) AT3G24255 | Symbols: | unknown protein | chr3:8788949-8793208 FORWARD protein|retrotransposon protein, putative, unclassified, expressed	5
									35.2	not assigned.unknown	loc_os11g13800.1	Transcript	highly similar to ( 503) AT5G20680 | Symbols: | unknown protein | chr5:6998946-7001596 FORWARDDUF231 protein|expressed protein	5
									35.2	not assigned.unknown	loc_os02g50430.1	Transcript	protein|expressed protein	5
									35.2	not assigned.unknown	loc_os09g21900.1	Transcript	protein|expressed protein	5
									35.2	not assigned.unknown	loc_os01g03340.1	Transcript	moderately similar to ( 327) IBBR_ORYSA Bowman-Birk type bran trypsin inhibitor precursor (Protein RBBI3-3) (RBTI) (OSE727A) - Oryza sativa (Rice) protein|BBTI4 - Bowman-Birk type bran trypsin inhibitor precursor, expressed	5
									35.2	not assigned.unknown	loc_os01g36730.1	Transcript	DUF1165 DUF1723 protein|retrotransposon protein, putative, Ty3-gypsy subclass, expressed	5
									35.2	not assigned.unknown	loc_os02g55570.1	Transcript	very weakly similar to (80.9) AT5G04320 | Symbols: | FUNCTIONS IN: molecular_function unknown; INVOLVED IN: meiotic chromosome segregation; LOCATED IN: chromosome, centromeric region, nucleus; EXPRESSED IN: 22 plant structures; EXPRESSED DURING: 13 growth stages; CONTAINS InterPro DOMAIN/s: Shugoshin, C-terminal (InterPro:IPR011515); BEST Arabidopsis thaliana protein match is: unknown protein (TA…	5
									35.2	not assigned.unknown	loc_os09g04300.1	Transcript	protein|expressed protein	5
									35.2	not assigned.unknown	loc_os03g21270.1	Transcript	protein|expressed protein	5
									35.2	not assigned.unknown	loc_os03g47614.1	Transcript	protein|hypothetical protein	5
									35.2	not assigned.unknown	loc_os08g04810.1	Transcript	moderately similar to ( 427) AT5G51180 | Symbols: | unknown protein | chr5:20797360-20799929 FORWARD DUF676 protein|serine esterase family protein, putative, expressed	5
									35.2	not assigned.unknown	loc_os01g52400.1	Transcript	moderately similar to ( 395) AT4G29540 | Symbols: | bacterial transferase hexapeptide repeat-containing protein | chr4:14497775-14499765 FORWARDPRK05289 LpxA PRK12461 LpxD lpxD protein|bacterial transferase hexapeptide domain containing protein, expressed	5
									35.2	not assigned.unknown	loc_os12g41560.1	Transcript	protein|expressed protein	5
									35.2	not assigned.unknown	loc_os02g57610.1	Transcript	weakly similar to ( 173) AT5G52430 | Symbols: | hydroxyproline-rich glycoprotein family protein | chr5:21283093-21285045 REVERSE protein|expressed protein	5
									35.2	not assigned.unknown	loc_os03g57300.1	Transcript	nearly identical (1138) AT5G16280 | Symbols: | unknown protein | chr5:5323377-5331345 REVERSE protein|expressed protein	5
									35.2	not assigned.unknown	loc_os06g12520.1	Transcript	protein|hypothetical protein	5
									35.2	not assigned.unknown	loc_os03g22220.1	Transcript	protein|retrotransposon protein, putative, unclassified	5
									35.2	not assigned.unknown	loc_os05g32580.1	Transcript	highly similar to ( 533) AT4G17620 | Symbols: | glycine-rich protein | chr4:9822005-9824859 FORWARD protein|glycine-rich protein, putative, expressed	5
									35.2	not assigned.unknown	loc_os01g35670.1	Transcript	protein|retrotransposon protein, putative, Ty3-gypsy subclass, expressed	5
									35.2	not assigned.unknown	loc_os05g25914.1	Transcript	protein|expressed protein	5
									35.2	not assigned.unknown	loc_os06g35510.1	Transcript	protein|transposon protein, putative, CACTA, En/Spm sub-class, expressed	5
									35.2	not assigned.unknown	loc_os10g36090.1	Transcript	nsLTP2 protein|LTPL156 - Protease inhibitor/seed storage/LTP family protein precursor, putative, expressed	5
									35.2	not assigned.unknown	loc_os05g49480.1	Transcript	weakly similar to ( 159) AT1G17450 | Symbols: | FUNCTIONS IN: molecular_function unknown; CONTAINS InterPro DOMAIN/s: B-block binding subunit of TFIIIC (InterPro:IPR007309); BEST Arabidopsis thaliana protein match is: transcription factor-related (TAIR:AT1G59453.1); Has 39 Blast hits to 33 proteins in 8 species: Archae - 0; Bacteria - 3; Metazoa - 0; Fungi - 0; Plants - 32; Viruses - 0; Other Euk…	5
									35.2	not assigned.unknown	loc_os03g52110.1	Transcript	RT_LTR protein|retrotransposon protein, putative, Ty3-gypsy subclass, expressed	5
									35.2	not assigned.unknown	loc_os04g24274.1	Transcript	protein|hypothetical protein	5
									35.2	not assigned.unknown	loc_os11g02320.1	Transcript	moderately similar to ( 424) AT3G51620 | Symbols: | unknown protein | chr3:19143859-19147944 FORWARD protein|nucleotidyltransferase, putative, expressed	5
									35.2	not assigned.unknown	loc_os03g04600.1	Transcript	weakly similar to ( 172) AT2G33360 | Symbols: | unknown protein | chr2:14140901-14142870 FORWARD protein|expressed protein	5
									35.2	not assigned.unknown	loc_os10g31720.1	Transcript	protein|glycine-rich cell wall structural protein 2 precursor, putative, expressed	5
									35.2	not assigned.unknown	loc_os02g09780.1	Transcript	weakly similar to ( 119) AT5G49550 | Symbols: | unknown protein | chr5:20106702-20107156 REVERSE protein|phytoene dehydrogenase-like, putative, expressed	5
									35.2	not assigned.unknown	loc_os01g64140.1	Transcript	protein|endoglucanase 22 precursor, putative, expressed	5
									35.2	not assigned.unknown	loc_os03g22210.1	Transcript	protein|POEI46 - Pollen Ole e I allergen and extensin family protein precursor, expressed	5
									35.2	not assigned.unknown	loc_os03g52320.1	Transcript	very weakly similar to (93.2) AT5G28640 | Symbols: AN3, GIF, GIF1 | AN3 (ANGUSTIFOLIA 3); protein binding / transcription coactivator | chr5:10647831-10649620 REVERSE protein|GRF-interacting factor 1, putative, expressed	5
									35.2	not assigned.unknown	loc_os03g03390.1	Transcript	moderately similar to ( 271) AT1G63980 | Symbols: | D111/G-patch domain-containing protein | chr1:23740646-23743054 FORWARD protein|G-patch domain containing protein, expressed	5
									35.2	not assigned.unknown	loc_os07g02710.1	Transcript	weakly similar to ( 186) AT4G33625 | Symbols: | unknown protein | chr4:16153114-16154543 REVERSE protein|expressed protein	5
									35.2	not assigned.unknown	loc_os03g30150.1	Transcript	protein|expressed protein	5
									35.2	not assigned.unknown	loc_os04g33620.1	Transcript	protein|expressed protein	5
									35.2	not assigned.unknown	loc_os09g20890.1	Transcript	protein|retrotransposon protein, putative, Ty3-gypsy subclass, expressed	5
									35.2	not assigned.unknown	loc_os03g26820.1	Transcript	protein|LTPL52 - Protease inhibitor/seed storage/LTP family protein precursor, expressed	5
									35.2	not assigned.unknown	loc_os06g48500.1	Transcript	protein|expressed protein	5
									35.2	not assigned.unknown	loc_os05g28990.1	Transcript	protein|expressed protein	5
									35.2	not assigned.unknown	loc_os07g10170.1	Transcript	protein|expressed protein	5
									35.2	not assigned.unknown	loc_os03g43814.1	Transcript	protein|retrotransposon, putative, centromere-specific	5
									35.2	not assigned.unknown	loc_os06g12580.1	Transcript	protein|pro-resilin precursor, putative, expressed	5
									35.2	not assigned.unknown	loc_os01g68410.1	Transcript	weakly similar to ( 127) ATMG00860 | Symbols: ORF158 | hypothetical protein | chrM:235916-236392 FORWARDRVP_2 RT_LTR protein|retrotransposon protein, putative, Ty3-gypsy subclass, expressed	5
									35.2	not assigned.unknown	loc_os04g51310.1	Transcript	moderately similar to ( 479) AT1G31410 | Symbols: | putrescine-binding periplasmic protein-related | chr1:11247094-11249345 REVERSEPotD PRK10682 protein|putrescine-binding periplasmic protein-related, putative, expressed	5
									35.2	not assigned.unknown	loc_os09g25420.1	Transcript	protein|ZOS9-06 - C2H2 zinc finger protein, expressed	5
									35.2	not assigned.unknown	loc_os03g05330.1	Transcript	nearly identical (1130) AT2G36810 | Symbols: | binding | chr2:15425739-15439462 REVERSE protein|HEAT repeat family protein, putative, expressed	5
									35.2	not assigned.unknown	loc_os02g44740.1	Transcript	weakly similar to ( 131) AT2G41990 | Symbols: | unknown protein | chr2:17527396-17528527 FORWARD protein|expressed protein	5
									35.2	not assigned.unknown	loc_os05g02050.1	Transcript	protein|mitochondrial import inner membrane translocase subunit Tim, putative, expressed	5
									35.2	not assigned.unknown	loc_os03g64030.1	Transcript	moderately similar to ( 270) AT4G34215 | Symbols: | hydrolase | chr4:16380203-16381192 REVERSEDUF303 protein|receptor protein kinase, putative, expressed	5
									35.2	not assigned.unknown	loc_os11g03720.1	Transcript	protein|expressed protein	5
									35.2	not assigned.unknown	loc_os02g43480.1	Transcript	moderately similar to ( 271) AT5G51170 | Symbols: | unknown protein | chr5:20794046-20795330 REVERSE protein|expressed protein	5
									35.2	not assigned.unknown	loc_os02g11910.1	Transcript	protein|hypothetical protein	5
									35.2	not assigned.unknown	loc_os08g17294.1	Transcript	moderately similar to ( 238) AT3G55490 | Symbols: | CONTAINS InterPro DOMAIN/s: GINS complex, Psf3 component (InterPro:IPR010492); BEST Arabidopsis thaliana protein match is: TTN10 (TITAN 10) (TAIR:AT1G19080.1); Has 224 Blast hits to 224 proteins in 105 species: Archae - 0; Bacteria - 0; Metazoa - 105; Fungi - 76; Plants - 22; Viruses - 0; Other Eukaryotes - 21 (source: NCBI BLink). | chr3:205721…	5
									35.2	not assigned.unknown	loc_os04g04999.1	Transcript	protein|expressed protein	5
									35.2	not assigned.unknown	loc_os02g16529.1	Transcript	protein|hypothetical protein	5
									35.2	not assigned.unknown	loc_os01g48339.1	Transcript	protein|expressed protein	5
									35.2	not assigned.unknown	loc_os01g52660.1	Transcript	protein|POEI51 - Pollen Ole e I allergen and extensin family protein precursor, expressed	5
									35.2	not assigned.unknown	loc_os04g14630.1	Transcript	protein|hypothetical protein	5
									35.2	not assigned.unknown	loc_os01g65560.1	Transcript	moderately similar to ( 215) AT1G71310 | Symbols: | unknown protein | chr1:26879179-26879844 REVERSE protein|snRK1-interacting protein 1, putative, expressed	5
									35.2	not assigned.unknown	loc_os05g30210.1	Transcript	protein|expressed protein	5
									35.2	not assigned.unknown	loc_os12g12760.1	Transcript	rve protein|retrotransposon protein, putative, unclassified, expressed	5
									35.2	not assigned.unknown	loc_os02g17550.1	Transcript	protein|transposon protein, putative, unclassified, expressed	5
									35.2	not assigned.unknown	loc_os12g24240.1	Transcript	weakly similar to ( 117) AT1G08530 | Symbols: | unknown protein | chr1:2701252-2702952 FORWARD protein|expressed protein	5
									35.2	not assigned.unknown	loc_os04g49580.1	Transcript	highly similar to ( 523) AT2G17250 | Symbols: EMB2762 | EMB2762 (EMBRYO DEFECTIVE 2762) | chr2:7499573-7502957 FORWARD CBF protein|nucleolar complex protein, putative, expressed	5
									35.2	not assigned.unknown	loc_os01g49050.1	Transcript	protein|hypothetical protein	5
									35.2	not assigned.unknown	loc_os01g72430.1	Transcript	moderately similar to ( 248) AT3G27890 | Symbols: NQR | NQR (NADPH:QUINONE OXIDOREDUCTASE); FMN reductase | chr3:10350807-10351938 REVERSEmoderately similar to ( 358) NQR1_ORYSA Probable NADPH:quinone oxidoreductase 1 (EC 1.6.5.2) - Oryza sativa (Rice) FMN_red COG0431 protein|NADPH quinone oxidoreductase, putative, expressed	5
									35.2	not assigned.unknown	loc_os06g12170.1	Transcript	protein|expressed protein	5
									35.2	not assigned.unknown	loc_os02g50670.1	Transcript	protein|expressed protein	5
									35.2	not assigned.unknown	loc_os11g09830.1	Transcript	protein|expressed protein	5
									35.2	not assigned.unknown	loc_os02g47930.1	Transcript	protein|expressed protein	5
									35.2	not assigned.unknown	loc_os03g10830.1	Transcript	protein|hypothetical protein	5
									35.2	not assigned.unknown	loc_os03g29120.1	Transcript	Retrotrans_gag protein|retrotransposon protein, putative, unclassified	5
									35.2	not assigned.unknown	loc_os03g18310.1	Transcript	highly similar to ( 769) AT1G07110 | Symbols: F2KP, ATF2KP, FKFBP | F2KP (FRUCTOSE-2,6-BISPHOSPHATASE); fructose-2,6-bisphosphate 2-phosphatase | chr1:2178363-2183980 REVERSE 6PF2K phoE PGAM protein|6PF-2-K/Fru-2,6-P2ASE liver isozyme, putative, expressed	5
									35.2	not assigned.unknown	loc_os04g25740.1	Transcript	protein|expressed protein	5
									35.2	not assigned.unknown	loc_os01g46780.1	Transcript	DUF390 Transposase_28 protein|transposon protein, putative, unclassified, expressed	5
									35.2	not assigned.unknown	loc_os08g38000.1	Transcript	protein|conserved hypothetical protein	5
									35.2	not assigned.unknown	loc_os05g15940.1	Transcript	protein|retrotransposon protein, putative, unclassified, expressed	5
									35.2	not assigned.unknown	loc_os02g55950.1	Transcript	highly similar to ( 753) AT2G11000 | Symbols: ATMAK10, MAK10 | ATMAK10; acetyltransferase | chr2:4341328-4347768 REVERSE Mak10 protein|ATMAK10, putative, expressed	5
									35.2	not assigned.unknown	loc_os02g36950.1	Transcript	weakly similar to ( 163) AT5G35525 | Symbols: | unknown protein | chr5:13707084-13707818 FORWARDPLAC8 protein|uncharacterized Cys-rich domain containing protein, putative, expressed	5
									35.2	not assigned.unknown	loc_os03g07270.1	Transcript	protein|glycine-rich cell wall protein, putative, expressed	5
									35.2	not assigned.unknown	loc_os05g45250.1	Transcript	protein|retrotransposon protein, putative, unclassified, expressed	5
									35.2	not assigned.unknown	loc_os12g29850.1	Transcript	Transposase_21 protein|transposon protein, putative, CACTA, En/Spm sub-class	5
									35.2	not assigned.unknown	loc_os09g22220.1	Transcript	DUF1165 protein|retrotransposon protein, putative, Ty3-gypsy subclass, expressed	5
									35.2	not assigned.unknown	loc_os12g15520.1	Transcript	protein|expressed protein	5
									35.2	not assigned.unknown	loc_os05g23360.1	Transcript	DUF390 Transposase_28 protein|transposon protein, putative, unclassified	5
									35.2	not assigned.unknown	loc_os03g22190.1	Transcript	highly similar to ( 655) AT5G49110 | Symbols: | unknown protein | chr5:19900203-19905925 FORWARD protein|expressed protein	5
									35.2	not assigned.unknown	loc_os12g22080.1	Transcript	DUF1165 protein|retrotransposon protein, putative, Ty3-gypsy subclass, expressed	5
									35.2	not assigned.unknown	loc_os01g26060.1	Transcript	protein|expressed protein	5
									35.2	not assigned.unknown	loc_os02g04650.1	Transcript	moderately similar to ( 206) AT5G58110 | Symbols: | ATPase activator/ chaperone binding | chr5:23515275-23516479 FORWARD protein|activator of 90 kDa heat shock protein ATPase homolog, putative, expressed	5
									35.2	not assigned.unknown	loc_os12g25300.1	Transcript	protein|transposon protein, putative, CACTA, En/Spm sub-class, expressed	5
									35.2	not assigned.unknown	loc_os06g41020.1	Transcript	highly similar to ( 888) AT5G12960 | Symbols: | catalytic | chr5:4097788-4101518 FORWARDDUF1680 COG3533 protein|DUF1680 domain containing protein, putative, expressed	5
									35.2	not assigned.unknown	loc_os06g04780.1	Transcript	moderately similar to ( 246) AT5G47090 | Symbols: | unknown protein | chr5:19127274-19128493 FORWARD protein|coiled-coil domain-containing protein 97, putative, expressed	5
									35.2	not assigned.unknown	loc_os05g20330.1	Transcript	RT_LTR rve PRK07238 protein|retrotransposon protein, putative, unclassified, expressed	5
									35.2	not assigned.unknown	loc_os04g51500.1	Transcript	protein|expressed protein	5
									35.2	not assigned.unknown	loc_os08g27190.1	Transcript	protein|OsFBX288 - F-box domain containing protein, expressed	5
									35.2	not assigned.unknown	loc_os06g51180.1	Transcript	moderately similar to ( 278) AT1G08040 | Symbols: | unknown protein | chr1:2495507-2497973 REVERSEDUF707 protein|lysine ketoglutarate reductase trans-splicing related 1, putative, expressed	5
									35.2	not assigned.unknown	loc_os04g39950.1	Transcript	protein|expressed protein	5
									35.2	not assigned.unknown	loc_os06g50070.1	Transcript	protein|expressed protein	5
									35.2	not assigned.unknown	loc_os12g41670.1	Transcript	moderately similar to ( 486) AT1G16650 | Symbols: | unknown protein | chr1:5687994-5691101 FORWARD protein|expressed protein	5
									35.2	not assigned.unknown	loc_os09g24260.1	Transcript	nearly identical (1261) AT3G50590 | Symbols: | nucleotide binding | chr3:18771292-18779220 FORWARD protein|WD domain, G-beta repeat domain containing protein, expressed	5
									35.2	not assigned.unknown	loc_os04g35970.1	Transcript	protein|OsFBL17 - F-box domain and LRR containing protein, expressed	5
									35.2	not assigned.unknown	loc_os12g32040.1	Transcript	very weakly similar to (87.0) AT1G55360 | Symbols: | unknown protein | chr1:20666526-20668502 REVERSEDUF239 protein|ZmEBE-1 protein, putative, expressed	5
									35.2	not assigned.unknown	loc_os11g32190.1	Transcript	protein|retrotransposon, putative, centromere-specific	5
									35.2	not assigned.unknown	loc_os05g38690.1	Transcript	weakly similar to ( 117) AT2G39370 | Symbols: | unknown protein | chr2:16444280-16445266 REVERSE protein|expressed protein	5
									35.2	not assigned.unknown	loc_os12g28210.1	Transcript	protein|retrotransposon, putative, centromere-specific	5
									35.2	not assigned.unknown	loc_os06g38750.1	Transcript	protein|proline-rich family protein, putative, expressed	5
									35.2	not assigned.unknown	loc_os07g47920.1	Transcript	protein|retrotransposon protein, putative, Ty3-gypsy subclass, expressed	5
									35.2	not assigned.unknown	loc_os03g30880.1	Transcript	protein|retrotransposon protein, putative, Ty3-gypsy subclass, expressed	5
									35.2	not assigned.unknown	loc_os06g51520.1	Transcript	moderately similar to ( 393) AT1G11170 | Symbols: | unknown protein | chr1:3741724-3743828 FORWARDDUF707 protein|lysine ketoglutarate reductase trans-splicing related 1, putative, expressed	5
									35.2	not assigned.unknown	loc_os02g39280.1	Transcript	moderately similar to ( 270) AT3G59660 | Symbols: | C2 domain-containing protein / GRAM domain-containing protein | chr3:22034426-22038484 REVERSE protein|C2 domain containing protein, putative, expressed	5
									35.2	not assigned.unknown	loc_os11g40120.1	Transcript	protein|expressed protein	5
									35.2	not assigned.unknown	loc_os07g11390.1	Transcript	protein|retrotransposon protein, putative, unclassified, expressed	5
									35.2	not assigned.unknown	loc_os01g41090.1	Transcript	RT_LTR RVT_1 protein|retrotransposon protein, putative, unclassified, expressed	5
									35.2	not assigned.unknown	loc_os02g46710.1	Transcript	protein|expressed protein	5
									35.2	not assigned.unknown	loc_os03g08820.1	Transcript	moderately similar to ( 202) AT3G21290 | Symbols: | dentin sialophosphoprotein-related | chr3:7482318-7488676 FORWARD protein|expressed protein	5
									35.2	not assigned.unknown	loc_os04g24998.1	Transcript	Retrotrans_gag protein|retrotransposon protein, putative, Ty3-gypsy subclass	5
									35.2	not assigned.unknown	loc_os09g30050.1	Transcript	protein|expressed protein	5
									35.2	not assigned.unknown	loc_os03g04440.1	Transcript	moderately similar to ( 219) AT2G20920 | Symbols: | unknown protein | chr2:8998728-8999789 FORWARD protein|expressed protein	5
									35.2	not assigned.unknown	loc_os02g03700.1	Transcript	protein|expressed protein	5
									35.2	not assigned.unknown	loc_os03g41540.1	Transcript	protein|hypothetical protein	5
									35.2	not assigned.unknown	loc_os03g16060.1	Transcript	moderately similar to ( 405) AT5G05840 | Symbols: | unknown protein | chr5:1757268-1760458 REVERSEDUF620 protein|expressed protein	5
									35.2	not assigned.unknown	loc_os07g32330.1	Transcript	DUF1263 protein|retrotransposon protein, putative, unclassified	5
									35.2	not assigned.unknown	loc_os05g05060.1	Transcript	protein|expressed protein	5
									35.2	not assigned.unknown	loc_os02g53570.1	Transcript	protein|DEFL74 - Defensin and Defensin-like DEFL family, expressed	5
									35.2	not assigned.unknown	loc_os01g01450.1	Transcript	weakly similar to ( 198) AT2G39050 | Symbols: | hydroxyproline-rich glycoprotein family protein | chr2:16303427-16305336 FORWARD protein|stress responsive protein, putative, expressed	5
									35.2	not assigned.unknown	loc_os05g10570.1	Transcript	protein|expressed protein	5
									35.2	not assigned.unknown	loc_os03g64420.1	Transcript	protein|retrotransposon protein, putative, unclassified, expressed	5
									35.2	not assigned.unknown	loc_os09g32850.1	Transcript	protein|expressed protein	5
									35.2	not assigned.unknown	loc_os04g35550.1	Transcript	protein|expressed protein	5
									35.2	not assigned.unknown	loc_os08g40910.1	Transcript	protein|expressed protein	5
									35.2	not assigned.unknown	loc_os03g56682.1	Transcript	protein|DEFL40 - Defensin and Defensin-like DEFL family	5
									35.2	not assigned.unknown	loc_os03g45230.1	Transcript	protein|expressed protein	5
									35.2	not assigned.unknown	loc_os12g38240.1	Transcript	protein|transposon protein, putative, unclassified	5
									35.2	not assigned.unknown	loc_os01g50220.1	Transcript	very weakly similar to (89.7) AT1G43760 | Symbols: | FUNCTIONS IN: molecular_function unknown; INVOLVED IN: biological_process unknown; LOCATED IN: cellular_component unknown; CONTAINS InterPro DOMAIN/s: RNA-directed DNA polymerase (reverse transcriptase), related (InterPro:IPR015706), Endonuclease/exonuclease/phosphatase (InterPro:IPR005135); BEST Arabidopsis thaliana protein match is: unknown p…	5
									35.2	not assigned.unknown	loc_os06g11812.1	Transcript	weakly similar to ( 181) AT2G22170 | Symbols: | lipid-associated family protein | chr2:9427010-9427742 REVERSEPLAT_plant_stress protein|wound/stress protein, putative, expressed	5
									35.2	not assigned.unknown	loc_os01g03360.1	Transcript	moderately similar to ( 414) IBBR_ORYSA Bowman-Birk type bran trypsin inhibitor precursor (Protein RBBI3-3) (RBTI) (OSE727A) - Oryza sativa (Rice) protein|BBTI5 - Bowman-Birk type bran trypsin inhibitor precursor, expressed	5
									35.2	not assigned.unknown	loc_os03g39598.1	Transcript	Transposase_21 protein|transposon protein, putative, CACTA, En/Spm sub-class, expressed	5
									35.2	not assigned.unknown	loc_os02g28130.1	Transcript	protein|fasciclin-like arabinogalactan protein 8 precursor, putative, expressed	5
									35.2	not assigned.unknown	loc_os01g08750.1	Transcript	nearly identical (1510) AT4G39450 | Symbols: | unknown protein | chr4:18347593-18354701 FORWARD protein|expressed protein	5
									35.2	not assigned.unknown	loc_os03g57910.1	Transcript	protein|expressed protein	5
									35.2	not assigned.unknown	loc_os02g58450.1	Transcript	moderately similar to ( 225) AT3G19810 | Symbols: | unknown protein | chr3:6877756-6878812 REVERSE protein|uncharacterized ACR, COG1399 family protein, expressed	5
									35.2	not assigned.unknown	loc_os09g14370.1	Transcript	protein|retrotransposon protein, putative, unclassified, expressed	5
									35.2	not assigned.unknown	loc_os02g06390.1	Transcript	weakly similar to ( 148) AT5G47830 | Symbols: | unknown protein | chr5:19373013-19374300 REVERSE protein|expressed protein	5
									35.2	not assigned.unknown	loc_os12g32480.1	Transcript	protein|expressed protein	5
									35.2	not assigned.unknown	loc_os09g08000.1	Transcript	protein|expressed protein	5
									35.2	not assigned.unknown	loc_os05g10754.1	Transcript	protein|expressed protein	5
									35.2	not assigned.unknown	loc_os03g21600.1	Transcript	protein|expressed protein	5
									35.2	not assigned.unknown	loc_os05g29020.1	Transcript	moderately similar to ( 338) AT4G16060 | Symbols: | unknown protein | chr4:9094424-9096147 FORWARD protein|expressed protein	5
									35.2	not assigned.unknown	loc_os06g32330.1	Transcript	protein|retrotransposon protein, putative, unclassified, expressed	5
									35.2	not assigned.unknown	loc_os10g30990.1	Transcript	very weakly similar to (98.2) AT5G53670 | Symbols: | unknown protein | chr5:21796997-21797731 FORWARD protein|retrotransposon protein, putative, unclassified, expressed	5
									35.2	not assigned.unknown	loc_os01g19710.1	Transcript	protein|transposon protein, putative, CACTA, En/Spm sub-class, expressed	5
									35.2	not assigned.unknown	loc_os03g18040.1	Transcript	protein|expressed protein	5
									35.2	not assigned.unknown	loc_os03g27700.1	Transcript	protein|expressed protein	5
									35.2	not assigned.unknown	loc_os09g25210.1	Transcript	protein|expressed protein	5
									35.2	not assigned.unknown	loc_os08g42950.1	Transcript	moderately similar to ( 393) AT5G10460 | Symbols: | haloacid dehalogenase-like hydrolase family protein | chr5:3287822-3289844 FORWARDNagD protein|haloacid dehalogenase-like hydrolase family protein, putative, expressed	5
									35.2	not assigned.unknown	loc_os06g04330.1	Transcript	protein|expressed protein	5
									35.2	not assigned.unknown	loc_os02g13600.1	Transcript	protein|expressed protein	5
									35.2	not assigned.unknown	loc_os09g02814.1	Transcript	protein|expressed protein	5
									35.2	not assigned.unknown	loc_os02g51119.1	Transcript	protein|expressed protein	5
									35.2	not assigned.unknown	loc_os01g08950.1	Transcript	very weakly similar to (80.9) AT1G71780 | Symbols: | unknown protein | chr1:26995406-26996638 REVERSE protein|expressed protein	5
									35.2	not assigned.unknown	loc_os06g42110.1	Transcript	protein|expressed protein	5
									35.2	not assigned.unknown	loc_os11g01490.1	Transcript	moderately similar to ( 385) AT5G05520 | Symbols: | outer membrane OMP85 family protein | chr5:1632912-1635104 FORWARD COG4775 Bac_surface_Ag protein|outer membrane protein, OMP85 family, putative, expressed	5
									35.2	not assigned.unknown	loc_os05g43970.1	Transcript	protein|heat- and acid-stable phosphoprotein, putative, expressed	5
									35.2	not assigned.unknown	loc_os11g05790.1	Transcript	protein|expressed protein	5
									35.2	not assigned.unknown	loc_os05g34140.1	Transcript	RT_nLTR_like RVT_1 Exo_endo_phos protein|retrotransposon protein, putative, unclassified, expressed	5
									35.2	not assigned.unknown	loc_os06g30610.1	Transcript	protein|transposon protein, putative, CACTA, En/Spm sub-class, expressed	5
									35.2	not assigned.unknown	loc_os08g30970.1	Transcript	protein|retrotransposon protein, putative, Ty3-gypsy subclass, expressed	5
									35.2	not assigned.unknown	loc_os01g01790.1	Transcript	moderately similar to ( 473) AT1G27510 | Symbols: | INVOLVED IN: response to singlet oxygen; LOCATED IN: thylakoid membrane; EXPRESSED IN: 22 plant structures; EXPRESSED DURING: 13 growth stages; BEST Arabidopsis thaliana protein match is: EX1 (EXECUTER1) (TAIR:AT4G33630.2); Has 213 Blast hits to 208 proteins in 76 species: Archae - 0; Bacteria - 13; Metazoa - 63; Fungi - 31; Plants - 69; Viruses…	5
									35.2	not assigned.unknown	loc_os08g42540.1	Transcript	moderately similar to ( 389) AT1G28120 | Symbols: | FUNCTIONS IN: molecular_function unknown; INVOLVED IN: biological_process unknown; LOCATED IN: cellular_component unknown; EXPRESSED IN: 23 plant structures; EXPRESSED DURING: 13 growth stages; CONTAINS InterPro DOMAIN/s: Ubiquitin thioesterase Otubain (InterPro:IPR016615), Ovarian tumour, otubain (InterPro:IPR003323); Has 295 Blast hits to 295 …	5
									35.2	not assigned.unknown	loc_os05g16889.1	Transcript	protein|expressed protein	5
									35.2	not assigned.unknown	loc_os04g32720.1	Transcript	DUF390 Transposase_28 protein|retrotransposon protein, putative, unclassified, expressed	5
									35.2	not assigned.unknown	loc_os09g26554.1	Transcript	protein|expressed protein	5
									35.2	not assigned.unknown	loc_os03g01970.1	Transcript	highly similar to ( 766) AT5G09860 | Symbols: | nuclear matrix protein-related | chr5:3066815-3070733 FORWARD protein|THO complex subunit 1, putative, expressed	5
									35.2	not assigned.unknown	loc_os03g61900.1	Transcript	protein|expressed protein	5
									35.2	not assigned.unknown	loc_os05g12300.1	Transcript	protein|expressed protein	5
									35.2	not assigned.unknown	loc_os01g69174.1	Transcript	protein|expressed protein	5
									35.2	not assigned.unknown	loc_os04g57580.1	Transcript	protein|retrotransposon protein, putative, unclassified, expressed	5
									35.2	not assigned.unknown	loc_os02g29940.1	Transcript	protein|latency associated nuclear antigen, putative, expressed	5
									35.2	not assigned.unknown	loc_os05g13970.1	Transcript	moderately similar to ( 339) AT4G28940 | Symbols: | catalytic | chr4:14274414-14276920 FORWARDweakly similar to ( 102) BSPA_POPDE Bark storage protein A precursor - Populus deltoides (Poplar) protein|phosphorylase domain containing protein, putative, expressed	5
									35.2	not assigned.unknown	loc_os01g59310.1	Transcript	protein|expressed protein	5
									35.2	not assigned.unknown	loc_os04g33790.1	Transcript	protein|expressed protein	5
