# Supplementary material for: OsPhyB-Mediating Novel Regulatory Pathway for Drought Tolerance in Rice Root Identified by a Global RNA-Seq Transcriptome Analysis of Rice Genes in Response to Water Deficiencies
Source: Front Plant Sci. 2017 Apr 26;8:580. doi: 10.3389/fpls.2017.00580 (PMC5405136; doi:10.3389/fpls.2017.00580)
Supplement: Table S6 — Detailed information about MapMan terms assigned to genes up-regulated by 3 d of WD treatment. [file Table6.XLSX]

## Sheet: Sheet2
Table S6. Detailed information about MapMan terms assigned to genes up-regulated by 3 d of WD treatment.
BinCode	BinName (category name)	RGAP_Locus_ID	Putative Function	log2 fold change of WD/C
1.1.1.2	PS.lightreaction.photosystem II.PSII polypeptide subunits	LOC_Os01g59090.1	thylakoid lumenal 20 kDa protein, putative, expressed	2.19763
1.1.5.4	PS.lightreaction.other electron carrier (ox/red).ferredoxin oxireductase	LOC_Os01g03050.1	fruit protein PKIWI502, putative, expressed	1.12799
1.1.40	PS.lightreaction.cyclic electron flow-chlororespiration	LOC_Os03g63010.1	plastid terminal oxidase, putative, expressed	2.48376
1.2.2	PS.photorespiration.glycolate oxydase	LOC_Os08g09860.1	hydroxyacid oxidase 1, putative, expressed	1.03973
2.1.1.2	major CHO metabolism.synthesis.sucrose.SPP	LOC_Os02g05030.1	sucrose-phosphatase, putative, expressed	1.61248
2.1.2.1	major CHO metabolism.synthesis.starch.AGPase	LOC_Os05g50380.1	glucose-1-phosphate adenylyltransferase large subunit, chloroplast precursor, putative, expressed	2.03599
2.2.1.1	major CHO metabolism.degradation.sucrose.fructokinase	LOC_Os01g63220.1	kinase, pfkB family, putative, expressed	4.61143
2.2.1.3.1	major CHO metabolism.degradation.sucrose.invertases.neutral	LOC_Os01g22900.1	neutral/alkaline invertase, putative, expressed	1.42703
2.2.1.4	major CHO metabolism.degradation.sucrose.hexokinase	LOC_Os05g09500.1	hexokinase, putative, expressed	1.88285
2.2.1.4	major CHO metabolism.degradation.sucrose.hexokinase	LOC_Os05g31110.1	hexokinase, putative, expressed	3.81996
2.2.1.4	major CHO metabolism.degradation.sucrose.hexokinase	LOC_Os01g09460.1	hexokinase, putative, expressed	1.35378
2.2.2.3	major CHO metabolism.degradation.starch.glucan water dikinase	LOC_Os12g20150.1	phosphoglucan, water dikinase, chloroplast precursor, putative, expressed	2.70242
2.2.2.8	major CHO metabolism.degradation.starch.ISA3	LOC_Os09g29404.1	glycogen operon protein glgX, putative, expressed	1.19934
3.1.2.1	minor CHO metabolism.raffinose family.raffinose synthases.known	LOC_Os01g07530.1	uncharacterized glycosyltransferase, putative, expressed	3.12058
3.1.2.2	minor CHO metabolism.raffinose family.raffinose synthases.putative	LOC_Os08g38710.1	uncharacterized glycosyltransferase, putative, expressed	1.18398
3.2.1	minor CHO metabolism.trehalose.TPS	LOC_Os05g44210.1	trehalose-6-phosphate synthase, putative, expressed	1.06081
3.4.3	minor CHO metabolism.myo-inositol.InsP Synthases	LOC_Os03g09250.1	inositol-3-phosphate synthase, putative, expressed	1.34491
3.6	minor CHO metabolism.callose	LOC_Os03g03610.1	1,3-beta-glucan synthase component domain containing protein, expressed	1.53405
3.7	minor CHO metabolism.sugar kinases	LOC_Os07g44660.1	FGGY family of carbohydrate kinases, putative, expressed	3.35742
4.1.8	glycolysis.cytosolic branch.glyceraldehyde 3-phosphate dehydrogenase (GAP-DH)	LOC_Os08g03290.1	glyceraldehyde-3-phosphate dehydrogenase, putative, expressed	2.1439
4.1.13	glycolysis.cytosolic branch.enolase	LOC_Os06g04510.1	enolase, putative, expressed	3.02193
5.2	fermentation.PDC	LOC_Os01g06660.1	thiamine pyrophosphate enzyme, C-terminal TPP binding domain containing protein, expressed	3.3729
7.1.2	OPP.oxidative PP.6-phosphogluconolactonase	LOC_Os08g43370.1	6-phosphogluconolactonase, putative, expressed	3.27826
8.1.2	TCA / org. transformation.TCA.CS	LOC_Os02g10070.1	citrate synthase, putative, expressed	1.28556
8.2.3	TCA / org. transformation.other organic acid transformaitons.aconitase	LOC_Os02g03260.1	3-isopropylmalate dehydratase large subunit 2, putative, expressed	1.064
8.2.99	TCA / org. transformation.other organic acid transformaitons.misc	LOC_Os02g07760.1	aldehyde dehydrogenase, putative, expressed	2.81923
9.2.1	mitochondrial electron transport / ATP synthesis.NADH-DH.type II.internal matrix	LOC_Os08g04630.1	external NADH-ubiquinone oxidoreductase 1, mitochondrial precursor, putative, expressed	3.66221
9.2.2	mitochondrial electron transport / ATP synthesis.NADH-DH.type II.external	LOC_Os08g04630.1	external NADH-ubiquinone oxidoreductase 1, mitochondrial precursor, putative, expressed	3.66221
9.4	mitochondrial electron transport / ATP synthesis.alternative oxidase	LOC_Os02g21300.1	transposon protein, putative, unclassified, expressed	2.56259
9.7	mitochondrial electron transport / ATP synthesis.cytochrome c oxidase	LOC_Os03g63360.1	glutathione S-transferase, putative, expressed	1.23694
9.9	mitochondrial electron transport / ATP synthesis.F1-ATPase	LOC_Os03g55874.1	ATP synthase subunit beta, putative, expressed	1.31422
10.1.30.2	cell wall.precursor synthesis.sugar kinases.arabinose-1-kinase	LOC_Os06g48940.1	GHMP kinases ATP-binding protein, putative, expressed	2.73022
10.2.1	cell wall.cellulose synthesis.cellulose synthase	LOC_Os03g59340.1	CESA2 - cellulose synthase, expressed	2.01717
10.5.1.1	cell wall.cell wall proteins.AGPs.AGP	LOC_Os05g48900.1	fasciclin domain containing protein, expressed	1.48915
10.5.4	cell wall.cell wall proteins.HRGP	LOC_Os01g08580.1	frigida, putative, expressed	1.48497
10.6.1	cell wall.degradation.cellulases and beta -1,4-glucanases	LOC_Os11g19160.1	beta-D-xylosidase, putative, expressed	2.25166
10.6.1	cell wall.degradation.cellulases and beta -1,4-glucanases	LOC_Os03g53790.1	periplasmic beta-glucosidase precursor, putative, expressed	1.76342
10.6.2	cell wall.degradation.mannan-xylose-arabinose-fucose	LOC_Os11g19160.1	beta-D-xylosidase, putative, expressed	2.25166
10.6.3	cell wall.degradation.pectate lyases and polygalacturonases	LOC_Os09g26800.1	polygalacturonase, putative, expressed	1.56735
10.7	cell wall.modification	LOC_Os03g04020.1	expansin precursor, putative, expressed	1.50801
10.7	cell wall.modification	LOC_Os03g21820.1	expansin precursor, putative, expressed	1.32758
10.7	cell wall.modification	LOC_Os03g25990.1	expansin precursor, putative, expressed	1.14634
10.7	cell wall.modification	LOC_Os02g17880.1	glycosyl hydrolases family 16, putative, expressed	1.38323
10.8.2	cell wall.pectin*esterases.acetyl esterase	LOC_Os01g66830.1	pectinacetylesterase domain containing protein, expressed	1.45065
10.8.2	cell wall.pectin*esterases.acetyl esterase	LOC_Os01g21630.1	pectinacetylesterase domain containing protein, expressed	1.34721
11.1.8	lipid metabolism.FA synthesis and FA elongation.acyl coa ligase	LOC_Os04g57850.1	AMP-binding enzyme, putative, expressed	1.13735
11.1.13	lipid metabolism.FA synthesis and FA elongation.acyl-CoA binding protein	LOC_Os02g57690.1	kelch repeat protein, putative, expressed	1.28322
11.1.13	lipid metabolism.FA synthesis and FA elongation.acyl-CoA binding protein	LOC_Os06g02490.1	acyl CoA binding protein, putative, expressed	1.7627
11.3	lipid metabolism.Phospholipid synthesis	LOC_Os01g50030.1	CPuORF25 - conserved peptide uORF-containing transcript, expressed	3.32345
11.3	lipid metabolism.Phospholipid synthesis	LOC_Os05g38350.1	glycerol-3-phosphate acyltransferase 8, putative, expressed	1.01953
11.3.2	lipid metabolism.Phospholipid synthesis.choline kinase	LOC_Os01g08760.1	choline/ethanolamine kinase, putative, expressed	1.4455
11.3.8	lipid metabolism.Phospholipid synthesis.phosphatidylserine decarboxylase	LOC_Os01g72940.1	phosphatidylserine decarboxylase, putative, expressed	1.00218
11.4	lipid metabolism.TAG synthesis	LOC_Os05g10810.1	O-acyltransferase, putative, expressed	1.14307
11.7	lipid metabolism.unassigned	LOC_Os09g33530.1	expressed protein	3.5634
11.8	lipid metabolism.''exotics'' (steroids, squalene etc)	LOC_Os06g10890.1	sterol carrier protein-2, putative, expressed	1.12641
11.9.2	lipid metabolism.lipid degradation.lipases	LOC_Os07g47250.1	lipase precursor, putative, expressed	1.77046
11.9.2	lipid metabolism.lipid degradation.lipases	LOC_Os11g01875.1	lipase-related, putative, expressed	1.74537
11.9.2	lipid metabolism.lipid degradation.lipases	LOC_Os12g01930.1	lipase-related, putative, expressed	2.18464
11.9.3	lipid metabolism.lipid degradation.lysophospholipases	LOC_Os08g01920.1	SGR2, putative, expressed	1.6886
11.9.3.1	lipid metabolism.lipid degradation.lysophospholipases.phospholipase D	LOC_Os01g07760.1	phospholipase D, putative, expressed	1.54899
11.10.2	lipid metabolism.glycolipid synthesis.DGDG synthase	LOC_Os11g05990.1	digalactosyldiacylglycerol synthase, chloroplast precursor, putative, expressed	1.45652
13.1.1.2.1	amino acid metabolism.synthesis.central amino acid metabolism.aspartate.aspartate aminotransferase	LOC_Os02g14110.1	aminotransferase, classes I and II, domain containing protein, expressed	1.12058
13.1.3.5.2	amino acid metabolism.synthesis.aspartate family.lysine.dihydrodipicolinate reductase	LOC_Os03g14120.1	dihydrodipicolinate reductase, putative, expressed	3.19208
13.1.5.3	amino acid metabolism.synthesis.serine-glycine-cysteine group.cysteine	LOC_Os08g03870.1	2-aminoethanethiol dioxygenase, putative, expressed	2.41451
13.1.5.3.1	amino acid metabolism.synthesis.serine-glycine-cysteine group.cysteine.OASTL	LOC_Os12g42980.1	cysteine synthase, putative, expressed	1.47704
13.1.5.3.2	amino acid metabolism.synthesis.serine-glycine-cysteine group.cysteine.SAT	LOC_Os01g52260.1	serine acetyltransferase protein, putative, expressed	1.77251
13.1.5.3.2	amino acid metabolism.synthesis.serine-glycine-cysteine group.cysteine.SAT	LOC_Os03g04140.1	serine acetyltransferase protein, putative, expressed	1.10935
13.1.6.3.1	amino acid metabolism.synthesis.aromatic aa.phenylalanine.arogenate dehydratase / prephenate dehydratase	LOC_Os02g27730.1	expressed protein	1.82103
13.1.6.5	amino acid metabolism.synthesis.aromatic aa.tryptophan	LOC_Os02g57090.1	anthranilate phosphoribosyltransferase, putative, expressed	1.23665
13.1.6.5.5	amino acid metabolism.synthesis.aromatic aa.tryptophan.tryptophan synthase	LOC_Os08g04180.1	tryptophan synthase beta chain 1, putative, expressed	2.56816
13.1.7.4	amino acid metabolism.synthesis.histidine.N'-5'-phosphoribosyl-formimino-5-aminoimidazole-4-carboxamide ribonucleotide isomerase	LOC_Os03g54230.1	imidazole glycerol phosphate synthase hisHF, chloroplast precursor, putative, expressed	1.01853
13.2.2.3	amino acid metabolism.degradation.glutamate family.arginine	LOC_Os05g49050.1	CobW/P47K family protein, putative, expressed	1.47853
13.2.2.3	amino acid metabolism.degradation.glutamate family.arginine	LOC_Os04g01590.1	arginase, putative, expressed	2.5367
13.2.3.2	amino acid metabolism.degradation.aspartate family.threonine	LOC_Os08g09250.1	glyoxalase family protein, putative, expressed	2.36896
13.2.5.2	amino acid metabolism.degradation.serine-glycine-cysteine group.glycine	LOC_Os06g04380.1	aminomethyltransferase, putative, expressed	3.7375
13.2.5.2	amino acid metabolism.degradation.serine-glycine-cysteine group.glycine	LOC_Os04g53230.1	aminomethyltransferase, putative, expressed	1.40454
13.2.5.3	amino acid metabolism.degradation.serine-glycine-cysteine group.cysteine	LOC_Os12g41500.1	rhodanese-like domain containing protein, putative, expressed	1.23896
13.2.6.2	amino acid metabolism.degradation.aromatic aa.tyrosine	LOC_Os02g10310.1	fumarylacetoacetase, putative, expressed	2.40115
13.2.6.2	amino acid metabolism.degradation.aromatic aa.tyrosine	LOC_Os06g01360.1	homogentisate 1,2-dioxygenase, putative, expressed	2.3614
13.2.6.3	amino acid metabolism.degradation.aromatic aa.tryptophan	LOC_Os10g42210.1	enoyl-CoA-hydratase, putative, expressed	1.5464
15.2	metal handling.binding, chelation and storage	LOC_Os01g05650.1	metallothionein, putative, expressed	6.02579
15.2	metal handling.binding, chelation and storage	LOC_Os01g40370.1	phosphatase-associated family protein, putative, expressed	1.97792
15.2	metal handling.binding, chelation and storage	LOC_Os12g01530.1	ferritin-1, chloroplast precursor, putative, expressed	3.12127
15.3	metal handling.regulation	LOC_Os03g06620.1	1,2-dihydroxy-3-keto-5-methylthiopentene dioxygenase protein, putative, expressed	1.2434
16.1.1.4	secondary metabolism.isoprenoids.non-mevalonate pathway.CMK	LOC_Os01g58790.1	GHMP kinases ATP-binding protein, putative, expressed	1.13451
16.1.2.1	secondary metabolism.isoprenoids.mevalonate pathway.acetyl-CoA C-acyltransferase	LOC_Os01g02020.1	acetyl-CoA acetyltransferase, cytosolic, putative, expressed	1.81914
16.1.3.2	secondary metabolism.isoprenoids.tocopherol biosynthesis.homogentisate phytyltransferase	LOC_Os06g44790.1	expressed protein	1.17484
16.1.4.1	secondary metabolism.isoprenoids.carotenoids.phytoene synthase	LOC_Os06g51290.1	phytoene synthase, chloroplast precursor, putative, expressed	1.80858
16.1.5	secondary metabolism.isoprenoids.terpenoids	LOC_Os02g36220.1	terpene synthase, putative, expressed	2.48094
16.2	secondary metabolism.phenylpropanoids	LOC_Os04g24530.1	AMP-binding domain containing protein, expressed	1.926
16.2	secondary metabolism.phenylpropanoids	LOC_Os09g25460.1	transferase family protein, putative, expressed	1.94689
16.2.1.1	secondary metabolism.phenylpropanoids.lignin biosynthesis.PAL	LOC_Os02g41670.1	phenylalanine ammonia-lyase, putative, expressed	1.8415
16.4.1	secondary metabolism.N misc.alkaloid-like	LOC_Os01g09300.1	oxidoreductase, putative, expressed	2.41987
16.5.1.1.1.3	secondary metabolism.sulfur-containing.glucosinolates.synthesis.aliphatic.methylthioalkylmalate isomerase large subunit (MAM-IL)	LOC_Os02g03260.1	3-isopropylmalate dehydratase large subunit 2, putative, expressed	1.064
16.8.1	secondary metabolism.flavonoids.anthocyanins	LOC_Os03g18030.1	leucoanthocyanidin dioxygenase, putative, expressed	1.13452
16.8.4	secondary metabolism.flavonoids.flavonols	LOC_Os03g18030.1	leucoanthocyanidin dioxygenase, putative, expressed	1.13452
16.1	secondary metabolism.simple phenols	LOC_Os02g51440.1	laccase precursor protein, putative, expressed	1.51007
16.1	secondary metabolism.simple phenols	LOC_Os01g63180.1	laccase-6 precursor, putative, expressed	1.85586
17.2.3	hormone metabolism.auxin.induced-regulated-responsive-activated	LOC_Os04g43740.1	OsSAUR18 - Auxin-responsive SAUR gene family member, expressed	2.57724
17.2.3	hormone metabolism.auxin.induced-regulated-responsive-activated	LOC_Os12g07540.1	growth regulator related protein, putative, expressed	1.27045
17.2.3	hormone metabolism.auxin.induced-regulated-responsive-activated	LOC_Os09g32984.1	auxin responsive protein, putative, expressed	2.52065
17.3.1.2.1	hormone metabolism.brassinosteroid.synthesis-degradation.sterols.SMT1	LOC_Os03g59290.1	C-methyltransferase, putative, expressed	1.93885
17.5.1	hormone metabolism.ethylene.synthesis-degradation	LOC_Os03g18030.1	leucoanthocyanidin dioxygenase, putative, expressed	1.13452
17.5.1	hormone metabolism.ethylene.synthesis-degradation	LOC_Os03g32470.1	leucoanthocyanidin dioxygenase, putative, expressed	1.40242
17.5.2	hormone metabolism.ethylene.signal transduction	LOC_Os08g44960.1	AP2 domain containing protein, expressed	2.43685
17.5.2	hormone metabolism.ethylene.signal transduction	LOC_Os02g43840.1	ethylene-responsive element-binding protein, putative, expressed	1.52566
17.6.1	hormone metabolism.gibberelin.synthesis-degradation	LOC_Os11g16450.1	retrotransposon protein, putative, Ty3-gypsy subclass, expressed	1.48959
18	Co-factor and vitamine metabolism	LOC_Os07g01020.1	SOR/SNZ family protein, putative, expressed	1.23358
19.13	tetrapyrrole synthesis.divinyl chlorophyllide-a 8-vinyl-reductase	LOC_Os03g22780.1	DVR, putative, expressed	1.14208
20.1	stress.biotic	LOC_Os01g26340.1	dirigent, putative	1.40541
20.1	stress.biotic	LOC_Os11g37780.1	stripe rust resistance protein Yr10, putative, expressed	1.34058
20.1	stress.biotic	LOC_Os12g43700.1	SCP-like extracellular protein, expressed	2.39847
20.1	stress.biotic	LOC_Os01g64100.1	glycosyl hydrolase, putative, expressed	1.55574
20.1	stress.biotic	LOC_Os01g64110.1	glycosyl hydrolase, putative, expressed	1.49016
20.1	stress.biotic	LOC_Os09g36580.1	thaumatin, putative, expressed	1.07905
20.1	stress.biotic	LOC_Os03g56900.1	reticulon domain containing protein, putative, expressed	1.93962
20.1	stress.biotic	LOC_Os04g02860.1	disease resistance protein RPM1, putative, expressed	1.1476
20.1.7	stress.biotic.PR-proteins	LOC_Os07g28300.1	leucine rich repeat protein, putative, expressed	1.19144
20.1.7	stress.biotic.PR-proteins	LOC_Os11g37774.1	stripe rust resistance protein Yr10, putative, expressed	1.2903
20.1.7	stress.biotic.PR-proteins	LOC_Os07g44280.1	dirigent, putative, expressed	1.97164
20.1.7	stress.biotic.PR-proteins	LOC_Os11g45840.1	expressed protein	1.07007
20.2	stress.abiotic	LOC_Os04g52890.1	ATBAG1, putative, expressed	1.26308
20.2.1	stress.abiotic.heat	LOC_Os12g07060.1	chaperone protein dnaJ, putative, expressed	1.38479
20.2.1	stress.abiotic.heat	LOC_Os01g65480.1	dnaJ domain containing protein, expressed	1.1288
20.2.1	stress.abiotic.heat	LOC_Os01g53020.1	heat shock protein DnaJ, putative, expressed	2.8505
20.2.1	stress.abiotic.heat	LOC_Os03g02260.1	DnaK family protein, putative, expressed	2.35983
20.2.1	stress.abiotic.heat	LOC_Os03g12236.1	heat shock protein DnaJ, putative, expressed	2.16607
20.2.1	stress.abiotic.heat	LOC_Os02g08490.1	chaperone protein clpB 1, putative, expressed	1.17144
20.2.1	stress.abiotic.heat	LOC_Os03g16040.1	hsp20/alpha crystallin family protein, putative, expressed	2.9093
20.2.1	stress.abiotic.heat	LOC_Os03g04400.1	heat shock protein DnaJ, putative, expressed	1.22092
20.2.2	stress.abiotic.cold	LOC_Os05g06500.1	universal stress protein domain containing protein, putative, expressed	1.20706
20.2.3	stress.abiotic.drought/salt	LOC_Os06g29310.1	ulp1 protease family protein, putative, expressed	1.23513
20.2.3	stress.abiotic.drought/salt	LOC_Os12g36900.1	drought induced 19 protein, putative, expressed	1.34802
20.2.3	stress.abiotic.drought/salt	LOC_Os03g63770.1	RCD1, putative, expressed	1.94403
20.2.99	stress.abiotic.unspecified	LOC_Os02g29020.1	Cupin domain containing protein, expressed	1.81639
20.2.99	stress.abiotic.unspecified	LOC_Os06g02420.1	ATOZI1, putative, expressed	2.72458
21.1	redox.thioredoxin	LOC_Os05g07690.1	thioredoxin, putative, expressed	1.74914
21.1	redox.thioredoxin	LOC_Os01g07376.1	thioredoxin, putative, expressed	1.28699
21.2.2	redox.ascorbate and glutathione.glutathione	LOC_Os01g05810.1	gamma-glutamyltranspeptidase 1 precursor, putative, expressed	1.11682
21.6	redox.dismutases and catalases	LOC_Os03g11960.1	copper/zinc superoxide dismutase, putative, expressed	1.91506
22.2.1	polyamine metabolism.degradation.polyamin oxidase	LOC_Os09g20284.1	amine oxidase, flavin-containing, domain containing protein, expressed	1.53509
23.1.1.10	nucleotide metabolism.synthesis.pyrimidine.CTP synthetase	LOC_Os12g36950.1	CTP synthase, putative, expressed	2.93288
23.4.1	nucleotide metabolism.phosphotransfer and pyrophosphatases.adenylate kinase	LOC_Os04g57540.1	adenylate kinase, putative, expressed	2.34961
23.4.3	nucleotide metabolism.phosphotransfer and pyrophosphatases.uridylate kinase	LOC_Os06g10200.1	adenylate kinase, putative, expressed	2.84902
23.4.99	nucleotide metabolism.phosphotransfer and pyrophosphatases.misc	LOC_Os05g36260.1	soluble inorganic pyrophosphatase, putative, expressed	1.05817
23.5.2	nucleotide metabolism.deoxynucleotide metabolism.pseudouridine synthase	LOC_Os05g01750.1	TruB family pseudouridylate synthase, putative, expressed	1.8425
24	Biodegradation of Xenobiotics	LOC_Os08g09250.1	glyoxalase family protein, putative, expressed	2.36896
24	Biodegradation of Xenobiotics	LOC_Os09g28230.1	gibberellin receptor GID1L2, putative, expressed	1.00516
24.2	Biodegradation of Xenobiotics.lactoylglutathione lyase	LOC_Os05g07940.1	glyoxalase family protein, putative, expressed	2.81421
25	C1-metabolism	LOC_Os02g45110.1	MT-A70 domain containing protein, expressed	1.70737
26.1	misc.misc2	LOC_Os06g10280.1	CDP-alcohol phosphatidyltransferase, putative, expressed	1.84647
26.1	misc.misc2	LOC_Os01g15120.1	hydrolase, alpha/beta fold family domain containing protein, expressed	1.74122
26.1	misc.misc2	LOC_Os01g04630.1	muconate cycloisomerase, putative, expressed	1.42712
26.2	misc.UDP glucosyl and glucoronyl transferases	LOC_Os08g38740.1	glycosyl transferase 8 domain containing protein, putative, expressed	1.15851
26.2	misc.UDP glucosyl and glucoronyl transferases	LOC_Os03g11350.1	UDP-glucoronosyl and UDP-glucosyl transferase, putative, expressed	1.93753
26.2	misc.UDP glucosyl and glucoronyl transferases	LOC_Os07g30690.1	indole-3-acetate beta-glucosyltransferase, putative, expressed	1.17641
26.2	misc.UDP glucosyl and glucoronyl transferases	LOC_Os04g12900.1	glucosyltransferase, putative, expressed	2.85892
26.2	misc.UDP glucosyl and glucoronyl transferases	LOC_Os04g25800.1	cytokinin-O-glucosyltransferase 2, putative, expressed	1.60964
26.3	misc.gluco-, galacto- and mannosidases	LOC_Os04g43410.1	Os4bglu18 - monolignol beta-glucoside homologue, expressed	1.34576
26.3	misc.gluco-, galacto- and mannosidases	LOC_Os02g38140.1	glycosyl transferase family 17 protein, putative, expressed	1.19136
26.3	misc.gluco-, galacto- and mannosidases	LOC_Os04g43390.1	Os4bglu16 - monolignol beta-glucoside homologue, expressed	1.52121
26.3	misc.gluco-, galacto- and mannosidases	LOC_Os07g46280.1	Os7bglu26 - beta-mannosidase/glucosidase/exoglucanase, expressed	1.03267
26.4.1	misc.beta 1,3 glucan hydrolases.glucan endo-1,3-beta-glucosidase	LOC_Os08g41410.1	glucan endo-1,3-beta-glucosidase precursor, putative, expressed	2.24187
26.4.1	misc.beta 1,3 glucan hydrolases.glucan endo-1,3-beta-glucosidase	LOC_Os05g31140.1	glycosyl hydrolases family 17, putative, expressed	1.14101
26.7	misc.oxidases - copper, flavone etc.	LOC_Os03g05910.1	expressed protein	2.44138
26.9	misc.glutathione S transferases	LOC_Os11g19864.1	transposon protein, putative, Pong sub-class, expressed	1.53233
26.1	misc.cytochrome P450	LOC_Os10g10040.1	cytochrome P450, putative, expressed	1.06219
26.1	misc.cytochrome P450	LOC_Os07g33540.1	cytochrome P450, putative, expressed	2.06703
26.1	misc.cytochrome P450	LOC_Os01g58950.1	cytochrome P450, putative, expressed	1.55752
26.1	misc.cytochrome P450	LOC_Os06g02019.1	cytochrome P450, putative, expressed	2.49265
26.1	misc.cytochrome P450	LOC_Os01g24780.1	cytochrome P450, putative, expressed	1.31001
26.1	misc.cytochrome P450	LOC_Os10g36848.1	cytochrome P450, putative, expressed	1.12014
26.1	misc.cytochrome P450	LOC_Os02g12550.1	cytochrome P450, putative, expressed	1.11823
26.11.1	misc.alcohol dehydrogenases	LOC_Os08g34280.1	cinnamoyl-CoA reductase, putative, expressed	1.48464
26.13	misc.acid and other phosphatases	LOC_Os01g63060.1	phosphatidic acid phosphatase-related, putative, expressed	1.70948
26.13	misc.acid and other phosphatases	LOC_Os07g02090.1	Ser/Thr protein phosphatase family protein, putative, expressed	1.27405
26.18	misc.invertase/pectin methylesterase inhibitor family protein	LOC_Os03g61530.1	invertase/pectin methylesterase inhibitor family protein, putative, expressed	1.29211
26.21	misc.protease inhibitor/seed storage/lipid transfer protein (LTP) family protein	LOC_Os10g20860.1	protease inhibitor/seed storage/LTP family, putative, expressed	1.16464
26.22	misc.short chain dehydrogenase/reductase (SDR)	LOC_Os01g12710.1	oxidoreductase, short chain dehydrogenase/reductase family domain containing protein, expressed	1.21311
26.22	misc.short chain dehydrogenase/reductase (SDR)	LOC_Os10g40020.1	oxidoreductase, short chain dehydrogenase/reductase family domain containing family, expressed	2.30072
26.22	misc.short chain dehydrogenase/reductase (SDR)	LOC_Os10g40000.1	retinol dehydrogenase 12, putative, expressed	1.27787
26.23	misc.rhodanese	LOC_Os02g49680.1	arsenate reductase, putative, expressed	1.17068
27.1	RNA.processing	LOC_Os04g58690.1	tRNA-specific adenosine deaminase 1, putative, expressed	2.70655
27.1	RNA.processing	LOC_Os01g13730.1	WD domain, G-beta repeat domain containing protein, expressed	1.29952
27.1	RNA.processing	LOC_Os08g08830.1	expressed protein	1.48987
27.1	RNA.processing	LOC_Os08g07960.1	mitotic checkpoint protein, putative, expressed	1.10246
27.1	RNA.processing	LOC_Os01g08850.1	expressed protein	2.77009
27.1	RNA.processing	LOC_Os12g06020.1	mRNA-decapping enzyme, putative, expressed	1.06096
27.1	RNA.processing	LOC_Os08g44560.1	expressed protein	1.39008
27.1	RNA.processing	LOC_Os09g02700.1	polyadenylate-binding protein, putative, expressed	1.75144
27.1	RNA.processing	LOC_Os02g14780.1	splicing factor 3 subunit 1, putative, expressed	1.39478
27.1.1	RNA.processing.splicing	LOC_Os01g15860.1	pre-mRNA-processing factor 6, putative, expressed	1.63225
27.1.1	RNA.processing.splicing	LOC_Os02g15310.1	RNA recognition motif containing protein, expressed	1.0241
27.1.1	RNA.processing.splicing	LOC_Os03g27030.1	RNA recognition motif containing protein, expressed	3.0988
27.1.1	RNA.processing.splicing	LOC_Os02g54770.1	RNA recognition motif containing protein, expressed	1.0875
27.1.1	RNA.processing.splicing	LOC_Os02g05310.1	splicing factor 3B subunit 1, putative, expressed	1.15267
27.1.1	RNA.processing.splicing	LOC_Os05g07050.1	pre-mRNA-processing-splicing factor 8, putative, expressed	1.08967
27.1.2	RNA.processing.RNA helicase	LOC_Os03g59050.1	DEAD-box ATP-dependent RNA helicase, putative, expressed	1.21193
27.1.2	RNA.processing.RNA helicase	LOC_Os02g05660.1	DEAD-box ATP-dependent RNA helicase 35A, putative, expressed	1.33119
27.2	RNA.transcription	LOC_Os03g52190.1	retrotransposon protein, putative, unclassified, expressed	4.0907
27.2	RNA.transcription	LOC_Os08g44700.1	retrotransposon protein, putative, unclassified, expressed	1.14488
27.2	RNA.transcription	LOC_Os06g45270.1	transposon protein, putative, unclassified, expressed	2.24018
27.2	RNA.transcription	LOC_Os08g20849.1	retrotransposon protein, putative, Ty3-gypsy subclass, expressed	1.86241
27.2	RNA.transcription	LOC_Os12g22990.1	retrotransposon protein, putative, Ty3-gypsy subclass, expressed	1.79232
27.2	RNA.transcription	LOC_Os03g32960.1	retrotransposon protein, putative, Ty3-gypsy subclass, expressed	1.59018
27.2	RNA.transcription	LOC_Os01g60380.1	retrotransposon protein, putative, Ty3-gypsy subclass, expressed	2.84612
27.2	RNA.transcription	LOC_Os08g01930.1	KH domain-containing protein, putative, expressed	1.23498
27.2	RNA.transcription	LOC_Os06g32490.1	retrotransposon protein, putative, Ty3-gypsy subclass, expressed	1.69721
27.2	RNA.transcription	LOC_Os05g43450.1	transcription initiation factor IIF beta subunit, putative, expressed	1.09842
27.2	RNA.transcription	LOC_Os02g52100.1	retrotransposon protein, putative, unclassified, expressed	1.00568
27.2	RNA.transcription	LOC_Os08g36130.1	retrotransposon protein, putative, Ty3-gypsy subclass, expressed	1.27936
27.2	RNA.transcription	LOC_Os08g40960.1	retrotransposon protein, putative, unclassified, expressed	3.52409
27.2	RNA.transcription	LOC_Os01g58570.1	retrotransposon protein, putative, Ty3-gypsy subclass, expressed	1.31927
27.2	RNA.transcription	LOC_Os01g45810.1	transposon protein, putative, unclassified, expressed	5.67126
27.2	RNA.transcription	LOC_Os04g35950.1	retrotransposon protein, putative, unclassified, expressed	1.20301
27.2	RNA.transcription	LOC_Os04g24060.1	retrotransposon protein, putative, Ty3-gypsy subclass, expressed	2.57913
27.2	RNA.transcription	LOC_Os02g51520.1	retrotransposon protein, putative, unclassified, expressed	1.15097
27.2	RNA.transcription	LOC_Os01g19190.1	retrotransposon protein, putative, unclassified, expressed	1.17762
27.2	RNA.transcription	LOC_Os10g10990.1	transcription initiation factor IIF, alpha subunit domain containing protein, expressed	3.35271
27.2	RNA.transcription	LOC_Os03g05350.1	retrotransposon protein, putative, unclassified, expressed	1.1576
27.2	RNA.transcription	LOC_Os08g32990.1	DNA-directed RNA polymerase subunit, putative, expressed	1.35185
27.2	RNA.transcription	LOC_Os12g04880.1	retrotransposon protein, putative, unclassified, expressed	1.63017
27.2	RNA.transcription	LOC_Os05g24060.1	retrotransposon protein, putative, Ty3-gypsy subclass, expressed	2.07502
27.2	RNA.transcription	LOC_Os01g63100.1	retrotransposon protein, putative, unclassified, expressed	1.06872
27.2	RNA.transcription	LOC_Os09g28260.1	retrotransposon protein, putative, Ty3-gypsy subclass, expressed	1.12303
27.2	RNA.transcription	LOC_Os09g24770.1	retrotransposon protein, putative, unclassified, expressed	1.36332
27.2	RNA.transcription	LOC_Os10g40890.1	retrotransposon protein, putative, unclassified, expressed	1.55059
27.3	RNA.regulation of transcription	LOC_Os12g18640.1	pentatricopeptide, putative, expressed	1.24594
27.3	RNA.regulation of transcription	LOC_Os08g19310.1	pentatricopeptide repeat domain containing protein, putative, expressed	1.0233
27.3	RNA.regulation of transcription	LOC_Os08g41380.1	pentatricopeptide, putative, expressed	1.39733
27.3.3	RNA.regulation of transcription.AP2/EREBP, APETALA2/Ethylene-responsive element binding protein family	LOC_Os02g32140.1	AP2 domain containing protein, expressed	1.21132
27.3.3	RNA.regulation of transcription.AP2/EREBP, APETALA2/Ethylene-responsive element binding protein family	LOC_Os03g15660.1	AP2 domain containing protein, expressed	1.20091
27.3.3	RNA.regulation of transcription.AP2/EREBP, APETALA2/Ethylene-responsive element binding protein family	LOC_Os08g44960.1	AP2 domain containing protein, expressed	2.43685
27.3.3	RNA.regulation of transcription.AP2/EREBP, APETALA2/Ethylene-responsive element binding protein family	LOC_Os04g46440.1	AP2 domain containing protein, expressed	1.7394
27.3.3	RNA.regulation of transcription.AP2/EREBP, APETALA2/Ethylene-responsive element binding protein family	LOC_Os02g54160.1	AP2 domain containing protein, expressed	1.35085
27.3.3	RNA.regulation of transcription.AP2/EREBP, APETALA2/Ethylene-responsive element binding protein family	LOC_Os08g03430.1	extracellular ligand-gated ion channel, putative, expressed	2.73918
27.3.5	RNA.regulation of transcription.ARR	LOC_Os02g58350.1	OsRR3 type-A response regulator, expressed	2.44472
27.3.5	RNA.regulation of transcription.ARR	LOC_Os01g67770.1	two-component response regulator, putative, expressed	1.44903
27.3.6	RNA.regulation of transcription.bHLH,Basic Helix-Loop-Helix family	LOC_Os12g06330.1	CPuORF6 - conserved peptide uORF-containing transcript, expressed	1.08052
27.3.6	RNA.regulation of transcription.bHLH,Basic Helix-Loop-Helix family	LOC_Os01g06640.1	basic helix-loop-helix, putative, expressed	2.13348
27.3.6	RNA.regulation of transcription.bHLH,Basic Helix-Loop-Helix family	LOC_Os05g38140.1	basic helix-loop-helix DND-binding domain containing protein, expressed	1.58073
27.3.6	RNA.regulation of transcription.bHLH,Basic Helix-Loop-Helix family	LOC_Os09g24490.1	basic helix-loop-helix family protein, putative, expressed	1.48607
27.3.6	RNA.regulation of transcription.bHLH,Basic Helix-Loop-Helix family	LOC_Os05g51820.1	helix-loop-helix DNA-binding protein, putative, expressed	3.19325
27.3.7	RNA.regulation of transcription.C2C2(Zn) CO-like, Constans-like zinc finger family	LOC_Os05g38990.1	CCT motif family protein, expressed	1.40356
27.3.7	RNA.regulation of transcription.C2C2(Zn) CO-like, Constans-like zinc finger family	LOC_Os04g45690.1	B-box zinc finger family protein, putative, expressed	1.61583
27.3.9	RNA.regulation of transcription.C2C2(Zn) GATA transcription factor family	LOC_Os02g05510.1	GATA transcription factor 25, putative, expressed	1.56372
27.3.9	RNA.regulation of transcription.C2C2(Zn) GATA transcription factor family	LOC_Os10g40810.1	GATA zinc finger domain containing protein, expressed	1.10643
27.3.10	RNA.regulation of transcription.C2C2(Zn) YABBY family	LOC_Os12g42610.1	YABBY domain containing protein, putative, expressed	1.45953
27.3.11	RNA.regulation of transcription.C2H2 zinc finger family	LOC_Os08g43410.1	LRP1, putative, expressed	1.61669
27.3.11	RNA.regulation of transcription.C2H2 zinc finger family	LOC_Os01g57650.1	ZOS1-12 - C2H2 zinc finger protein, expressed	1.60226
27.3.12	RNA.regulation of transcription.C3H zinc finger family	LOC_Os05g10670.1	zinc finger CCCH type family protein, putative, expressed	3.48456
27.3.12	RNA.regulation of transcription.C3H zinc finger family	LOC_Os01g09620.1	zinc finger/CCCH transcription factor, putative, expressed	2.67509
27.3.18	RNA.regulation of transcription.E2F/DP transcription factor family	LOC_Os02g33430.1	E2F family transcription factor protein, putative, expressed	2.02079
27.3.20	RNA.regulation of transcription.G2-like transcription factor family, GARP	LOC_Os02g04640.1	Myb-like DNA-binding domain containing protein, putative, expressed	3.91735
27.3.22	RNA.regulation of transcription.HB,Homeobox transcription factor family	LOC_Os07g48560.1	homeobox domain containing protein, expressed	1.08652
27.3.22	RNA.regulation of transcription.HB,Homeobox transcription factor family	LOC_Os09g35910.1	homeobox associated leucine zipper, putative, expressed	3.48978
27.3.22	RNA.regulation of transcription.HB,Homeobox transcription factor family	LOC_Os12g06340.1	BEL1-like homeodomain transcription factor, putative, expressed	3.23665
27.3.22	RNA.regulation of transcription.HB,Homeobox transcription factor family	LOC_Os06g12400.1	Homeobox domain containing protein, expressed	1.8197
27.3.23	RNA.regulation of transcription.HSF,Heat-shock transcription factor family	LOC_Os09g35790.1	HSF-type DNA-binding domain containing protein, expressed	2.89167
27.3.24	RNA.regulation of transcription.MADS box transcription factor family	LOC_Os01g69850.1	OsMADS65 - MADS-box family gene with MIKC* type-box, expressed	1.26949
27.3.24	RNA.regulation of transcription.MADS box transcription factor family	LOC_Os06g30810.1	OsMADS75 - MADS-box family gene with M-alpha type-box, expressed	1.41699
27.3.25	RNA.regulation of transcription.MYB domain transcription factor family	LOC_Os09g26170.1	MYB family transcription factor, putative, expressed	2.54681
27.3.25	RNA.regulation of transcription.MYB domain transcription factor family	LOC_Os02g53050.1	tetratricopeptide-like helical, putative, expressed	1.07181
27.3.25	RNA.regulation of transcription.MYB domain transcription factor family	LOC_Os03g13830.1	pentatricopeptide, putative, expressed	1.52423
27.3.25	RNA.regulation of transcription.MYB domain transcription factor family	LOC_Os03g62400.1	pentatricopeptide, putative, expressed	2.088
27.3.25	RNA.regulation of transcription.MYB domain transcription factor family	LOC_Os11g19864.1	transposon protein, putative, Pong sub-class, expressed	1.53233
27.3.25	RNA.regulation of transcription.MYB domain transcription factor family	LOC_Os06g29800.1	pentatricopeptide, putative, expressed	1.14428
27.3.25	RNA.regulation of transcription.MYB domain transcription factor family	LOC_Os08g06240.1	MYB family transcription factor, putative, expressed	1.63312
27.3.26	RNA.regulation of transcription.MYB-related transcription factor family	LOC_Os08g05510.1	MYB family transcription factor, putative, expressed	1.54254
27.3.26	RNA.regulation of transcription.MYB-related transcription factor family	LOC_Os01g09280.1	myb-related transcription activator, putative, expressed	1.63466
27.3.29	RNA.regulation of transcription.TCP transcription factor family	LOC_Os02g51280.1	TCP-domain protein, putative, expressed	1.19427
27.3.29	RNA.regulation of transcription.TCP transcription factor family	LOC_Os02g51310.1	TCP family transcription factor, putative, expressed	1.52381
27.3.30	RNA.regulation of transcription.Trihelix, Triple-Helix transcription factor family	LOC_Os04g45750.1	expressed protein	1.11266
27.3.32	RNA.regulation of transcription.WRKY domain transcription factor family	LOC_Os07g48260.1	WRKY47, expressed	2.95051
27.3.32	RNA.regulation of transcription.WRKY domain transcription factor family	LOC_Os05g49100.1	WRKY49, expressed	1.23941
27.3.32	RNA.regulation of transcription.WRKY domain transcription factor family	LOC_Os01g53040.1	WRKY14, expressed	2.15358
27.3.35	RNA.regulation of transcription.bZIP transcription factor family	LOC_Os06g45140.1	bZIP transcription factor domain containing protein, expressed	1.56958
27.3.35	RNA.regulation of transcription.bZIP transcription factor family	LOC_Os01g40330.1	DUF630/DUF632 domains containing protein, putative, expressed	1.6157
27.3.36	RNA.regulation of transcription.Argonaute	LOC_Os01g16870.1	argonaute, putative, expressed	1.95315
27.3.37	RNA.regulation of transcription.AS2,Lateral Organ Boundaries Gene Family	LOC_Os03g17810.1	DUF260 domain containing protein, putative, expressed	2.30671
27.3.44	RNA.regulation of transcription.Chromatin Remodeling Factors	LOC_Os07g08880.1	ES43 protein, putative, expressed	3.02861
27.3.44	RNA.regulation of transcription.Chromatin Remodeling Factors	LOC_Os05g05230.1	expressed protein	1.09941
27.3.44	RNA.regulation of transcription.Chromatin Remodeling Factors	LOC_Os03g55570.1	upstream activation factor subunit spp27, putative, expressed	1.93828
27.3.44	RNA.regulation of transcription.Chromatin Remodeling Factors	LOC_Os07g40730.1	SNF2 domain-containing protein, putative, expressed	1.10849
27.3.50	RNA.regulation of transcription.General Transcription	LOC_Os06g06870.1	zinc finger protein, putative, expressed	1.00082
27.3.52	RNA.regulation of transcription.Global transcription factor group	LOC_Os06g10620.1	transcription elongation factor SPT5 homolog 1, putative, expressed	1.15034
27.3.55	RNA.regulation of transcription.HDA	LOC_Os12g07950.1	transcriptional regulator Sir2 family protein, putative, expressed	2.41363
27.3.57	RNA.regulation of transcription.JUMONJI family	LOC_Os03g05480.1	ZOS3-01 - C2H2 zinc finger protein, expressed	1.39974
27.3.58	RNA.regulation of transcription.LUG	LOC_Os02g56880.1	transcriptional corepressor LEUNIG, putative, expressed	2.44386
27.3.63	RNA.regulation of transcription.PHD finger transcription factor	LOC_Os09g27620.1	PHD-finger domain containing protein, putative, expressed	1.36977
27.3.64	RNA.regulation of transcription.PHOR1	LOC_Os02g33680.1	U-box domain containing protein, expressed	1.71772
27.3.64	RNA.regulation of transcription.PHOR1	LOC_Os04g58920.1	U-box domain-containing protein, putative, expressed	1.88693
27.3.66	RNA.regulation of transcription.Psudo ARR transcription factor family	LOC_Os03g17570.1	response regulator receiver domain containing protein, expressed	3.16261
27.3.67	RNA.regulation of transcription.putative transcription regulator	LOC_Os03g15990.1	EDM2, putative, expressed	2.55283
27.3.67	RNA.regulation of transcription.putative transcription regulator	LOC_Os03g05420.1	MT-A70 domain containing protein, expressed	1.12924
27.3.67	RNA.regulation of transcription.putative transcription regulator	LOC_Os09g27620.1	PHD-finger domain containing protein, putative, expressed	1.36977
27.3.67	RNA.regulation of transcription.putative transcription regulator	LOC_Os03g08830.1	WD domain, G-beta repeat domain containing protein, expressed	1.92037
27.3.67	RNA.regulation of transcription.putative transcription regulator	LOC_Os02g48320.1	DNA binding protein, putative, expressed	1.06416
27.3.67	RNA.regulation of transcription.putative transcription regulator	LOC_Os01g55490.1	transcriptional regulator family protein, putative, expressed	1.3619
27.3.67	RNA.regulation of transcription.putative transcription regulator	LOC_Os01g16180.1	MT-A70 domain containing protein, expressed	1.04607
27.3.67	RNA.regulation of transcription.putative transcription regulator	LOC_Os03g60600.1	zinc knuckle domain containing protein, expressed	2.31079
27.3.69	RNA.regulation of transcription.SET-domain transcriptional regulator family	LOC_Os08g45130.1	histone-lysine N-methyltransferase, putative, expressed	1.96907
27.3.69	RNA.regulation of transcription.SET-domain transcriptional regulator family	LOC_Os03g07260.1	tetratricopeptide repeat domain containing protein, expressed	2.10014
27.3.69	RNA.regulation of transcription.SET-domain transcriptional regulator family	LOC_Os02g40770.1	SET domain containing protein, expressed	1.46325
27.3.69	RNA.regulation of transcription.SET-domain transcriptional regulator family	LOC_Os01g11960.1	histone-lysine N-methyltransferase ATX5, putative, expressed	1.73074
27.3.73	RNA.regulation of transcription.Zn-finger(CCHC)	LOC_Os04g32960.1	TUDOR protein with multiple SNc domains, putative, expressed	1.01208
27.3.81	RNA.regulation of transcription.S1FA	LOC_Os04g33420.1	DNA-binding protein S1FA, putative, expressed	1.12564
27.3.99	RNA.regulation of transcription.unclassified	LOC_Os07g08880.1	ES43 protein, putative, expressed	3.02861
27.3.99	RNA.regulation of transcription.unclassified	LOC_Os10g38750.1	transposon protein, putative, Mutator sub-class, expressed	2.33241
27.3.99	RNA.regulation of transcription.unclassified	LOC_Os06g11790.1	TLD family protein, putative, expressed	2.23328
27.3.99	RNA.regulation of transcription.unclassified	LOC_Os08g38040.1	transposon protein, putative, unclassified, expressed	1.09539
27.3.99	RNA.regulation of transcription.unclassified	LOC_Os06g25580.1	transposon protein, putative, unclassified, expressed	1.68104
27.3.99	RNA.regulation of transcription.unclassified	LOC_Os03g42820.1	LIM domain-containing protein, putative, expressed	3.87848
27.3.99	RNA.regulation of transcription.unclassified	LOC_Os10g42410.1	zinc-binding protein, putative, expressed	4.80287
27.3.99	RNA.regulation of transcription.unclassified	LOC_Os06g07350.1	RNA-binding motif protein, putative, expressed	1.0977
27.3.99	RNA.regulation of transcription.unclassified	LOC_Os07g30230.1	transposon protein, putative, unclassified, expressed	1.73163
27.3.99	RNA.regulation of transcription.unclassified	LOC_Os03g61850.1	transposon protein, putative, unclassified, expressed	1.12805
27.3.99	RNA.regulation of transcription.unclassified	LOC_Os03g46590.1	transposon protein, putative, unclassified, expressed	1.88055
27.3.99	RNA.regulation of transcription.unclassified	LOC_Os06g47990.1	transposon protein, putative, unclassified, expressed	1.69819
27.3.99	RNA.regulation of transcription.unclassified	LOC_Os05g38990.1	CCT motif family protein, expressed	1.40356
27.3.99	RNA.regulation of transcription.unclassified	LOC_Os10g32900.1	CCT motif family protein, expressed	1.12572
27.3.99	RNA.regulation of transcription.unclassified	LOC_Os07g45110.1	transposon protein, putative, unclassified, expressed	3.11046
27.3.99	RNA.regulation of transcription.unclassified	LOC_Os03g24900.1	DHHC zinc finger domain containing protein, expressed	2.43859
27.3.99	RNA.regulation of transcription.unclassified	LOC_Os04g53480.1	transposon protein, putative, unclassified, expressed	1.31781
27.3.99	RNA.regulation of transcription.unclassified	LOC_Os03g57149.1	mTERF domain containing protein, expressed	1.39406
27.3.99	RNA.regulation of transcription.unclassified	LOC_Os05g43440.1	single-stranded DNA-binding protein, putative, expressed	1.14559
27.3.99	RNA.regulation of transcription.unclassified	LOC_Os08g01300.1	zinc finger DHHC domain-containing protein, putative, expressed	1.36106
27.3.99	RNA.regulation of transcription.unclassified	LOC_Os12g38500.1	transposon protein, putative, unclassified, expressed	2.20427
27.3.99	RNA.regulation of transcription.unclassified	LOC_Os03g16500.1	aspartic proteinase nepenthesin precursor, putative, expressed	1.32781
27.3.99	RNA.regulation of transcription.unclassified	LOC_Os06g45030.1	transposon protein, putative, unclassified, expressed	1.01612
27.3.99	RNA.regulation of transcription.unclassified	LOC_Os08g25060.1	BSD domain-containing protein, putative, expressed	1.04728
27.4	RNA.RNA binding	LOC_Os11g14300.1	la domain containing protein, expressed	1.86594
27.4	RNA.RNA binding	LOC_Os05g01240.1	AML1, putative, expressed	1.04886
27.4	RNA.RNA binding	LOC_Os06g03690.1	RNA recognition motif containing protein, putative, expressed	1.38986
27.4	RNA.RNA binding	LOC_Os06g47300.1	RNA recognition motif containing protein, putative, expressed	1.03412
27.4	RNA.RNA binding	LOC_Os04g33810.1	RNA recognition motif containing protein, putative, expressed	2.04515
27.4	RNA.RNA binding	LOC_Os07g03240.1	RNA recognition motif containing protein, putative, expressed	1.67645
27.4	RNA.RNA binding	LOC_Os03g56020.1	RNA recognition motif containing protein, putative, expressed	1.60376
28.1	DNA.synthesis/chromatin structure	LOC_Os05g44792.1	expressed protein	1.69518
28.1	DNA.synthesis/chromatin structure	LOC_Os01g70630.1	retrotransposon protein, putative, unclassified, expressed	2.34977
28.1	DNA.synthesis/chromatin structure	LOC_Os03g16700.1	initiator-binding protein, putative, expressed	1.40336
28.1	DNA.synthesis/chromatin structure	LOC_Os05g32330.1	endonuclease/exonuclease/phosphatase family domain containing protein, expressed	1.30357
28.1	DNA.synthesis/chromatin structure	LOC_Os12g42760.1	type IIB DNA topoisomerase, putative, expressed	1.4626
28.1	DNA.synthesis/chromatin structure	LOC_Os02g01740.1	U5 small nuclear ribonucleoprotein 200 kDa helicase, putative, expressed	1.1932
28.1	DNA.synthesis/chromatin structure	LOC_Os02g05660.1	DEAD-box ATP-dependent RNA helicase 35A, putative, expressed	1.33119
28.1	DNA.synthesis/chromatin structure	LOC_Os01g12530.1	smr domain containing protein, expressed	1.03652
28.1	DNA.synthesis/chromatin structure	LOC_Os05g05810.1	DEAD-box ATP-dependent RNA helicase, putative, expressed	1.07041
28.1	DNA.synthesis/chromatin structure	LOC_Os12g19549.1	telomerase reverse transcriptase, putative, expressed	1.15961
28.1	DNA.synthesis/chromatin structure	LOC_Os05g29010.1	POLA4 - Putative DNA polymerase alpha complex subunit, expressed	1.14961
28.1	DNA.synthesis/chromatin structure	LOC_Os07g45100.1	endonuclease/exonuclease/phosphatase family domain containing protein, expressed	1.23236
28.1	DNA.synthesis/chromatin structure	LOC_Os03g38990.1	DNA-binding protein, putative, expressed	1.02034
28.1	DNA.synthesis/chromatin structure	LOC_Os10g38860.1	hydrolase, alpha/beta fold family domain containing protein, expressed	1.0241
28.1.1.4	DNA.synthesis/chromatin structure.retrotransposon/transposase.hat-like transposase	LOC_Os01g56830.1	transposon protein, putative, unclassified, expressed	1.08267
28.1.1.4	DNA.synthesis/chromatin structure.retrotransposon/transposase.hat-like transposase	LOC_Os11g36790.1	OsFBO6 - F-box and other domain containing protein, expressed	2.51234
28.1.3	DNA.synthesis/chromatin structure.histone	LOC_Os02g45940.1	Core histone H2A/H2B/H3/H4 domain containing protein, putative, expressed	1.66765
28.1.3	DNA.synthesis/chromatin structure.histone	LOC_Os06g04020.1	histone H1, putative, expressed	1.31427
28.99	DNA.unspecified	LOC_Os05g35860.1	retrotransposon protein, putative, unclassified, expressed	1.58681
28.99	DNA.unspecified	LOC_Os09g02270.1	cyclase family protein, putative, expressed	4.13902
28.99	DNA.unspecified	LOC_Os01g55900.1	holliday junction resolvase, putative, expressed	1.42521
28.99	DNA.unspecified	LOC_Os01g14770.1	retrotransposon protein, putative, unclassified, expressed	1.42984
28.99	DNA.unspecified	LOC_Os04g53200.1	exonuclease, putative, expressed	2.32099
28.99	DNA.unspecified	LOC_Os12g37830.1	transposon protein, putative, unclassified, expressed	1.43377
28.99	DNA.unspecified	LOC_Os03g38990.1	DNA-binding protein, putative, expressed	1.02034
28.99	DNA.unspecified	LOC_Os08g02690.1	MA3 domain containing protein, expressed	1.25758
28.99	DNA.unspecified	LOC_Os04g35420.1	helicase conserved C-terminal domain containing protein, expressed	1.13261
29.1.9	protein.aa activation.valine-tRNA ligase	LOC_Os03g02100.1	valyl-tRNA synthetase, putative, expressed	1.27693
29.1.9	protein.aa activation.valine-tRNA ligase	LOC_Os07g06940.1	valyl-tRNA synthetase, putative, expressed	1.29987
29.1.12	protein.aa activation.aspartate-tRNA ligase	LOC_Os02g46130.1	tRNA synthetases class II domain containing protein, expressed	2.7128
29.1.20	protein.aa activation.phenylalanine-tRNA ligase	LOC_Os10g26130.1	phenylalanyl-tRNA synthetase, putative, expressed	1.6726
29.1.30	protein.aa activation.pseudouridylate synthase	LOC_Os05g01750.1	TruB family pseudouridylate synthase, putative, expressed	1.8425
29.2.1.1.1.2.10	protein.synthesis.ribosomal protein.prokaryotic.chloroplast.50S subunit.L10	LOC_Os03g17580.1	ribosomal protein L10, putative, expressed	1.01301
29.2.1.1.2.1.11	protein.synthesis.ribosomal protein.prokaryotic.mitochondrion.30S subunit.S11	LOC_Os01g42640.1	ribosomal protein, putative, expressed	1.30376
29.2.1.2.1.2	protein.synthesis.ribosomal protein.eukaryotic.40S subunit.S2	LOC_Os03g59310.1	ribosomal protein, putative, expressed	2.26653
29.2.1.2.1.19	protein.synthesis.ribosomal protein.eukaryotic.40S subunit.S19	LOC_Os03g31090.1	40S ribosomal protein S19, putative, expressed	2.29127
29.2.1.2.2.23	protein.synthesis.ribosomal protein.eukaryotic.60S subunit.L23	LOC_Os10g32920.1	ribosomal protein, putative, expressed	1.2028
29.2.1.2.2.34	protein.synthesis.ribosomal protein.eukaryotic.60S subunit.L34	LOC_Os01g03870.1	expressed protein	3.62497
29.2.1.99.99	protein.synthesis.ribosomal protein.unknown.unknown	LOC_Os01g34400.1	transposon protein, putative, Pong sub-class, expressed	1.54979
29.2.2.50	protein.synthesis.misc ribosomal protein.BRIX	LOC_Os06g04600.1	Brix domain containing protein, putative, expressed	1.29295
29.2.3	protein.synthesis.initiation	LOC_Os02g02990.1	translation initiation factor eIF3 subunit, putative, expressed	1.21793
29.2.3	protein.synthesis.initiation	LOC_Os11g11050.1	initiation factor 2 subunit family domain containing protein, expressed	1.08163
29.2.3	protein.synthesis.initiation	LOC_Os02g39350.1	eukaryotic translation initiation factor 2A, putative, expressed	1.39467
29.2.4	protein.synthesis.elongation	LOC_Os04g20220.1	elongation factor Tu, putative, expressed	4.0175
29.2.4	protein.synthesis.elongation	LOC_Os07g42300.1	elongation factor protein, putative, expressed	1.2542
29.2.4	protein.synthesis.elongation	LOC_Os07g09400.1	RNA ligase isoform 1, putative, expressed	1.06927
29.2.6	protein.synthesis.ribosomal RNA	LOC_Os06g04970.1	expressed protein	1.71555
29.3.1	protein.targeting.nucleus	LOC_Os03g15540.1	HEAT repeat family protein, putative, expressed	1.17056
29.3.1	protein.targeting.nucleus	LOC_Os03g18350.1	importin subunit beta, putative, expressed	1.70561
29.3.1	protein.targeting.nucleus	LOC_Os01g14950.1	importin subunit alpha, putative, expressed	1.17884
29.3.2	protein.targeting.mitochondria	LOC_Os03g11410.1	mitochondrial-processing peptidase subunit, mitochondrial precursor, putative, expressed	1.54447
29.3.3	protein.targeting.chloroplast	LOC_Os11g02460.1	outer membrane protein, OMP85 family, putative, expressed	1.11521
29.3.3	protein.targeting.chloroplast	LOC_Os01g74280.1	TGD2, putative, expressed	1.32212
29.3.3	protein.targeting.chloroplast	LOC_Os03g62750.1	inner membrane protein, putative, expressed	1.32752
29.3.3	protein.targeting.chloroplast	LOC_Os05g05950.1	TOC159, putative, expressed	1.48105
29.3.3	protein.targeting.chloroplast	LOC_Os12g02385.1	outer membrane protein, OMP85 family, putative, expressed	1.40953
29.3.4.3	protein.targeting.secretory pathway.vacuole	LOC_Os06g45380.1	vacuolar-sorting receptor precursor, putative, expressed	1.03937
29.3.4.4	protein.targeting.secretory pathway.plasma membrane	LOC_Os03g61630.1	WD domain, G-beta repeat domain containing protein, expressed	2.37997
29.3.4.4	protein.targeting.secretory pathway.plasma membrane	LOC_Os03g56900.1	reticulon domain containing protein, putative, expressed	1.93962
29.3.4.99	protein.targeting.secretory pathway.unspecified	LOC_Os03g59740.1	ADP-ribosylation factor, putative, expressed	4.37258
29.3.4.99	protein.targeting.secretory pathway.unspecified	LOC_Os05g31780.1	adaptor complexes medium subunit family domain containing protein, expressed	1.00489
29.3.4.99	protein.targeting.secretory pathway.unspecified	LOC_Os08g18110.1	alpha-soluble NSF attachment protein, putative, expressed	1.58137
29.4	protein.postranslational modification	LOC_Os05g49180.1	protein of unknown function DUF1296 domain containing protein, expressed	1.86715
29.4	protein.postranslational modification	LOC_Os03g03510.1	CAMK_KIN1/SNF1/Nim1_like.15 - CAMK includes calcium/calmodulin depedent protein kinases, expressed	2.15309
29.4	protein.postranslational modification	LOC_Os12g42660.1	AGC_AGC_other_GWLd.1 - ACG kinases include homologs to PKA, PKG and PKC, expressed	2.66869
29.4	protein.postranslational modification	LOC_Os06g35160.1	CAMK_KIN1/SNF1/Nim1_like.26 - CAMK includes calcium/calmodulin depedent protein kinases, expressed	2.12839
29.4	protein.postranslational modification	LOC_Os02g35910.1	protein phosphotase protein, putative, expressed	1.56066
29.4	protein.postranslational modification	LOC_Os05g43840.1	CAMK_KIN1/SNF1/Nim1_like.25 - CAMK includes calcium/calmodulin depedent protein kinases, expressed	1.9512
29.4	protein.postranslational modification	LOC_Os01g36910.1	transposon protein, putative, unclassified, expressed	1.8215
29.4	protein.postranslational modification	LOC_Os02g53050.1	tetratricopeptide-like helical, putative, expressed	1.07181
29.4	protein.postranslational modification	LOC_Os02g46080.1	protein phosphatase 2C, putative, expressed	2.33579
29.4	protein.postranslational modification	LOC_Os02g45130.1	protein kinase, putative, expressed	1.3009
29.4	protein.postranslational modification	LOC_Os06g50030.1	CAMK_CAMK_like.30 - CAMK includes calcium/calmodulin depedent protein kinases, expressed	1.07638
29.4	protein.postranslational modification	LOC_Os03g07150.1	OsPP2Ac-5 - Phosphatase 2A isoform 5 belonging to family 2, expressed	1.16163
29.4	protein.postranslational modification	LOC_Os07g08750.1	STE_PAK_Ste20_Slob_Wnk.1 - STE kinases include homologs to sterile 7, sterile 11 and sterile 20 from yeast, expressed	1.22778
29.4	protein.postranslational modification	LOC_Os06g08280.1	protein kinase domain containing protein, expressed	3.87342
29.4	protein.postranslational modification	LOC_Os05g50480.1	protein of unknown function DUF1296 domain containing protein, expressed	1.17434
29.4	protein.postranslational modification	LOC_Os01g61620.1	protein kinase family protein, putative, expressed	1.36991
29.4	protein.postranslational modification	LOC_Os12g02200.1	CAMK_KIN1/SNF1/Nim1_like.6 - CAMK includes calcium/calmodulin depedent protein kinases, expressed	1.59823
29.4	protein.postranslational modification	LOC_Os11g02240.1	CAMK_KIN1/SNF1/Nim1_like.4 - CAMK includes calcium/calmodulin depedent protein kinases, expressed	2.33127
29.4	protein.postranslational modification	LOC_Os05g04360.1	protein phosphatase 2C, putative, expressed	1.01989
29.4	protein.postranslational modification	LOC_Os12g03810.1	CAMK_KIN1/SNF1/Nim1_like.37 - CAMK includes calcium/calmodulin depedent protein kinases, expressed	1.26839
29.4.1.57	protein.postranslational modification.kinase.receptor like cytoplasmatic kinase VII	LOC_Os05g07300.1	serine/threonine-protein kinase receptor precursor, putative, expressed	1.72699
29.4.1.57	protein.postranslational modification.kinase.receptor like cytoplasmatic kinase VII	LOC_Os01g53840.1	protein kinase family protein, putative, expressed	1.55697
29.4.1.57	protein.postranslational modification.kinase.receptor like cytoplasmatic kinase VII	LOC_Os09g03620.1	wall-associated receptor kinase-like 20 precursor, putative, expressed	1.13401
29.4.1.57	protein.postranslational modification.kinase.receptor like cytoplasmatic kinase VII	LOC_Os02g57080.1	serine/threonine-protein kinase, putative, expressed	1.49479
29.4.1.57	protein.postranslational modification.kinase.receptor like cytoplasmatic kinase VII	LOC_Os02g43290.1	protein kinase domain containing protein, expressed	1.7285
29.4.1.57	protein.postranslational modification.kinase.receptor like cytoplasmatic kinase VII	LOC_Os12g30180.1	protein kinase domain containing protein, expressed	1.31542
29.4.1.57	protein.postranslational modification.kinase.receptor like cytoplasmatic kinase VII	LOC_Os08g39240.1	OsWAK76 - OsWAK receptor-like cytoplasmic kinase OsWAK-RLCK, expressed	1.36703
29.4.1.57	protein.postranslational modification.kinase.receptor like cytoplasmatic kinase VII	LOC_Os03g21540.1	TKL_IRAK_CrRLK1L-1.8 - The CrRLK1L-1 subfamily has homology to the CrRLK1L homolog, expressed	1.31944
29.4.1.57	protein.postranslational modification.kinase.receptor like cytoplasmatic kinase VII	LOC_Os04g41030.1	inactive receptor kinase At1g27190 precursor, putative, expressed	1.52309
29.5	protein.degradation	LOC_Os06g29310.1	ulp1 protease family protein, putative, expressed	1.23513
29.5	protein.degradation	LOC_Os05g36070.1	signal peptide peptidase domain containing protein, expressed	1.75981
29.5	protein.degradation	LOC_Os01g67590.1	oligopeptidase, putative, expressed	3.16596
29.5	protein.degradation	LOC_Os03g60460.1	aminopeptidase, putative, expressed	1.07363
29.5	protein.degradation	LOC_Os05g41670.1	ICE-like protease p20 domain containing protein, putative, expressed	1.63604
29.5.1	protein.degradation.subtilases	LOC_Os01g58240.1	OsSub6 - Putative Subtilisin homologue, expressed	1.59154
29.5.1	protein.degradation.subtilases	LOC_Os04g48416.1	OsSub45 - Putative Subtilisin homologue, expressed	1.26034
29.5.1	protein.degradation.subtilases	LOC_Os09g30458.1	subtilisin-like protease, putative, expressed	1.62986
29.5.2	protein.degradation.autophagy	LOC_Os01g57720.1	expressed protein	1.92045
29.5.3	protein.degradation.cysteine protease	LOC_Os01g16430.1	cysteine proteinase inhibitor precursor protein, putative, expressed	1.80662
29.5.3	protein.degradation.cysteine protease	LOC_Os05g11770.1	ulp1 protease family protein, putative, expressed	1.14526
29.5.4	protein.degradation.aspartate protease	LOC_Os03g20210.1	aspartic proteinase nepenthesin precursor, putative, expressed	2.19641
29.5.4	protein.degradation.aspartate protease	LOC_Os05g04630.1	retrotransposon protein, putative, SINE subclass, expressed	1.42939
29.5.5	protein.degradation.serine protease	LOC_Os02g46260.1	OsSCP9 - Putative Serine Carboxypeptidase homologue, expressed	2.25783
29.5.7	protein.degradation.metalloprotease	LOC_Os06g51029.1	OsFtsH1 FtsH protease, homologue of AtFtsH1/5, expressed	1.63404
29.5.7	protein.degradation.metalloprotease	LOC_Os12g43370.1	peptidase, M24 family protein, putative, expressed	1.54023
29.5.9	protein.degradation.AAA type	LOC_Os01g48270.1	AAA-type ATPase family protein, putative, expressed	4.44697
29.5.9	protein.degradation.AAA type	LOC_Os10g22700.1	AAA-type ATPase family protein, putative, expressed	1.72333
29.5.9	protein.degradation.AAA type	LOC_Os07g09480.1	ATPase, putative, expressed	1.70781
29.5.11.1	protein.degradation.ubiquitin.ubiquitin	LOC_Os09g39980.1	ubiquitin family protein, putative, expressed	1.81291
29.5.11.3	protein.degradation.ubiquitin.E2	LOC_Os02g48950.1	ubiquitin-conjugating enzyme, putative, expressed	1.11186
29.5.11.4.1	protein.degradation.ubiquitin.E3.HECT	LOC_Os03g47949.1	HECT-domain domain containing protein, expressed	1.03894
29.5.11.4.2	protein.degradation.ubiquitin.E3.RING	LOC_Os08g01620.1	shwachman-Bodian-Diamond syndrome protein, putative, expressed	1.43323
29.5.11.4.2	protein.degradation.ubiquitin.E3.RING	LOC_Os08g37760.1	zinc finger, C3HC4 type domain containing protein, expressed	1.34135
29.5.11.4.2	protein.degradation.ubiquitin.E3.RING	LOC_Os01g02200.1	armadillo/beta-catenin repeat family protein, putative, expressed	2.5583
29.5.11.4.2	protein.degradation.ubiquitin.E3.RING	LOC_Os10g05230.1	zinc finger, C3HC4 type domain containing protein, expressed	1.76812
29.5.11.4.2	protein.degradation.ubiquitin.E3.RING	LOC_Os05g05280.1	zinc finger family protein, putative, expressed	1.40019
29.5.11.4.2	protein.degradation.ubiquitin.E3.RING	LOC_Os01g57650.1	ZOS1-12 - C2H2 zinc finger protein, expressed	1.60226
29.5.11.4.2	protein.degradation.ubiquitin.E3.RING	LOC_Os03g22830.1	zinc finger, C3HC4 type domain containing protein, expressed	1.8008
29.5.11.4.2	protein.degradation.ubiquitin.E3.RING	LOC_Os01g52110.1	RING finger and CHY zinc finger domain-containing protein 1, putative, expressed	1.71874
29.5.11.4.2	protein.degradation.ubiquitin.E3.RING	LOC_Os08g01040.1	zinc finger, C3HC4 type domain containing protein, expressed	1.22896
29.5.11.4.2	protein.degradation.ubiquitin.E3.RING	LOC_Os06g01200.1	zinc finger, C3HC4 type domain containing protein, expressed	1.99803
29.5.11.4.2	protein.degradation.ubiquitin.E3.RING	LOC_Os06g38040.1	retrotransposon protein, putative, unclassified, expressed	1.159
29.5.11.4.2	protein.degradation.ubiquitin.E3.RING	LOC_Os10g32760.1	zinc finger family protein, putative, expressed	1.12497
29.5.11.4.2	protein.degradation.ubiquitin.E3.RING	LOC_Os11g41140.1	zinc finger, C3HC4 type domain containing protein, expressed	3.37639
29.5.11.4.2	protein.degradation.ubiquitin.E3.RING	LOC_Os02g05710.1	expressed protein	1.00533
29.5.11.4.2	protein.degradation.ubiquitin.E3.RING	LOC_Os03g31594.1	jmjC domain containing protein, expressed	1.87301
29.5.11.4.2	protein.degradation.ubiquitin.E3.RING	LOC_Os03g05270.1	RING finger and CHY zinc finger domain-containing protein 1, putative, expressed	2.44828
29.5.11.4.2	protein.degradation.ubiquitin.E3.RING	LOC_Os03g07130.1	RING finger protein 13, putative, expressed	1.67478
29.5.11.4.2	protein.degradation.ubiquitin.E3.RING	LOC_Os08g01360.1	RING finger protein 13, putative, expressed	1.341
29.5.11.4.3.2	protein.degradation.ubiquitin.E3.SCF.FBOX	LOC_Os08g36570.1	F-box protein, putative, expressed	1.0116
29.5.11.4.3.2	protein.degradation.ubiquitin.E3.SCF.FBOX	LOC_Os06g06050.1	OsFBL27 - F-box domain and LRR containing protein, expressed	1.6355
29.5.11.4.3.2	protein.degradation.ubiquitin.E3.SCF.FBOX	LOC_Os01g73750.1	Leucine Rich Repeat family protein, expressed	1.06637
29.5.11.4.3.2	protein.degradation.ubiquitin.E3.SCF.FBOX	LOC_Os03g45910.1	F-box/LRR-repeat protein 16, putative, expressed	1.41871
29.5.11.4.3.2	protein.degradation.ubiquitin.E3.SCF.FBOX	LOC_Os12g33230.1	OsFBL60 - F-box domain and LRR containing protein, expressed	1.48248
29.5.11.4.3.3	protein.degradation.ubiquitin.E3.SCF.cullin	LOC_Os02g51180.1	cullin, putative, expressed	1.78735
29.5.11.4.5.1	protein.degradation.ubiquitin.E3.BTB/POZ Cullin3.Cullin3	LOC_Os02g51180.1	cullin, putative, expressed	1.78735
29.5.11.5	protein.degradation.ubiquitin.ubiquitin protease	LOC_Os08g41540.1	ubiquitin carboxyl-terminal hydrolase family protein, expressed	1.58087
29.5.11.5	protein.degradation.ubiquitin.ubiquitin protease	LOC_Os01g56490.1	ubiquitin carboxyl-terminal hydrolase, putative, expressed	1.38309
29.5.11.20	protein.degradation.ubiquitin.proteasom	LOC_Os07g42260.1	peptidase, T1 family, putative, expressed	2.91001
29.7	protein.glycosylation	LOC_Os01g65590.1	galactosyltransferase, putative, expressed	1.51416
29.8	protein.assembly and cofactor ligation	LOC_Os05g06330.1	nifU, putative, expressed	1.92489
30.2.3	signalling.receptor kinases.leucine rich repeat III	LOC_Os12g13300.1	expressed protein	1.29561
30.2.11	signalling.receptor kinases.leucine rich repeat XI	LOC_Os08g24310.1	receptor-like protein kinase precursor, putative, expressed	1.77879
30.2.11	signalling.receptor kinases.leucine rich repeat XI	LOC_Os10g38800.1	leucine-rich repeat transmembrane protein kinase, putative, expressed	3.80404
30.2.12	signalling.receptor kinases.leucine rich repeat XII	LOC_Os08g24310.1	receptor-like protein kinase precursor, putative, expressed	1.77879
30.2.16	signalling.receptor kinases.Catharanthus roseus-like RLK1	LOC_Os03g21540.1	TKL_IRAK_CrRLK1L-1.8 - The CrRLK1L-1 subfamily has homology to the CrRLK1L homolog, expressed	1.31944
30.2.17	signalling.receptor kinases.DUF 26	LOC_Os12g25380.1	retrotransposon protein, putative, unclassified, expressed	1.64619
30.2.17	signalling.receptor kinases.DUF 26	LOC_Os03g21050.1	retrotransposon protein, putative, Ty1-copia subclass, expressed	1.92273
30.2.17	signalling.receptor kinases.DUF 26	LOC_Os02g51980.1	retrotransposon protein, putative, Ty1-copia subclass, expressed	2.73501
30.2.17	signalling.receptor kinases.DUF 26	LOC_Os08g25220.1	retrotransposon protein, putative, unclassified, expressed	1.72889
30.2.17	signalling.receptor kinases.DUF 26	LOC_Os10g40800.1	retrotransposon protein, putative, unclassified, expressed	2.91348
30.2.17	signalling.receptor kinases.DUF 26	LOC_Os07g10850.1	retrotransposon protein, putative, unclassified, expressed	7.07405
30.2.17	signalling.receptor kinases.DUF 26	LOC_Os06g47730.1	retrotransposon protein, putative, Ty1-copia subclass, expressed	1.24661
30.2.17	signalling.receptor kinases.DUF 26	LOC_Os08g33610.1	retrotransposon protein, putative, unclassified, expressed	1.50064
30.2.17	signalling.receptor kinases.DUF 26	LOC_Os02g19620.1	retrotransposon protein, putative, unclassified, expressed	1.48223
30.2.17	signalling.receptor kinases.DUF 26	LOC_Os03g14410.1	retrotransposon protein, putative, unclassified, expressed	2.00564
30.2.17	signalling.receptor kinases.DUF 26	LOC_Os09g35650.1	retrotransposon protein, putative, unclassified	1.96028
30.2.17	signalling.receptor kinases.DUF 26	LOC_Os04g41730.1	retrotransposon protein, putative, Ty1-copia subclass, expressed	1.18593
30.2.17	signalling.receptor kinases.DUF 26	LOC_Os04g58290.1	retrotransposon protein, putative, Ty1-copia subclass, expressed	1.5866
30.2.17	signalling.receptor kinases.DUF 26	LOC_Os12g35740.1	retrotransposon protein, putative, Ty1-copia subclass, expressed	3.04317
30.2.17	signalling.receptor kinases.DUF 26	LOC_Os11g37710.1	retrotransposon protein, putative, unclassified, expressed	2.12158
30.2.17	signalling.receptor kinases.DUF 26	LOC_Os01g22050.1	retrotransposon protein, putative, unclassified, expressed	1.08267
30.2.17	signalling.receptor kinases.DUF 26	LOC_Os08g29840.1	retrotransposon protein, putative, unclassified, expressed	1.99596
30.2.17	signalling.receptor kinases.DUF 26	LOC_Os01g71840.1	retrotransposon protein, putative, unclassified, expressed	1.29143
30.2.17	signalling.receptor kinases.DUF 26	LOC_Os05g03920.1	TKL_IRAK_DUF26-lf.3 - DUF26 kinases have homology to DUF26 containing loci, expressed	2.34535
30.2.17	signalling.receptor kinases.DUF 26	LOC_Os10g24910.1	retrotransposon protein, putative, unclassified, expressed	1.30036
30.2.24	signalling.receptor kinases.S-locus glycoprotein like	LOC_Os09g37790.1	S-locus-specific glycoprotein S13 precursor, putative, expressed	1.06232
30.2.24	signalling.receptor kinases.S-locus glycoprotein like	LOC_Os05g07300.1	serine/threonine-protein kinase receptor precursor, putative, expressed	1.72699
30.2.24	signalling.receptor kinases.S-locus glycoprotein like	LOC_Os07g35700.1	TKL_IRAK_DUF26-lc.4 - DUF26 kinases have homology to DUF26 containing loci, expressed	3.71864
30.2.24	signalling.receptor kinases.S-locus glycoprotein like	LOC_Os04g54130.1	TKL_IRAK_DUF26-ld.1 - DUF26 kinases have homology to DUF26 containing loci, expressed	2.0972
30.2.24	signalling.receptor kinases.S-locus glycoprotein like	LOC_Os01g02390.1	protein kinase domain containing protein, expressed	1.48752
30.2.24	signalling.receptor kinases.S-locus glycoprotein like	LOC_Os05g03920.1	TKL_IRAK_DUF26-lf.3 - DUF26 kinases have homology to DUF26 containing loci, expressed	2.34535
30.2.24	signalling.receptor kinases.S-locus glycoprotein like	LOC_Os01g65060.1	S-domain receptor-like protein kinase, putative, expressed	1.88885
30.2.99	signalling.receptor kinases.misc	LOC_Os08g24310.1	receptor-like protein kinase precursor, putative, expressed	1.77879
30.2.99	signalling.receptor kinases.misc	LOC_Os06g06760.1	protein kinase, putative, expressed	2.9809
30.2.99	signalling.receptor kinases.misc	LOC_Os09g03620.1	wall-associated receptor kinase-like 20 precursor, putative, expressed	1.13401
30.2.99	signalling.receptor kinases.misc	LOC_Os02g43290.1	protein kinase domain containing protein, expressed	1.7285
30.2.99	signalling.receptor kinases.misc	LOC_Os12g37980.1	protein kinase domain containing protein, expressed	1.17163
30.2.99	signalling.receptor kinases.misc	LOC_Os08g39240.1	OsWAK76 - OsWAK receptor-like cytoplasmic kinase OsWAK-RLCK, expressed	1.36703
30.2.99	signalling.receptor kinases.misc	LOC_Os10g21090.1	ATP binding protein, putative, expressed	1.68255
30.2.99	signalling.receptor kinases.misc	LOC_Os09g19160.1	serine/threonine-protein kinase, putative, expressed	1.33442
30.2.99	signalling.receptor kinases.misc	LOC_Os08g39220.1	OsWAK75 - OsWAK receptor-like protein kinase, expressed	1.25368
30.2.99	signalling.receptor kinases.misc	LOC_Os09g17890.1	expressed protein	2.89381
30.2.99	signalling.receptor kinases.misc	LOC_Os01g49614.1	Protein kinase domain containing protein, expressed	2.69449
30.2.99	signalling.receptor kinases.misc	LOC_Os08g40270.1	lectin-like protein kinase, putative, expressed	1.02028
30.3	signalling.calcium	LOC_Os01g61590.1	CAMK_CAMK_like.1 - CAMK includes calcium/calmodulin depedent protein kinases, expressed	2.03704
30.3	signalling.calcium	LOC_Os04g51610.1	calcium-transporting ATPase, plasma membrane-type, putative, expressed	1.12842
30.3	signalling.calcium	LOC_Os02g09840.1	serine/threonine-protein phosphatase 2A regulatory subunit B subunitbeta, putative, expressed	1.93287
30.3	signalling.calcium	LOC_Os04g32950.1	calreticulin precursor protein, putative, expressed	1.52905
30.3	signalling.calcium	LOC_Os03g57330.1	IQ calmodulin-binding motif domain containing protein, expressed	2.89333
30.3	signalling.calcium	LOC_Os04g56740.1	IQ calmodulin-binding motif family protein, putative, expressed	2.87015
30.3	signalling.calcium	LOC_Os03g04500.1	tetratricopeptide repeat domain containing protein, expressed	1.1223
30.3	signalling.calcium	LOC_Os01g43410.1	CAMK_CAMK_like.9 - CAMK includes calcium/calmodulin depedent protein kinases, expressed	1.46548
30.3	signalling.calcium	LOC_Os02g20970.1	C2 domain containing protein, putative, expressed	1.1611
30.3	signalling.calcium	LOC_Os01g14050.1	C2 domain containing protein, putative, expressed	1.91379
30.4.1	signalling.phosphinositides.phosphatidylinositol-4-phosphate 5-kinase	LOC_Os03g49800.1	phosphatidylinositol-4-phosphate 5-kinase, putative, expressed	1.51586
30.4.1	signalling.phosphinositides.phosphatidylinositol-4-phosphate 5-kinase	LOC_Os09g28060.1	MORN repeat domain containing protein, expressed	1.45212
30.5	signalling.G-proteins	LOC_Os05g32390.1	FZL, putative, expressed	2.16953
30.5	signalling.G-proteins	LOC_Os01g60200.1	expressed protein	1.81578
30.5	signalling.G-proteins	LOC_Os02g33860.1	WD domain, G-beta repeat domain containing protein, expressed	3.05469
30.5	signalling.G-proteins	LOC_Os03g52794.1	phosphatidylinositol kinase, putative, expressed	1.88396
30.5	signalling.G-proteins	LOC_Os08g42530.1	SFC, putative, expressed	2.41361
30.5	signalling.G-proteins	LOC_Os06g09570.1	nucleolar GTP-binding protein 1, putative, expressed	1.49115
30.5	signalling.G-proteins	LOC_Os08g06230.1	nucleolar GTP-binding protein 1, putative, expressed	1.00308
30.5	signalling.G-proteins	LOC_Os02g54090.1	expressed protein	1.61608
30.5	signalling.G-proteins	LOC_Os05g11120.1	prenylated rab acceptor, putative, expressed	1.3778
30.11	signalling.light	LOC_Os05g15930.1	transposon protein, putative, unclassified, expressed	3.9201
30.11	signalling.light	LOC_Os02g33750.1	transposon protein, putative, unclassified, expressed	1.77319
30.11	signalling.light	LOC_Os01g61310.1	DUF640 domain containing protein, putative, expressed	1.27202
30.11	signalling.light	LOC_Os12g41910.1	BTBN25 - Bric-a-Brac, Tramtrack, Broad Complex BTB domain with non-phototropic hypocotyl 3 NPH3 and coiled-coil domains, expressed	1.20177
30.11	signalling.light	LOC_Os08g40310.1	transposon protein, putative, unclassified, expressed	1.13928
30.11	signalling.light	LOC_Os03g19590.1	phytochrome B, putative, expressed	2.07957
30.11	signalling.light	LOC_Os02g10840.1	transposon protein, putative, unclassified, expressed	1.32015
30.11	signalling.light	LOC_Os03g10800.1	BTBN4 - Bric-a-Brac, Tramtrack, Broad Complex BTB domain with non-phototropic hypocotyl 3 NPH3 domain, expressed	1.58582
30.11	signalling.light	LOC_Os05g49590.1	suppressor of phythchrome A, putative, expressed	1.47039
31.1	cell.organisation	LOC_Os09g04790.1	PAP fibrillin family domain containing protein, expressed	2.79084
31.1	cell.organisation	LOC_Os10g02980.1	formin, putative, expressed	1.07244
31.1	cell.organisation	LOC_Os05g44560.1	kinesin motor domain containing protein, expressed	1.44176
31.1	cell.organisation	LOC_Os01g51634.1	myosin-2 heavy chain, non muscle, putative, expressed	1.22926
31.1	cell.organisation	LOC_Os12g42160.1	kinesin motor domain containing protein, putative, expressed	1.02649
31.1	cell.organisation	LOC_Os05g01310.1	ankyrin repeat family protein, putative, expressed	1.39831
31.1	cell.organisation	LOC_Os09g27700.1	microtubule associated protein, putative, expressed	2.64639
31.1	cell.organisation	LOC_Os06g11800.1	annexin, putative, expressed	1.52262
31.1	cell.organisation	LOC_Os01g15260.1	dynein light chain type 1 domain containing protein, expressed	2.74482
31.1	cell.organisation	LOC_Os03g21080.1	guanine nucleotide exchange factor, putative, expressed	5.1086
31.1	cell.organisation	LOC_Os05g38330.1	NDP1, putative, expressed	1.11782
31.1	cell.organisation	LOC_Os02g29160.1	ankyrin, putative, expressed	1.52477
31.2	cell.division	LOC_Os01g39380.1	SCD1, putative, expressed	1.05773
31.2	cell.division	LOC_Os07g07080.1	regulator of chromosome condensation/beta-lactamase-inhibitor protein II, putative, expressed	1.89401
31.2	cell.division	LOC_Os12g02820.1	cytidylyltransferase domain containing protein, expressed	1.02262
31.2	cell.division	LOC_Os05g41750.1	RecF/RecN/SMC N terminal domain containing protein, expressed	1.41062
31.2	cell.division	LOC_Os02g45980.1	ZR1 protein, putative, expressed	1.76113
31.2	cell.division	LOC_Os05g51790.1	RecF/RecN/SMC N terminal domain containing protein, expressed	2.33895
31.2.5	cell.division.plastid	LOC_Os03g62750.1	inner membrane protein, putative, expressed	1.32752
31.3	cell.cycle	LOC_Os02g55720.1	cyclin, N-terminal domain containing protein, expressed	1.38589
31.3	cell.cycle	LOC_Os03g52750.1	cyclin, putative, expressed	1.31638
31.3.1	cell.cycle.peptidylprolyl isomerase	LOC_Os02g10970.1	peptidyl-prolyl cis-trans isomerase, putative, expressed	1.94993
31.4	cell.vesicle transport	LOC_Os07g40320.1	vesicle transport protein GOT1B, putative, expressed	3.59667
31.4	cell.vesicle transport	LOC_Os10g42724.1	VHS and GAT domain containing protein, expressed	1.79799
31.4	cell.vesicle transport	LOC_Os04g46780.1	MSP domain containing protein, expressed	2.29936
31.4	cell.vesicle transport	LOC_Os08g17600.1	SNARE domain containing protein, putative, expressed	1.34405
31.4	cell.vesicle transport	LOC_Os05g48620.1	tRNA-binding arm, putative, expressed	3.72345
33.1	development.storage proteins	LOC_Os03g57080.1	PLA IIIA/PLP7, putative, expressed	1.42543
33.2	development.late embryogenesis abundant	LOC_Os04g53650.1	harpin-induced protein 1 domain containing protein, expressed	1.62086
33.3	development.squamosa promoter binding like (SPL)	LOC_Os05g33810.1	OsSPL9 - SBP-box gene family member, expressed	1.17655
33.99	development.unspecified	LOC_Os05g28630.1	leaf senescence related protein, putative, expressed	1.27531
33.99	development.unspecified	LOC_Os02g16670.1	ATP-binding domain-containing protein, putative, expressed	1.68927
33.99	development.unspecified	LOC_Os05g39800.1	NFD4, putative, expressed	6.53869
33.99	development.unspecified	LOC_Os08g43410.1	LRP1, putative, expressed	1.61669
33.99	development.unspecified	LOC_Os06g47570.1	PPR repeat containing protein, expressed	2.10931
33.99	development.unspecified	LOC_Os03g60180.1	GTPase of unknown function domain containing protein, putative, expressed	1.36615
33.99	development.unspecified	LOC_Os06g42680.1	phytosulfokines 1 precursor, putative, expressed	2.75241
33.99	development.unspecified	LOC_Os05g45490.1	hydrolase, acting on carbon-nitrogen, putative, expressed	2.05116
33.99	development.unspecified	LOC_Os01g49290.1	WD repeat-containing protein, putative, expressed	1.0677
33.99	development.unspecified	LOC_Os03g19340.1	WD domain, G-beta repeat domain containing protein, expressed	2.2403
33.99	development.unspecified	LOC_Os06g08110.1	nodulin, putative, expressed	1.55254
33.99	development.unspecified	LOC_Os05g32730.1	tetratricopeptide-like helical, putative, expressed	2.02513
33.99	development.unspecified	LOC_Os05g05210.1	WD domain, G-beta repeat domain containing protein, expressed	2.61257
33.99	development.unspecified	LOC_Os12g18640.1	pentatricopeptide, putative, expressed	1.24594
33.99	development.unspecified	LOC_Os10g33874.1	PPR repeat domain containing protein, putative, expressed	1.62692
33.99	development.unspecified	LOC_Os08g19310.1	pentatricopeptide repeat domain containing protein, putative, expressed	1.0233
33.99	development.unspecified	LOC_Os12g03040.1	no apical meristem protein, putative, expressed	1.37791
33.99	development.unspecified	LOC_Os01g03510.1	WD domain, G-beta repeat domain containing protein, expressed	1.35584
33.99	development.unspecified	LOC_Os04g52290.1	PPR repeat domain containing protein, putative, expressed	5.2694
33.99	development.unspecified	LOC_Os12g02820.1	cytidylyltransferase domain containing protein, expressed	1.02262
33.99	development.unspecified	LOC_Os06g07540.1	WD-40 repeat family protein, putative, expressed	1.33305
33.99	development.unspecified	LOC_Os08g41380.1	pentatricopeptide, putative, expressed	1.39733
33.99	development.unspecified	LOC_Os02g52744.1	DCL, chloroplast precursor, putative, expressed	1.27943
33.99	development.unspecified	LOC_Os07g34340.1	conserved hypothetical protein	1.34276
33.99	development.unspecified	LOC_Os04g58130.1	katanin p80 WD40 repeat-containing subunit B1 homolog 1, putative, expressed	1.67044
33.99	development.unspecified	LOC_Os05g32680.1	PAC, putative, expressed	1.09591
33.99	development.unspecified	LOC_Os01g64470.1	harpin-induced protein 1 domain containing protein, expressed	2.43292
33.99	development.unspecified	LOC_Os03g64110.1	WD domain, G-beta repeat domain containing protein, expressed	2.05422
33.99	development.unspecified	LOC_Os03g45400.1	antitermination NusB domain-containing protein, putative, expressed	1.78043
34.2	transport.sugars	LOC_Os01g04190.1	transporter family protein, putative, expressed	1.14891
34.99	transport.misc	LOC_Os01g14100.1	BT1 family protein, putative, expressed	3.11763
34.99	transport.misc	LOC_Os01g16000.1	CRAL/TRIO domain containing protein, expressed	1.26625
34.16	transport.ABC transporters and multidrug resistance systems	LOC_Os01g50080.1	MDR-like ABC transporter, putative, expressed	1.93789
34.99	transport.misc	LOC_Os01g51220.1	transport protein particle component, Bet3, domain containing protein, expressed	1.07261
34.3	transport.amino acids	LOC_Os02g09150.1	inorganic H+ pyrophosphatase, putative, expressed	1.32689
34.22	transport.cyclic nucleotide or calcium regulated channels	LOC_Os02g15580.1	cyclic nucleotide-gated ion channel 1, putative, expressed	1.72116
34.13	transport.peptides and oligopeptides	LOC_Os02g42220.1	transposon protein, putative, unclassified, expressed	1.7248
34.13	transport.peptides and oligopeptides	LOC_Os02g52060.1	peptide transporter like protein, putative, expressed	1.29961
34.6	transport.sulphate	LOC_Os03g06520.1	sulfate transporter, putative, expressed	2.98633
34.5	transport.ammonium	LOC_Os03g62200.1	ammonium transporter protein, putative, expressed	3.01771
34.99	transport.misc	LOC_Os03g62400.1	pentatricopeptide, putative, expressed	2.088
34.19.3	transport.Major Intrinsic Proteins.NIP	LOC_Os03g63650.1	brevis radix, putative, expressed	1.16294
34.14	transport.unspecified cations	LOC_Os04g31210.1	bile acid sodium symporter family protein, putative, expressed	1.4344
34.12	transport.metal	LOC_Os05g03780.1	cation efflux family protein, putative, expressed	1.97176
34.12	transport.metal	LOC_Os05g33230.1	cobalt ion transporter, putative, expressed	3.23351
34.99	transport.misc	LOC_Os06g29800.1	pentatricopeptide, putative, expressed	1.14428
34.12	transport.metal	LOC_Os06g35060.1	heavy metal-associated domain containing protein, expressed	2.55164
34.12	transport.metal	LOC_Os07g15460.1	metal transporter Nramp6, putative, expressed	1.89987
34.16	transport.ABC transporters and multidrug resistance systems	LOC_Os07g28090.1	ABC transporter, ATP-binding protein, putative, expressed	1.10409
34.8	transport.metabolite transporters at the envelope membrane	LOC_Os08g01410.1	phosphate/phosphoenolpyruvate translocator-related protein, putative, expressed	1.94731
34.12	transport.metal	LOC_Os08g10630.1	metal cation transporter, putative, expressed	3.24975
34.12	transport.metal	LOC_Os08g42170.1	zinc transporter 2 precursor, putative, expressed	1.06464
34.21	transport.calcium	LOC_Os09g01640.1	CAX-interacting protein 4, putative, expressed	1.33374
34.1	transport.p- and v-ATPases	LOC_Os09g38768.1	cell cycle control protein, putative, expressed	1.89208
34.7	transport.phosphate	LOC_Os09g39680.1	transporter, major facilitator family, putative, expressed	1.95912
34.12	transport.metal	LOC_Os12g42200.1	ATCHX, putative, expressed	1.20852
35.2	not assigned.unknown	LOC_Os01g65904.1	expressed protein	1.29815
35.2	not assigned.unknown	LOC_Os10g33855.1	expressed protein	1.17179
35.2	not assigned.unknown	LOC_Os12g08025.1	expressed protein	1.4641
35.2	not assigned.unknown	LOC_Os03g57820.1	transposon protein, putative, CACTA, En/Spm sub-class, expressed	1.29939
35.2	not assigned.unknown	LOC_Os04g49300.1	retrotransposon protein, putative, LINE subclass, expressed	1.08107
35.2	not assigned.unknown	LOC_Os03g45900.1	expressed protein	1.45743
35.2	not assigned.unknown	LOC_Os03g61170.1	retrotransposon protein, putative, unclassified	1.28664
35.2	not assigned.unknown	LOC_Os11g20270.1	retrotransposon protein, putative, unclassified, expressed	1.72424
35.2	not assigned.unknown	LOC_Os05g28810.1	expressed protein	3.01121
35.2	not assigned.unknown	LOC_Os08g02060.1	expressed protein	1.20877
35.2	not assigned.unknown	LOC_Os06g43140.1	GA16396-PA, putative, expressed	1.16299
35.2	not assigned.unknown	LOC_Os05g41720.1	retrotransposon protein, putative, unclassified, expressed	1.19275
35.2	not assigned.unknown	LOC_Os07g48120.1	expressed protein	2.88634
35.2	not assigned.unknown	LOC_Os01g51720.1	expressed protein	1.757
35.2	not assigned.unknown	LOC_Os07g35720.1	expressed protein	2.22229
35.2	not assigned.unknown	LOC_Os08g25864.1	expressed protein	3.06427
35.2	not assigned.unknown	LOC_Os07g45490.1	expressed protein	2.60936
35.2	not assigned.unknown	LOC_Os03g04450.1	expressed protein	1.64995
35.2	not assigned.unknown	LOC_Os03g50620.1	ATP binding protein, putative, expressed	1.34929
35.2	not assigned.unknown	LOC_Os05g05390.1	expressed protein	1.08534
35.2	not assigned.unknown	LOC_Os03g03340.1	hypothetical protein	2.49365
35.2	not assigned.unknown	LOC_Os01g10530.1	expressed protein	1.15933
35.2	not assigned.unknown	LOC_Os04g14780.1	retrotransposon protein, putative, unclassified, expressed	1.06158
35.2	not assigned.unknown	LOC_Os11g42080.1	expressed protein	1.82762
35.2	not assigned.unknown	LOC_Os05g32940.1	transposon protein, putative, CACTA, En/Spm sub-class, expressed	1.95469
35.2	not assigned.unknown	LOC_Os01g60389.1	retrotransposon protein, putative, Ty3-gypsy subclass	5.04035
35.2	not assigned.unknown	LOC_Os02g45000.1	expressed protein	1.57155
35.2	not assigned.unknown	LOC_Os06g23260.1	transposon protein, putative, CACTA, En/Spm sub-class, expressed	1.18494
35.2	not assigned.unknown	LOC_Os05g48570.1	expressed protein	3.456
35.2	not assigned.unknown	LOC_Os03g62388.1	expressed protein	1.36191
35.2	not assigned.unknown	LOC_Os11g10450.1	transposon protein, putative, CACTA, En/Spm sub-class, expressed	1.51377
35.2	not assigned.unknown	LOC_Os08g40250.1	expressed protein	1.5892
35.2	not assigned.unknown	LOC_Os10g35250.1	vacuolar protein-sorting protein bro1, putative, expressed	2.05229
35.2	not assigned.unknown	LOC_Os08g41210.1	expressed protein	1.36737
35.2	not assigned.unknown	LOC_Os01g22870.1	expressed protein	2.77138
35.2	not assigned.unknown	LOC_Os06g41920.1	EBNA-1, putative, expressed	1.42703
35.2	not assigned.unknown	LOC_Os02g27830.1	expressed protein	1.79344
35.2	not assigned.unknown	LOC_Os03g32560.1	retrotransposon protein, putative, unclassified, expressed	3.80318
35.2	not assigned.unknown	LOC_Os05g36910.1	NC domain-containing protein, putative, expressed	1.55424
35.2	not assigned.unknown	LOC_Os08g05630.1	expressed protein	1.85549
35.2	not assigned.unknown	LOC_Os05g05030.1	expressed protein	2.35502
35.2	not assigned.unknown	LOC_Os01g51620.1	KRR1 small subunit processome component, putative, expressed	1.4479
35.2	not assigned.unknown	LOC_Os09g35810.1	NC domain-containing protein, putative, expressed	1.13838
35.2	not assigned.unknown	LOC_Os10g39470.1	expressed protein	3.05608
35.2	not assigned.unknown	LOC_Os04g52660.1	expressed protein	1.77681
35.2	not assigned.unknown	LOC_Os08g03579.1	expressed protein	1.2798
35.2	not assigned.unknown	LOC_Os03g60250.1	membrane associated DUF588 domain containing protein, putative, expressed	1.34948
35.2	not assigned.unknown	LOC_Os12g12900.1	hypothetical protein	1.31646
35.2	not assigned.unknown	LOC_Os07g28120.1	retrotransposon protein, putative, unclassified, expressed	1.59438
35.2	not assigned.unknown	LOC_Os02g34240.1	transposon protein, putative, unclassified	2.72604
35.2	not assigned.unknown	LOC_Os09g08140.1	hypothetical protein	1.31946
35.2	not assigned.unknown	LOC_Os06g47190.1	retrotransposon protein, putative, unclassified	2.24495
35.2	not assigned.unknown	LOC_Os07g34890.1	expressed protein	1.67839
35.2	not assigned.unknown	LOC_Os06g23070.1	retrotransposon protein, putative, Ty3-gypsy subclass, expressed	1.72127
35.2	not assigned.unknown	LOC_Os04g58450.1	retrotransposon protein, putative, unclassified, expressed	1.62786
35.2	not assigned.unknown	LOC_Os07g40620.1	saccharopine dehydrogenase, putative, expressed	1.25024
35.2	not assigned.unknown	LOC_Os08g33076.1	myrosinase precursor, putative, expressed	4.61274
35.2	not assigned.unknown	LOC_Os11g17670.1	retrotransposon protein, putative, unclassified, expressed	2.27481
35.2	not assigned.unknown	LOC_Os04g43930.1	retrotransposon protein, putative, unclassified	2.49367
35.2	not assigned.unknown	LOC_Os05g47446.1	expressed protein	1.13282
35.2	not assigned.unknown	LOC_Os05g07860.1	uvrB/uvrC motif family protein, expressed	2.00231
35.2	not assigned.unknown	LOC_Os03g15460.1	expressed protein	1.11771
35.2	not assigned.unknown	LOC_Os01g46932.1	vacuolar protein-sorting-associated protein 25, putative, expressed	1.83583
35.2	not assigned.unknown	LOC_Os05g34580.1	hypothetical protein	1.35704
35.2	not assigned.unknown	LOC_Os01g36430.1	retrotransposon protein, putative, unclassified, expressed	1.75805
35.2	not assigned.unknown	LOC_Os06g45260.1	transposon protein, putative, unclassified, expressed	2.95568
35.2	not assigned.unknown	LOC_Os02g07420.1	splicing factor, arginine/serine-rich 12, putative, expressed	1.5646
35.2	not assigned.unknown	LOC_Os02g38450.1	expressed protein	2.33698
35.2	not assigned.unknown	LOC_Os10g36000.1	remorin C-terminal domain containing protein, putative, expressed	1.58618
35.2	not assigned.unknown	LOC_Os04g45740.1	hypothetical protein	1.2161
35.2	not assigned.unknown	LOC_Os11g36130.1	hypothetical protein	1.32612
35.2	not assigned.unknown	LOC_Os09g23894.1	expressed protein	1.00794
35.2	not assigned.unknown	LOC_Os05g37280.1	retrotransposon protein, putative, unclassified, expressed	1.32
35.2	not assigned.unknown	LOC_Os03g49840.1	hypothetical protein	1.28276
35.2	not assigned.unknown	LOC_Os08g19220.1	transposon protein, putative, CACTA, En/Spm sub-class, expressed	1.0622
35.2	not assigned.unknown	LOC_Os02g56930.1	expressed protein	2.88211
35.2	not assigned.unknown	LOC_Os01g08290.1	transmembrane protein, putative, expressed	4.37196
35.2	not assigned.unknown	LOC_Os03g18360.1	BTBT1 - Bric-a-Brac, Tramtrack, Broad Complex BTB domain with tetratricopeptide repeats, expressed	2.00039
35.2	not assigned.unknown	LOC_Os01g16010.1	BCAS2 protein, putative, expressed	1.29889
35.2	not assigned.unknown	LOC_Os01g50290.1	expressed protein	2.04892
35.2	not assigned.unknown	LOC_Os06g51420.1	coiled-coil domain-containing protein 12, putative, expressed	1.44801
35.2	not assigned.unknown	LOC_Os06g04820.1	leucine carboxyl methyltransferase 1, putative, expressed	1.03326
35.2	not assigned.unknown	LOC_Os03g47050.1	expressed protein	1.90715
35.2	not assigned.unknown	LOC_Os07g49510.1	expressed protein	2.78896
35.2	not assigned.unknown	LOC_Os08g01150.1	DTA2, putative, expressed	1.58726
35.2	not assigned.unknown	LOC_Os10g05680.1	expressed protein	1.38037
35.2	not assigned.unknown	LOC_Os02g17930.1	expressed protein	1.3789
35.2	not assigned.unknown	LOC_Os05g04180.1	agenet domain containing protein, putative, expressed	1.34568
35.2	not assigned.unknown	LOC_Os04g40300.1	transglutaminase, putative, expressed	3.91266
35.2	not assigned.unknown	LOC_Os02g20370.1	expressed protein	2.32905
35.2	not assigned.unknown	LOC_Os12g37190.1	transposon protein, putative, CACTA, En/Spm sub-class, expressed	1.79608
35.2	not assigned.unknown	LOC_Os11g03020.1	retrotransposon protein, putative, Ty3-gypsy subclass	2.74315
35.2	not assigned.unknown	LOC_Os05g02754.1	expressed protein	1.56314
35.2	not assigned.unknown	LOC_Os08g35720.1	retrotransposon protein, putative, unclassified, expressed	1.89441
35.2	not assigned.unknown	LOC_Os01g63720.1	hypothetical protein	1.15708
35.2	not assigned.unknown	LOC_Os07g49540.1	expressed protein	2.9246
35.2	not assigned.unknown	LOC_Os01g50350.1	expressed protein	1.405
35.2	not assigned.unknown	LOC_Os04g27270.1	retrotransposon protein, putative, Ty3-gypsy subclass	1.18635
35.2	not assigned.unknown	LOC_Os07g38310.1	expressed protein	1.52804
35.2	not assigned.unknown	LOC_Os05g43560.1	AGAP007115-PA, putative, expressed	3.45559
35.2	not assigned.unknown	LOC_Os02g37020.1	expressed protein	3.18008
35.2	not assigned.unknown	LOC_Os05g43210.1	transposon protein, putative, unclassified, expressed	1.05794
35.2	not assigned.unknown	LOC_Os09g04995.1	expressed protein	1.02127
35.2	not assigned.unknown	LOC_Os10g23290.1	transposon protein, putative, CACTA, En/Spm sub-class, expressed	1.74859
35.2	not assigned.unknown	LOC_Os08g01350.1	transmembrane protein 18, putative, expressed	1.76204
35.2	not assigned.unknown	LOC_Os02g09050.1	expressed protein	1.36724
35.2	not assigned.unknown	LOC_Os06g32140.1	retrotransposon, putative, centromere-specific, expressed	2.85094
35.2	not assigned.unknown	LOC_Os01g45770.1	expressed protein	1.02257
35.2	not assigned.unknown	LOC_Os02g19220.1	expressed protein	1.53345
35.2	not assigned.unknown	LOC_Os01g05130.1	expressed protein	1.32848
35.2	not assigned.unknown	LOC_Os02g16030.1	harpin-induced protein 1 domain containing protein, expressed	1.28887
35.2	not assigned.unknown	LOC_Os05g04150.1	expressed protein	1.41724
35.2	not assigned.unknown	LOC_Os09g32270.1	expressed protein	2.50671
35.2	not assigned.unknown	LOC_Os11g39800.1	expressed protein	1.76143
35.2	not assigned.unknown	LOC_Os04g36850.1	ORG4, putative, expressed	1.46577
35.2	not assigned.unknown	LOC_Os12g37920.1	unc-93 homolog A, putative, expressed	1.27327
35.2	not assigned.unknown	LOC_Os07g06870.1	hypothetical protein	1.22832
35.2	not assigned.unknown	LOC_Os05g01760.1	lysine ketoglutarate reductase trans-splicing related 1, putative, expressed	1.63233
35.2	not assigned.unknown	LOC_Os07g32230.1	domain of unknown function domain containing protein, expressed	1.10898
35.2	not assigned.unknown	LOC_Os01g18680.1	retrotransposon protein, putative, unclassified, expressed	1.68195
35.2	not assigned.unknown	LOC_Os08g07430.1	expressed protein	2.9263
35.2	not assigned.unknown	LOC_Os03g61910.1	retrotransposon protein, putative, unclassified, expressed	1.61808
35.2	not assigned.unknown	LOC_Os01g72660.1	expressed protein	1.21168
35.2	not assigned.unknown	LOC_Os08g05970.1	expressed protein	1.43424
35.2	not assigned.unknown	LOC_Os08g41430.1	LRR receptor kinase, putative, expressed	1.62857
35.2	not assigned.unknown	LOC_Os03g12879.1	expressed protein	1.67468
35.2	not assigned.unknown	LOC_Os12g38920.1	heparanase-like protein precursor, putative, expressed	1.80574
35.2	not assigned.unknown	LOC_Os07g12590.1	OsFBX225 - F-box domain containing protein, expressed	1.76654
35.2	not assigned.unknown	LOC_Os02g34740.1	retrotransposon protein, putative, unclassified, expressed	1.58996
35.2	not assigned.unknown	LOC_Os03g63740.1	NFD2, putative, expressed	1.12337
35.2	not assigned.unknown	LOC_Os08g44610.1	expressed protein	1.35955
35.2	not assigned.unknown	LOC_Os11g04920.1	expressed protein	1.0278
35.2	not assigned.unknown	LOC_Os02g55030.1	hydrolase, NUDIX family, domain containing protein, expressed	1.65626
35.2	not assigned.unknown	LOC_Os08g29950.1	expressed protein	1.30064
35.2	not assigned.unknown	LOC_Os11g08918.1	expressed protein	2.05729
35.2	not assigned.unknown	LOC_Os03g36770.1	expressed protein	1.33679
35.2	not assigned.unknown	LOC_Os10g32240.1	retrotransposon protein, putative, unclassified, expressed	3.33868
35.2	not assigned.unknown	LOC_Os05g29090.1	transposon protein, putative, CACTA, En/Spm sub-class, expressed	1.52016
35.2	not assigned.unknown	LOC_Os01g23850.1	transposon protein, putative, CACTA, En/Spm sub-class, expressed	1.2833
35.2	not assigned.unknown	LOC_Os12g27610.1	retrotransposon protein, putative, unclassified, expressed	1.73457
35.2	not assigned.unknown	LOC_Os04g41830.1	myb-like DNA-binding domain containing protein, expressed	1.38475
35.2	not assigned.unknown	LOC_Os08g07390.1	mla1, putative, expressed	1.95857
35.2	not assigned.unknown	LOC_Os10g35570.1	expressed protein	1.41284
35.2	not assigned.unknown	LOC_Os04g54660.1	retrotransposon protein, putative, unclassified, expressed	1.86303
35.2	not assigned.unknown	LOC_Os10g34420.1	lysM domain containing protein, putative, expressed	1.01919
35.2	not assigned.unknown	LOC_Os02g46110.1	expressed protein	2.51127
35.2	not assigned.unknown	LOC_Os07g14230.1	retrotransposon protein, putative, Ty3-gypsy subclass, expressed	1.5333
35.2	not assigned.unknown	LOC_Os03g55510.1	expressed protein	2.38233
35.2	not assigned.unknown	LOC_Os05g46090.1	Leucine Rich Repeat domain containing protein, expressed	1.57845
35.2	not assigned.unknown	LOC_Os08g03380.1	heat shock protein DnaJ, putative, expressed	1.01619
35.2	not assigned.unknown	LOC_Os01g29330.1	expressed protein	1.63073
35.2	not assigned.unknown	LOC_Os11g36820.1	expressed protein	3.29492
35.2	not assigned.unknown	LOC_Os04g41090.1	retrotransposon protein, putative, unclassified, expressed	2.43615
35.2	not assigned.unknown	LOC_Os02g52480.1	cyclin-dependent kinase inhibitor, putative, expressed	1.3528
35.2	not assigned.unknown	LOC_Os12g15430.1	expressed protein	1.08159
35.2	not assigned.unknown	LOC_Os11g37830.1	retrotransposon protein, putative, unclassified, expressed	1.43222
35.2	not assigned.unknown	LOC_Os11g10540.1	expressed protein	1.46471
35.2	not assigned.unknown	LOC_Os04g11370.1	expressed protein	3.72029
35.2	not assigned.unknown	LOC_Os02g04160.1	transcription elongation factor 1, putative, expressed	2.71001
35.2	not assigned.unknown	LOC_Os01g01340.1	light-induced protein 1-like, putative, expressed	1.86561
35.2	not assigned.unknown	LOC_Os01g69050.1	lysine ketoglutarate reductase trans-splicing related 1, putative, expressed	2.01701
35.2	not assigned.unknown	LOC_Os02g06170.1	expressed protein	2.51583
35.2	not assigned.unknown	LOC_Os02g50260.1	transposon protein, putative, unclassified	1.9118
35.2	not assigned.unknown	LOC_Os02g28500.1	retrotransposon, putative, centromere-specific, expressed	1.29952
35.2	not assigned.unknown	LOC_Os03g32000.1	retrotransposon protein, putative, Ty3-gypsy subclass, expressed	1.26614
35.2	not assigned.unknown	LOC_Os05g19160.1	transposon protein, putative, unclassified, expressed	1.25072
35.2	not assigned.unknown	LOC_Os01g42830.1	adaptin ear-binding coat-associated protein 2, putative, expressed	1.41105
35.2	not assigned.unknown	LOC_Os12g42410.1	expressed protein	1.71107
35.2	not assigned.unknown	LOC_Os09g37160.1	retrotransposon protein, putative, unclassified, expressed	1.17097
35.2	not assigned.unknown	LOC_Os05g43680.1	expressed protein	1.52168
35.2	not assigned.unknown	LOC_Os03g48260.1	expressed protein	3.17852
35.2	not assigned.unknown	LOC_Os03g11580.1	expressed protein	1.76242
35.2	not assigned.unknown	LOC_Os10g36590.1	retrotransposon protein, putative, unclassified, expressed	1.47228
35.2	not assigned.unknown	LOC_Os07g09460.1	expressed protein	1.639
35.2	not assigned.unknown	LOC_Os07g36660.1	retrotransposon protein, putative, unclassified, expressed	2.75103
35.2	not assigned.unknown	LOC_Os01g12670.1	expressed protein	1.42873
35.2	not assigned.unknown	LOC_Os10g35390.1	acyltransferase, putative, expressed	1.28269
35.2	not assigned.unknown	LOC_Os06g34900.1	retrotransposon protein, putative, Ty3-gypsy subclass, expressed	1.49075
35.2	not assigned.unknown	LOC_Os02g51530.1	retrotransposon protein, putative, unclassified, expressed	1.14669
35.2	not assigned.unknown	LOC_Os04g32900.1	transposon protein, putative, unclassified	3.03442
35.2	not assigned.unknown	LOC_Os01g71360.1	expressed protein	1.88941
35.2	not assigned.unknown	LOC_Os03g36320.1	expressed protein	1.69621
35.2	not assigned.unknown	LOC_Os06g07820.1	BSD domain containing protein, expressed	1.37187
35.2	not assigned.unknown	LOC_Os10g04610.1	OsFBX360 - F-box domain containing protein, expressed	1.57955
35.2	not assigned.unknown	LOC_Os03g33480.1	retrotransposon protein, putative, Ty3-gypsy subclass, expressed	1.21094
35.2	not assigned.unknown	LOC_Os08g38480.1	OsFBX300 - F-box domain containing protein, expressed	1.05659
35.2	not assigned.unknown	LOC_Os07g47890.1	retrotransposon protein, putative, unclassified	1.56659
35.2	not assigned.unknown	LOC_Os06g10610.1	expressed protein	1.87748
35.2	not assigned.unknown	LOC_Os05g34560.1	expressed protein	1.24402
35.2	not assigned.unknown	LOC_Os06g08470.1	expressed protein	1.24345
35.2	not assigned.unknown	LOC_Os01g08830.1	OsFBDUF1 - F-box and DUF domain containing protein, expressed	1.02227
35.2	not assigned.unknown	LOC_Os12g41660.1	expressed protein	1.16579
35.2	not assigned.unknown	LOC_Os02g10600.1	OsFBA1 - F-box and FBA domain containing protein, expressed	1.92041
35.2	not assigned.unknown	LOC_Os04g19900.1	retrotransposon protein, putative, Ty3-gypsy subclass, expressed	1.52636
35.2	not assigned.unknown	LOC_Os02g40430.1	HEAT repeat family protein, putative, expressed	1.44325
35.2	not assigned.unknown	LOC_Os05g24730.1	retrotransposon protein, putative, unclassified	1.09832
35.2	not assigned.unknown	LOC_Os04g49530.1	expressed protein	1.48981
35.2	not assigned.unknown	LOC_Os08g08586.1	expressed protein	1.69469
35.2	not assigned.unknown	LOC_Os03g26791.1	expressed protein	1.65783
35.2	not assigned.unknown	LOC_Os08g36890.1	expressed protein	1.42216
35.2	not assigned.unknown	LOC_Os02g34900.1	transposon protein, putative, CACTA, En/Spm sub-class, expressed	3.07791
35.2	not assigned.unknown	LOC_Os03g32720.1	retrotransposon protein, putative, unclassified	1.84666
35.2	not assigned.unknown	LOC_Os07g02290.1	OsFBX208 - F-box domain containing protein, expressed	1.12259
35.2	not assigned.unknown	LOC_Os04g35670.1	retrotransposon protein, putative, unclassified, expressed	1.23962
35.2	not assigned.unknown	LOC_Os05g12140.1	Leucine Rich Repeat family protein, expressed	1.24205
35.2	not assigned.unknown	LOC_Os04g58440.1	retrotransposon protein, putative, unclassified	1.00741
35.2	not assigned.unknown	LOC_Os05g46490.1	mov34 family protein, putative, expressed	1.02324
35.2	not assigned.unknown	LOC_Os11g29900.1	expressed protein	1.13404
35.2	not assigned.unknown	LOC_Os04g44620.1	hus1-like protein, expressed	3.58665
35.2	not assigned.unknown	LOC_Os01g49154.1	expressed protein	1.91348
35.2	not assigned.unknown	LOC_Os03g38190.1	retrotransposon, putative, centromere-specific	1.66937
35.2	not assigned.unknown	LOC_Os03g42480.1	expressed protein	1.09832
35.2	not assigned.unknown	LOC_Os07g47850.1	expressed protein	2.17417
35.2	not assigned.unknown	LOC_Os11g06080.1	retrotransposon protein, putative, unclassified, expressed	2.33356
35.2	not assigned.unknown	LOC_Os06g31600.1	retrotransposon protein, putative, Ty3-gypsy subclass, expressed	1.34557
35.2	not assigned.unknown	LOC_Os01g21210.1	retrotransposon protein, putative, unclassified, expressed	1.91698
35.2	not assigned.unknown	LOC_Os07g12600.1	OsFBX226 - F-box domain containing protein, expressed	1.32157
35.2	not assigned.unknown	LOC_Os03g18300.1	chloroplast unusual positioning protein, putative, expressed	1.10902
35.2	not assigned.unknown	LOC_Os03g13910.1	retrotransposon protein, putative, unclassified, expressed	2.00996
35.2	not assigned.unknown	LOC_Os01g55100.1	slTCP3, putative, expressed	6.04918
35.2	not assigned.unknown	LOC_Os05g15460.1	retrotransposon protein, putative, unclassified, expressed	1.19798
35.2	not assigned.unknown	LOC_Os08g23270.1	transposon protein, putative, unclassified	1.67693
35.2	not assigned.unknown	LOC_Os01g09430.1	expressed protein	2.22811
35.2	not assigned.unknown	LOC_Os06g47120.1	expressed protein	1.61313
35.2	not assigned.unknown	LOC_Os01g01950.1	expressed protein	1.3117
35.2	not assigned.unknown	LOC_Os03g32770.1	retrotransposon protein, putative, Ty3-gypsy subclass, expressed	1.89548
35.2	not assigned.unknown	LOC_Os01g37710.1	expressed protein	1.18456
35.2	not assigned.unknown	LOC_Os03g50040.1	phytanoyl-CoA dioxygenase, putative, expressed	1.50165
35.2	not assigned.unknown	LOC_Os02g07010.1	expressed protein	1.45422
35.2	not assigned.unknown	LOC_Os12g38480.1	expressed protein	1.13965
35.2	not assigned.unknown	LOC_Os02g29800.1	expressed protein	2.09018
35.2	not assigned.unknown	LOC_Os05g05220.1	glioma tumor suppressor candidate region gene 2 protein, putative, expressed	1.11648
35.2	not assigned.unknown	LOC_Os09g26620.1	auxin-repressed protein, putative, expressed	2.62438
35.2	not assigned.unknown	LOC_Os05g46210.1	OsPOP10 - Putative Prolyl Oligopeptidase homologue, expressed	4.06486
35.2	not assigned.unknown	LOC_Os08g29260.1	retrotransposon protein, putative, Ty3-gypsy subclass, expressed	1.63822
35.2	not assigned.unknown	LOC_Os04g42960.1	Lung seven transmembrane receptor domain containing protein, putative, expressed	1.20766
35.2	not assigned.unknown	LOC_Os08g32280.1	transposon protein, putative, CACTA, En/Spm sub-class, expressed	1.06412
35.2	not assigned.unknown	LOC_Os05g04620.1	expressed protein	2.07276
35.2	not assigned.unknown	LOC_Os03g09090.1	expressed protein	1.9682
35.2	not assigned.unknown	LOC_Os06g23990.1	retrotransposon, putative, centromere-specific	1.01029
35.2	not assigned.unknown	LOC_Os08g39030.1	expressed protein	2.4712
35.2	not assigned.unknown	LOC_Os02g44124.1	retrotransposon protein, putative, unclassified, expressed	1.69422
35.2	not assigned.unknown	LOC_Os06g49920.1	expressed protein	1.30996
35.2	not assigned.unknown	LOC_Os01g08890.1	expressed protein	2.18846
35.2	not assigned.unknown	LOC_Os02g28050.1	hypothetical protein	2.18638
35.2	not assigned.unknown	LOC_Os02g10090.1	expressed protein	1.51847
35.2	not assigned.unknown	LOC_Os12g40760.1	expressed protein	1.3825
35.2	not assigned.unknown	LOC_Os08g23950.1	expressed protein	1.06094
35.2	not assigned.unknown	LOC_Os12g36820.1	expressed protein	2.07534
35.2	not assigned.unknown	LOC_Os09g15270.1	retrotransposon protein, putative, unclassified, expressed	1.53398
35.2	not assigned.unknown	LOC_Os07g43010.1	expressed protein	1.23749
35.2	not assigned.unknown	LOC_Os05g46190.1	expressed protein	2.11729
35.2	not assigned.unknown	LOC_Os06g21430.1	retrotransposon protein, putative, unclassified	1.62694
35.2	not assigned.unknown	LOC_Os05g33760.1	PPR repeat domain containing protein, putative, expressed	1.73046
35.2	not assigned.unknown	LOC_Os11g46180.1	transposon protein, putative, CACTA, En/Spm sub-class	1.31898
35.2	not assigned.unknown	LOC_Os02g34330.1	retrotransposon protein, putative, unclassified, expressed	1.5569
35.2	not assigned.unknown	LOC_Os01g68290.1	expressed protein	2.93721
35.2	not assigned.unknown	LOC_Os01g03110.1	expressed protein	1.24805
35.2	not assigned.unknown	LOC_Os03g25170.1	retrotransposon protein, putative, unclassified	1.05958
35.2	not assigned.unknown	LOC_Os11g37670.1	expressed protein	1.00983
35.2	not assigned.unknown	LOC_Os03g62610.1	RNA-binding protein containing a PIN domain, putative, expressed	1.54973
35.2	not assigned.unknown	LOC_Os12g04204.1	expressed protein	1.34675
35.2	not assigned.unknown	LOC_Os02g56190.1	expressed protein	1.90607
35.2	not assigned.unknown	LOC_Os03g14770.1	retrotransposon protein, putative, unclassified, expressed	1.81289
35.2	not assigned.unknown	LOC_Os10g38100.1	thaumatin-like protein precursor, putative, expressed	1.33115
35.2	not assigned.unknown	LOC_Os08g16830.1	retrotransposon protein, putative, SINE subclass, expressed	1.57792
35.2	not assigned.unknown	LOC_Os01g58370.1	expressed protein	1.94112
35.2	not assigned.unknown	LOC_Os01g55390.1	retrotransposon protein, putative, unclassified, expressed	1.46747
35.2	not assigned.unknown	LOC_Os03g22230.1	POEI47 - Pollen Ole e I allergen and extensin family protein precursor, expressed	1.72919
35.2	not assigned.unknown	LOC_Os07g31110.1	transposon protein, putative, CACTA, En/Spm sub-class, expressed	1.01188
35.2	not assigned.unknown	LOC_Os02g56270.1	ENTH domain containing protein, expressed	2.0762
35.2	not assigned.unknown	LOC_Os07g08790.1	targeting protein for Xklp2, putative, expressed	1.67961
35.2	not assigned.unknown	LOC_Os12g28520.1	abscisic acid-inducible, putative, expressed	1.35575
35.2	not assigned.unknown	LOC_Os03g08390.1	expressed protein	1.29541
35.2	not assigned.unknown	LOC_Os01g73920.1	hypothetical protein	3.65638
35.2	not assigned.unknown	LOC_Os01g15979.1	gb protein, putative, expressed	1.39494
35.2	not assigned.unknown	LOC_Os07g41210.1	expressed protein	1.51783
35.2	not assigned.unknown	LOC_Os03g59090.1	retrotransposon protein, putative, unclassified, expressed	2.35927
35.2	not assigned.unknown	LOC_Os08g41420.1	expressed protein	2.46694
35.2	not assigned.unknown	LOC_Os01g59940.1	expressed protein	1.69577
35.2	not assigned.unknown	LOC_Os03g16550.1	expressed protein	1.0421
35.2	not assigned.unknown	LOC_Os09g31960.1	retrotransposon protein, putative, unclassified, expressed	1.73241
35.2	not assigned.unknown	LOC_Os01g37180.1	expressed protein	1.78247
35.2	not assigned.unknown	LOC_Os01g21600.1	retrotransposon protein, putative, unclassified, expressed	2.30668
35.2	not assigned.unknown	LOC_Os05g20000.1	retrotransposon protein, putative, unclassified, expressed	1.2919
35.2	not assigned.unknown	LOC_Os11g02660.1	hydrolase, alpha/beta fold family domain containing protein, expressed	1.7637
35.2	not assigned.unknown	LOC_Os01g29830.1	expressed protein	1.39391
35.2	not assigned.unknown	LOC_Os09g33540.1	expressed protein	3.66887
35.2	not assigned.unknown	LOC_Os11g34020.1	protein binding protein, putative, expressed	1.63032
35.2	not assigned.unknown	LOC_Os05g18710.1	transposon protein, putative, CACTA, En/Spm sub-class, expressed	1.74711
35.2	not assigned.unknown	LOC_Os05g15570.1	transposon protein, putative, CACTA, En/Spm sub-class, expressed	1.30732
35.2	not assigned.unknown	LOC_Os10g13500.1	expressed protein	1.6941
35.2	not assigned.unknown	LOC_Os10g29300.1	expressed protein	1.12562
35.2	not assigned.unknown	LOC_Os05g04700.1	OsRCI2-6 - Hydrophobic protein LTI6B, expressed	2.32223
35.2	not assigned.unknown	LOC_Os03g07994.1	expressed protein	1.0326
35.2	not assigned.unknown	LOC_Os11g03950.1	transposon protein, putative, CACTA, En/Spm sub-class, expressed	1.16449
35.2	not assigned.unknown	LOC_Os05g45890.1	tRNAHis guanylyltransferase family protein, expressed	2.28704
35.2	not assigned.unknown	LOC_Os12g02260.1	nucleotidyltransferase, putative, expressed	1.27788
35.2	not assigned.unknown	LOC_Os12g34590.1	transposon protein, putative, CACTA, En/Spm sub-class, expressed	1.97281
35.2	not assigned.unknown	LOC_Os11g04440.1	expressed protein	1.18385
35.2	not assigned.unknown	LOC_Os09g37310.1	retrotransposon protein, putative, unclassified, expressed	1.49386
35.2	not assigned.unknown	LOC_Os11g13800.1	expressed protein	1.317
35.2	not assigned.unknown	LOC_Os02g50430.1	expressed protein	1.08824
35.2	not assigned.unknown	LOC_Os09g21900.1	expressed protein	1.21681
35.2	not assigned.unknown	LOC_Os01g03340.1	BBTI4 - Bowman-Birk type bran trypsin inhibitor precursor, expressed	4.00651
35.2	not assigned.unknown	LOC_Os01g36730.1	retrotransposon protein, putative, Ty3-gypsy subclass, expressed	2.15937
35.2	not assigned.unknown	LOC_Os02g55570.1	shugoshin-1, putative, expressed	1.89344
35.2	not assigned.unknown	LOC_Os09g04300.1	expressed protein	1.04436
35.2	not assigned.unknown	LOC_Os03g21270.1	expressed protein	1.23639
35.2	not assigned.unknown	LOC_Os03g47614.1	hypothetical protein	1.23342
35.2	not assigned.unknown	LOC_Os08g04810.1	serine esterase family protein, putative, expressed	2.59827
35.2	not assigned.unknown	LOC_Os01g52400.1	bacterial transferase hexapeptide domain containing protein, expressed	1.5229
35.2	not assigned.unknown	LOC_Os12g41560.1	expressed protein	2.19796
35.2	not assigned.unknown	LOC_Os02g57610.1	expressed protein	1.05976
35.2	not assigned.unknown	LOC_Os03g57300.1	expressed protein	3.98225
35.2	not assigned.unknown	LOC_Os06g12520.1	hypothetical protein	1.10373
35.2	not assigned.unknown	LOC_Os03g22220.1	retrotransposon protein, putative, unclassified	1.46248
35.2	not assigned.unknown	LOC_Os05g32580.1	glycine-rich protein, putative, expressed	1.40482
35.2	not assigned.unknown	LOC_Os01g35670.1	retrotransposon protein, putative, Ty3-gypsy subclass, expressed	1.95336
35.2	not assigned.unknown	LOC_Os05g25914.1	expressed protein	2.62626
35.2	not assigned.unknown	LOC_Os06g35510.1	transposon protein, putative, CACTA, En/Spm sub-class, expressed	3.82432
35.2	not assigned.unknown	LOC_Os10g36090.1	LTPL156 - Protease inhibitor/seed storage/LTP family protein precursor, putative, expressed	1.20284
35.2	not assigned.unknown	LOC_Os05g49480.1	transcription factor-related, putative, expressed	1.09413
35.2	not assigned.unknown	LOC_Os03g52110.1	retrotransposon protein, putative, Ty3-gypsy subclass, expressed	3.67473
35.2	not assigned.unknown	LOC_Os04g24274.1	hypothetical protein	1.28034
35.2	not assigned.unknown	LOC_Os11g02320.1	nucleotidyltransferase, putative, expressed	1.05775
35.2	not assigned.unknown	LOC_Os03g04600.1	expressed protein	1.42175
35.2	not assigned.unknown	LOC_Os10g31720.1	glycine-rich cell wall structural protein 2 precursor, putative, expressed	1.68369
35.2	not assigned.unknown	LOC_Os02g09780.1	phytoene dehydrogenase-like, putative, expressed	1.82163
35.2	not assigned.unknown	LOC_Os01g64140.1	endoglucanase 22 precursor, putative, expressed	2.08669
35.2	not assigned.unknown	LOC_Os03g22210.1	POEI46 - Pollen Ole e I allergen and extensin family protein precursor, expressed	1.78925
35.2	not assigned.unknown	LOC_Os03g52320.1	GRF-interacting factor 1, putative, expressed	1.14912
35.2	not assigned.unknown	LOC_Os03g03390.1	G-patch domain containing protein, expressed	1.33389
35.2	not assigned.unknown	LOC_Os07g02710.1	expressed protein	4.77763
35.2	not assigned.unknown	LOC_Os03g30150.1	expressed protein	2.00639
35.2	not assigned.unknown	LOC_Os04g33620.1	expressed protein	1.06636
35.2	not assigned.unknown	LOC_Os09g20890.1	retrotransposon protein, putative, Ty3-gypsy subclass, expressed	1.40773
35.2	not assigned.unknown	LOC_Os03g26820.1	LTPL52 - Protease inhibitor/seed storage/LTP family protein precursor, expressed	5.20297
35.2	not assigned.unknown	LOC_Os06g48500.1	expressed protein	2.26142
35.2	not assigned.unknown	LOC_Os05g28990.1	expressed protein	1.22341
35.2	not assigned.unknown	LOC_Os07g10170.1	expressed protein	2.4578
35.2	not assigned.unknown	LOC_Os03g43814.1	retrotransposon, putative, centromere-specific	1.62152
35.2	not assigned.unknown	LOC_Os06g12580.1	pro-resilin precursor, putative, expressed	1.30302
35.2	not assigned.unknown	LOC_Os01g68410.1	retrotransposon protein, putative, Ty3-gypsy subclass, expressed	1.39148
35.2	not assigned.unknown	LOC_Os04g51310.1	putrescine-binding periplasmic protein-related, putative, expressed	2.31736
35.2	not assigned.unknown	LOC_Os09g25420.1	ZOS9-06 - C2H2 zinc finger protein, expressed	1.58574
35.2	not assigned.unknown	LOC_Os03g05330.1	HEAT repeat family protein, putative, expressed	1.60995
35.2	not assigned.unknown	LOC_Os02g44740.1	expressed protein	1.9012
35.2	not assigned.unknown	LOC_Os05g02050.1	mitochondrial import inner membrane translocase subunit Tim, putative, expressed	1.58333
35.2	not assigned.unknown	LOC_Os03g64030.1	receptor protein kinase, putative, expressed	1.78294
35.2	not assigned.unknown	LOC_Os11g03720.1	expressed protein	1.0823
35.2	not assigned.unknown	LOC_Os02g43480.1	expressed protein	1.50898
35.2	not assigned.unknown	LOC_Os02g11910.1	hypothetical protein	1.87357
35.2	not assigned.unknown	LOC_Os08g17294.1	PSF3 - Putative GINS complex subunit, expressed	1.67196
35.2	not assigned.unknown	LOC_Os04g04999.1	expressed protein	3.40359
35.2	not assigned.unknown	LOC_Os02g16529.1	hypothetical protein	2.08892
35.2	not assigned.unknown	LOC_Os01g48339.1	expressed protein	1.03745
35.2	not assigned.unknown	LOC_Os01g52660.1	POEI51 - Pollen Ole e I allergen and extensin family protein precursor, expressed	1.46813
35.2	not assigned.unknown	LOC_Os04g14630.1	hypothetical protein	2.09539
35.2	not assigned.unknown	LOC_Os01g65560.1	snRK1-interacting protein 1, putative, expressed	1.34245
35.2	not assigned.unknown	LOC_Os05g30210.1	expressed protein	1.43358
35.2	not assigned.unknown	LOC_Os12g12760.1	retrotransposon protein, putative, unclassified, expressed	1.72668
35.2	not assigned.unknown	LOC_Os02g17550.1	transposon protein, putative, unclassified, expressed	3.50366
35.2	not assigned.unknown	LOC_Os12g24240.1	expressed protein	1.75071
35.2	not assigned.unknown	LOC_Os04g49580.1	nucleolar complex protein, putative, expressed	2.06901
35.2	not assigned.unknown	LOC_Os01g49050.1	hypothetical protein	1.15691
35.2	not assigned.unknown	LOC_Os01g72430.1	NADPH quinone oxidoreductase, putative, expressed	1.22278
35.2	not assigned.unknown	LOC_Os06g12170.1	expressed protein	1.20273
35.2	not assigned.unknown	LOC_Os02g50670.1	expressed protein	3.22168
35.2	not assigned.unknown	LOC_Os11g09830.1	expressed protein	1.07055
35.2	not assigned.unknown	LOC_Os02g47930.1	expressed protein	1.41428
35.2	not assigned.unknown	LOC_Os03g10830.1	hypothetical protein	1.37879
35.2	not assigned.unknown	LOC_Os03g29120.1	retrotransposon protein, putative, unclassified	1.43951
35.2	not assigned.unknown	LOC_Os03g18310.1	6PF-2-K/Fru-2,6-P2ASE liver isozyme, putative, expressed	1.26283
35.2	not assigned.unknown	LOC_Os04g25740.1	expressed protein	1.24303
35.2	not assigned.unknown	LOC_Os01g46780.1	transposon protein, putative, unclassified, expressed	2.85948
35.2	not assigned.unknown	LOC_Os08g38000.1	conserved hypothetical protein	2.20671
35.2	not assigned.unknown	LOC_Os05g15940.1	retrotransposon protein, putative, unclassified, expressed	4.01664
35.2	not assigned.unknown	LOC_Os02g55950.1	ATMAK10, putative, expressed	1.38372
35.2	not assigned.unknown	LOC_Os02g36950.1	uncharacterized Cys-rich domain containing protein, putative, expressed	1.90848
35.2	not assigned.unknown	LOC_Os03g07270.1	glycine-rich cell wall protein, putative, expressed	2.25038
35.2	not assigned.unknown	LOC_Os05g45250.1	retrotransposon protein, putative, unclassified, expressed	2.07729
35.2	not assigned.unknown	LOC_Os12g29850.1	transposon protein, putative, CACTA, En/Spm sub-class	1.07207
35.2	not assigned.unknown	LOC_Os09g22220.1	retrotransposon protein, putative, Ty3-gypsy subclass, expressed	1.14447
35.2	not assigned.unknown	LOC_Os12g15520.1	expressed protein	1.91466
35.2	not assigned.unknown	LOC_Os05g23360.1	transposon protein, putative, unclassified	1.3494
35.2	not assigned.unknown	LOC_Os03g22190.1	expressed protein	7.8288
35.2	not assigned.unknown	LOC_Os12g22080.1	retrotransposon protein, putative, Ty3-gypsy subclass, expressed	1.5644
35.2	not assigned.unknown	LOC_Os01g26060.1	expressed protein	2.861
35.2	not assigned.unknown	LOC_Os02g04650.1	activator of 90 kDa heat shock protein ATPase homolog, putative, expressed	1.7805
35.2	not assigned.unknown	LOC_Os12g25300.1	transposon protein, putative, CACTA, En/Spm sub-class, expressed	4.22665
35.2	not assigned.unknown	LOC_Os06g41020.1	DUF1680 domain containing protein, putative, expressed	1.18682
35.2	not assigned.unknown	LOC_Os06g04780.1	coiled-coil domain-containing protein 97, putative, expressed	2.33433
35.2	not assigned.unknown	LOC_Os05g20330.1	retrotransposon protein, putative, unclassified, expressed	1.0356
35.2	not assigned.unknown	LOC_Os04g51500.1	expressed protein	1.36238
35.2	not assigned.unknown	LOC_Os08g27190.1	OsFBX288 - F-box domain containing protein, expressed	1.86535
35.2	not assigned.unknown	LOC_Os06g51180.1	lysine ketoglutarate reductase trans-splicing related 1, putative, expressed	1.04984
35.2	not assigned.unknown	LOC_Os04g39950.1	expressed protein	1.58636
35.2	not assigned.unknown	LOC_Os06g50070.1	expressed protein	1.08084
35.2	not assigned.unknown	LOC_Os12g41670.1	expressed protein	3.16303
35.2	not assigned.unknown	LOC_Os09g24260.1	WD domain, G-beta repeat domain containing protein, expressed	1.13459
35.2	not assigned.unknown	LOC_Os04g35970.1	OsFBL17 - F-box domain and LRR containing protein, expressed	1.51251
35.2	not assigned.unknown	LOC_Os12g32040.1	ZmEBE-1 protein, putative, expressed	1.70422
35.2	not assigned.unknown	LOC_Os11g32190.1	retrotransposon, putative, centromere-specific	1.33104
35.2	not assigned.unknown	LOC_Os05g38690.1	expressed protein	3.87301
35.2	not assigned.unknown	LOC_Os12g28210.1	retrotransposon, putative, centromere-specific	1.22887
35.2	not assigned.unknown	LOC_Os06g38750.1	proline-rich family protein, putative, expressed	1.67018
35.2	not assigned.unknown	LOC_Os07g47920.1	retrotransposon protein, putative, Ty3-gypsy subclass, expressed	1.46188
35.2	not assigned.unknown	LOC_Os03g30880.1	retrotransposon protein, putative, Ty3-gypsy subclass, expressed	1.35833
35.2	not assigned.unknown	LOC_Os06g51520.1	lysine ketoglutarate reductase trans-splicing related 1, putative, expressed	1.42289
35.2	not assigned.unknown	LOC_Os02g39280.1	C2 domain containing protein, putative, expressed	2.00184
35.2	not assigned.unknown	LOC_Os11g40120.1	expressed protein	1.97327
35.2	not assigned.unknown	LOC_Os07g11390.1	retrotransposon protein, putative, unclassified, expressed	1.21121
35.2	not assigned.unknown	LOC_Os01g41090.1	retrotransposon protein, putative, unclassified, expressed	1.10404
35.2	not assigned.unknown	LOC_Os02g46710.1	expressed protein	1.5985
35.2	not assigned.unknown	LOC_Os03g08820.1	expressed protein	1.93632
35.2	not assigned.unknown	LOC_Os04g24998.1	retrotransposon protein, putative, Ty3-gypsy subclass	1.74239
35.2	not assigned.unknown	LOC_Os09g30050.1	expressed protein	2.79269
35.2	not assigned.unknown	LOC_Os03g04440.1	expressed protein	1.37992
35.2	not assigned.unknown	LOC_Os02g03700.1	expressed protein	3.43774
35.2	not assigned.unknown	LOC_Os03g41540.1	hypothetical protein	1.12533
35.2	not assigned.unknown	LOC_Os03g16060.1	expressed protein	3.92735
35.2	not assigned.unknown	LOC_Os07g32330.1	retrotransposon protein, putative, unclassified	1.83404
35.2	not assigned.unknown	LOC_Os05g05060.1	expressed protein	5.9527
35.2	not assigned.unknown	LOC_Os02g53570.1	DEFL74 - Defensin and Defensin-like DEFL family, expressed	1.41347
35.2	not assigned.unknown	LOC_Os01g01450.1	stress responsive protein, putative, expressed	2.60223
35.2	not assigned.unknown	LOC_Os05g10570.1	expressed protein	1.80872
35.2	not assigned.unknown	LOC_Os03g64420.1	retrotransposon protein, putative, unclassified, expressed	2.52502
35.2	not assigned.unknown	LOC_Os09g32850.1	expressed protein	1.42318
35.2	not assigned.unknown	LOC_Os04g35550.1	expressed protein	1.20442
35.2	not assigned.unknown	LOC_Os08g40910.1	expressed protein	1.80734
35.2	not assigned.unknown	LOC_Os03g56682.1	DEFL40 - Defensin and Defensin-like DEFL family	1.0785
35.2	not assigned.unknown	LOC_Os03g45230.1	expressed protein	1.19797
35.2	not assigned.unknown	LOC_Os12g38240.1	transposon protein, putative, unclassified	2.15118
35.2	not assigned.unknown	LOC_Os01g50220.1	retrotransposon protein, putative, LINE subclass, expressed	2.48593
35.2	not assigned.unknown	LOC_Os06g11812.1	wound/stress protein, putative, expressed	2.09882
35.2	not assigned.unknown	LOC_Os01g03360.1	BBTI5 - Bowman-Birk type bran trypsin inhibitor precursor, expressed	6.57325
35.2	not assigned.unknown	LOC_Os03g39598.1	transposon protein, putative, CACTA, En/Spm sub-class, expressed	1.57048
35.2	not assigned.unknown	LOC_Os02g28130.1	fasciclin-like arabinogalactan protein 8 precursor, putative, expressed	1.26118
35.2	not assigned.unknown	LOC_Os01g08750.1	expressed protein	2.04347
35.2	not assigned.unknown	LOC_Os03g57910.1	expressed protein	1.08434
35.2	not assigned.unknown	LOC_Os02g58450.1	uncharacterized ACR, COG1399 family protein, expressed	1.05312
35.2	not assigned.unknown	LOC_Os09g14370.1	retrotransposon protein, putative, unclassified, expressed	1.61339
35.2	not assigned.unknown	LOC_Os02g06390.1	expressed protein	1.84723
35.2	not assigned.unknown	LOC_Os12g32480.1	expressed protein	1.42279
35.2	not assigned.unknown	LOC_Os09g08000.1	expressed protein	1.3252
35.2	not assigned.unknown	LOC_Os05g10754.1	expressed protein	1.59807
35.2	not assigned.unknown	LOC_Os03g21600.1	expressed protein	1.95426
35.2	not assigned.unknown	LOC_Os05g29020.1	expressed protein	1.06372
35.2	not assigned.unknown	LOC_Os06g32330.1	retrotransposon protein, putative, unclassified, expressed	1.133
35.2	not assigned.unknown	LOC_Os10g30990.1	retrotransposon protein, putative, unclassified, expressed	2.2989
35.2	not assigned.unknown	LOC_Os01g19710.1	transposon protein, putative, CACTA, En/Spm sub-class, expressed	2.56013
35.2	not assigned.unknown	LOC_Os03g18040.1	expressed protein	1.08169
35.2	not assigned.unknown	LOC_Os03g27700.1	expressed protein	3.228
35.2	not assigned.unknown	LOC_Os09g25210.1	expressed protein	1.40803
35.2	not assigned.unknown	LOC_Os08g42950.1	haloacid dehalogenase-like hydrolase family protein, putative, expressed	1.16886
35.2	not assigned.unknown	LOC_Os06g04330.1	expressed protein	1.81354
35.2	not assigned.unknown	LOC_Os02g13600.1	expressed protein	1.58511
35.2	not assigned.unknown	LOC_Os09g02814.1	expressed protein	1.65108
35.2	not assigned.unknown	LOC_Os02g51119.1	expressed protein	2.05084
35.2	not assigned.unknown	LOC_Os01g08950.1	expressed protein	1.37292
35.2	not assigned.unknown	LOC_Os06g42110.1	expressed protein	1.09861
35.2	not assigned.unknown	LOC_Os11g01490.1	outer membrane protein, OMP85 family, putative, expressed	1.64615
35.2	not assigned.unknown	LOC_Os05g43970.1	heat- and acid-stable phosphoprotein, putative, expressed	2.55594
35.2	not assigned.unknown	LOC_Os11g05790.1	expressed protein	1.54738
35.2	not assigned.unknown	LOC_Os05g34140.1	retrotransposon protein, putative, unclassified, expressed	1.74093
35.2	not assigned.unknown	LOC_Os06g30610.1	transposon protein, putative, CACTA, En/Spm sub-class, expressed	1.14671
35.2	not assigned.unknown	LOC_Os08g30970.1	retrotransposon protein, putative, Ty3-gypsy subclass, expressed	1.23176
35.2	not assigned.unknown	LOC_Os01g01790.1	expressed protein	1.6544
35.2	not assigned.unknown	LOC_Os08g42540.1	ubiquitin thioesterase otubain-like, putative, expressed	1.32108
35.2	not assigned.unknown	LOC_Os05g16889.1	expressed protein	2.50952
35.2	not assigned.unknown	LOC_Os04g32720.1	retrotransposon protein, putative, unclassified, expressed	1.45726
35.2	not assigned.unknown	LOC_Os09g26554.1	expressed protein	1.5517
35.2	not assigned.unknown	LOC_Os03g01970.1	THO complex subunit 1, putative, expressed	1.12063
35.2	not assigned.unknown	LOC_Os03g61900.1	expressed protein	1.81688
35.2	not assigned.unknown	LOC_Os05g12300.1	expressed protein	1.17696
35.2	not assigned.unknown	LOC_Os01g69174.1	expressed protein	1.57856
35.2	not assigned.unknown	LOC_Os04g57580.1	retrotransposon protein, putative, unclassified, expressed	1.17182
35.2	not assigned.unknown	LOC_Os02g29940.1	latency associated nuclear antigen, putative, expressed	2.09823
35.2	not assigned.unknown	LOC_Os05g13970.1	phosphorylase domain containing protein, putative, expressed	2.13909
35.2	not assigned.unknown	LOC_Os01g59310.1	expressed protein	1.25296
35.2	not assigned.unknown	LOC_Os04g33790.1	expressed protein	4.61974
