# Supplementary material for: OsPhyB-Mediating Novel Regulatory Pathway for Drought Tolerance in Rice Root Identified by a Global RNA-Seq Transcriptome Analysis of Rice Genes in Response to Water Deficiencies
Source: Front Plant Sci. 2017 Apr 26;8:580. doi: 10.3389/fpls.2017.00580 (PMC5405136; doi:10.3389/fpls.2017.00580)
Supplement: Table S7 — Detailed information from analyses of protein–protein interactions for drought-stress response in Figure 7. [file Table7.XLSX]

## Sheet: Sheet1
Table S7. Detailed information from analyses of protein–protein interactions for drought-stress response in Fig. 7.
Major category	minor category	Number	LOC_id	Gene name or Putative function
Upregulated genes under water deficiency stress	Functionally characterized genes	1	LOC_Os04g01590.1	OsARG
(Big circle)	(red lettering)	2	LOC_Os01g49290.1	RACK1A (yellow)
		3	LOC_Os05g47446.1	OsPDCD5
		4	LOC_Os05g44210.1	OsTPS1
		5	LOC_Os05g03780.1	OsMTP1 (sky)
		6	LOC_Os08g09250.1	OsGLY1-11.2
		7	LOC_Os01g03510.1	AIP1
		8	LOC_Os01g07760.1	PLDα1
		9	LOC_Os11g02240.1	OsCIPK15 (yellow)
		10	LOC_Os03g19590.1	phyB
	Transcription factor (brown)	11	LOC_Os03g24900.1	DHHC zinc finger domain containing protein
		12	LOC_Os06g11790.1	TLD family protein
		13	LOC_Os05g05230.1	transcriptional regulator
		14	LOC_Os03g60600.1	zinc knuckle domain containing protein
		15	LOC_Os02g33430.1	E2F family transcription factor protein
		16	LOC_Os03g55570.1	upstream activation factor subunit spp27
		17	LOC_Os08g25060.1	BSD domain-containing protein
		18	LOC_Os05g51820.1	helix-loop-helix DNA-binding protein
		19	LOC_Os12g07950.1	transcriptional regulator Sir2 family protein
		20	LOC_Os06g10620.1	transcription elongation factor SPT5 homolog 1
		21	LOC_Os03g08830.1	WD domain, G-beta repeat domain containing protein
		22	LOC_Os01g55490.1	transcriptional regulator family protein
	kinase (yellow)	23	LOC_Os01g02390.1	protein kinase domain containing protein
		24	LOC_Os09g03620.1	wall-associated receptor kinase-like 20 precursor
		25	LOC_Os02g43290.1	protein kinase domain containing protein
	Transporter (sky)	26	LOC_Os09g01640.1	CAX-interacting protein 4
		27	LOC_Os01g51220.1	transport protein particle component, Bet3, domain containing protein
Interacting elements with upregulated genes	Functionally characterized genes	28	LOC_Os03g51030.1	phyA
(Small circle)	(red lettering)	29	LOC_Os03g54084.1	phyC
		30	LOC_Os05g26890.1	dwarf1 (d1)
		32	LOC_Os07g10830.1	OsDGL1
		33	LOC_Os07g49460.1	OsPRR37
		34	LOC_Os11g14220.1	Tid1
		35	LOC_Os12g43550.1	gpa1
	Transcription factor (brown)	36	LOC_Os11g32100.1	inducer of CBF expression 1
		37	LOC_Os03g43810.1	helix-loop-helix DNA-binding domain containing protein
		38	LOC_Os03g05760.1	transcription factor Dp
		39	LOC_Os03g47740.1	homeodomain protein
		41	LOC_Os03g22900.1	SNF2 family N-terminal domain containing protein
		42	LOC_Os06g08480.1	CHD3-type chromatin-remodeling factor PICKLE
		44	LOC_Os05g22670.1	transcription factor IIA large subunit
		45	LOC_Os05g41510.1	SH2 motif
		47	LOC_Os07g43360.1	MYST-like histone acetyltransferase 1
		48	LOC_Os06g49140.1	ribosomal RNA large subunit methyltransferase J
		49	LOC_Os03g22880.1	nucleolar protein 5A
		50	LOC_Os06g14190.1	NF-X1-type zinc finger protein
		51	LOC_Os05g42300.1	NAF1 domain containing protein
		53	LOC_Os05g48030.1	anti-silencing protein, ASF1-like domain containing protein
		54	LOC_Os01g61430.1	HIT zinc finger domain containing protein
		55	LOC_Os10g41450.1	mediator of RNA polymerase II transcription subunit 31
	Kinase (yellow)	56	LOC_Os10g33060.1	hcr2-5D
		57	LOC_Os01g02600.1	Ser/Thr receptor-like kinase
	Transporter (sky)	58	LOC_Os03g28400.1	transport protein particle component, Bet3, domain containing protein
		59	LOC_Os03g51430.1	SEC14 cytosolic factor family protein
		60	LOC_Os11g06890.1	vacuolar ATP synthase
		62	LOC_Os08g36420.1	metal cation transporter
		63	LOC_Os08g32650.1	cation efflux family protein
		64	LOC_Os11g05010.1	heavy-metal-associated domain-containing protein
		65	LOC_Os05g33390.1	cation-transporting ATPase
Interacting elements with multiple upregulated genes	Functionally characterized genes (red lettering)	31	LOC_Os05g28510.1	OsImpβ1
(middle circle)	Transcription factor (brown)	40	LOC_Os05g46330.1	MYB family transcription factor
		43	LOC_Os09g21770.1	ES43 protein
		46	LOC_Os10g28040.1	histone acetyltransferase GCN5
		52	LOC_Os05g38810.1	PWWP domain containing protein
	Transporter (sky)	61	LOC_Os06g37180.1	ATP synthase
	Others (white)	66	LOC_Os11g47800.1	spo0B-associated GTP-binding protein
		67	LOC_Os10g32550.1	T-complex protein
		68	LOC_Os03g02680.1	cyclin-dependent kinase A-1
		69	LOC_Os11g29380.1	MCM2 - Putative minichromosome maintenance MCM complex subunit 2
		70	LOC_Os06g02570.1	syntaxin
		71	LOC_Os08g39140.1	heat shock protein
		72	LOC_Os05g46560.1	RAN GTPase-activating protein 1
		73	LOC_Os08g06040.1	60S ribosomal protein L34
		74	LOC_Os05g38520.1	60S ribosomal protein L36-2
		75	LOC_Os04g42270.1	60S ribosomal protein L23A
		76	LOC_Os11g48090.1	ATP-dependent DNA helicase
		77	LOC_Os07g31370.1	ras-related protein
		78	LOC_Os07g41180.1	RNA-binding protein-like
		79	LOC_Os11g10100.1	STE_MEKK_ste11_MAP3K.3
