# Supplementary material for: OsPhyB-Mediating Novel Regulatory Pathway for Drought Tolerance in Rice Root Identified by a Global RNA-Seq Transcriptome Analysis of Rice Genes in Response to Water Deficiencies
Source: Front Plant Sci. 2017 Apr 26;8:580. doi: 10.3389/fpls.2017.00580 (PMC5405136; doi:10.3389/fpls.2017.00580)
Supplement: Table S8 — Comparison of microarray data (GSE26280) and RNA-Seq data for roots from drought-stressed rice plants. [file Table8.XLSX]

## Sheet: Sheet1
Table S8. Comparison of microarray data (GSE26280) and RNA-Seq data for roots sampled from drought-stressed plants.
Upregulated genes in water deficiency for 3 days	Log2 Fold change (WD/C)_microarray	p-value of WD/C_microarray	Log2 Fold change (WD/C)_RNA-seq	p-value_RNA-seq	comparison
LOC_Os07g10850	#N/A	#N/A	7.07405	5e-05	no probes in array
LOC_Os01g03360	#N/A	#N/A	6.57325	5e-05	no probes in array
LOC_Os01g45810	#N/A	#N/A	5.67126	0.21215	no probes in array
LOC_Os04g52290	#N/A	#N/A	5.2694	5e-05	no probes in array
LOC_Os01g60389	#N/A	#N/A	5.04035	5e-05	no probes in array
LOC_Os01g08290	#N/A	#N/A	4.37196	0.157	no probes in array
LOC_Os12g25300	#N/A	#N/A	4.22665	5e-05	no probes in array
LOC_Os03g52190	#N/A	#N/A	4.0907	5e-05	no probes in array
LOC_Os05g15940	#N/A	#N/A	4.01664	5e-05	no probes in array
LOC_Os02g04640	#N/A	#N/A	3.91735	5e-05	no probes in array
LOC_Os06g35510	#N/A	#N/A	3.82432	5e-05	no probes in array
LOC_Os03g32560	#N/A	#N/A	3.80318	5e-05	no probes in array
LOC_Os04g11370	#N/A	#N/A	3.72029	5e-05	no probes in array
LOC_Os03g52110	#N/A	#N/A	3.67473	5e-05	no probes in array
LOC_Os09g33540	#N/A	#N/A	3.66887	5e-05	no probes in array
LOC_Os01g73920	#N/A	#N/A	3.65638	5e-05	no probes in array
LOC_Os07g40320	#N/A	#N/A	3.59667	5e-05	no probes in array
LOC_Os08g40960	#N/A	#N/A	3.52409	5e-05	no probes in array
LOC_Os02g17550	#N/A	#N/A	3.50366	5e-05	no probes in array
LOC_Os04g04999	#N/A	#N/A	3.40359	5e-05	no probes in array
LOC_Os10g32240	#N/A	#N/A	3.33868	5e-05	no probes in array
LOC_Os02g50670	#N/A	#N/A	3.22168	5e-05	no probes in array
LOC_Os07g45110	#N/A	#N/A	3.11046	5e-05	no probes in array
LOC_Os02g34900	#N/A	#N/A	3.07791	5e-05	no probes in array
LOC_Os12g35740	#N/A	#N/A	3.04317	5e-05	no probes in array
LOC_Os04g32900	#N/A	#N/A	3.03442	5e-05	no probes in array
LOC_Os06g45260	#N/A	#N/A	2.95568	5e-05	no probes in array
LOC_Os01g68290	#N/A	#N/A	2.93721	5e-05	no probes in array
LOC_Os10g40800	#N/A	#N/A	2.91348	5e-05	no probes in array
LOC_Os01g46780	#N/A	#N/A	2.85948	5e-05	no probes in array
LOC_Os04g12900	#N/A	#N/A	2.85892	5e-05	no probes in array
LOC_Os06g32140	#N/A	#N/A	2.85094	5e-05	no probes in array
LOC_Os01g60380	#N/A	#N/A	2.84612	5e-05	no probes in array
LOC_Os09g30050	#N/A	#N/A	2.79269	5e-05	no probes in array
LOC_Os07g36660	#N/A	#N/A	2.75103	5e-05	no probes in array
LOC_Os02g51980	#N/A	#N/A	2.73501	5e-05	no probes in array
LOC_Os05g25914	#N/A	#N/A	2.62626	5e-05	no probes in array
LOC_Os07g45490	#N/A	#N/A	2.60936	5e-05	no probes in array
LOC_Os04g24060	#N/A	#N/A	2.57913	5e-05	no probes in array
LOC_Os01g19710	#N/A	#N/A	2.56013	5e-05	no probes in array
LOC_Os03g64420	#N/A	#N/A	2.52502	5e-05	no probes in array
LOC_Os09g32984	#N/A	#N/A	2.52065	5e-05	no probes in array
LOC_Os02g46110	#N/A	#N/A	2.51127	5e-05	no probes in array
LOC_Os05g16889	#N/A	#N/A	2.50952	0.2162	no probes in array
LOC_Os04g43930	#N/A	#N/A	2.49367	5e-05	no probes in array
LOC_Os01g50220	#N/A	#N/A	2.48593	5e-05	no probes in array
LOC_Os04g41090	#N/A	#N/A	2.43615	5e-05	no probes in array
LOC_Os03g55510	#N/A	#N/A	2.38233	5e-05	no probes in array
LOC_Os02g38450	#N/A	#N/A	2.33698	5e-05	no probes in array
LOC_Os04g51310	#N/A	#N/A	2.31736	5e-05	no probes in array
LOC_Os01g21600	#N/A	#N/A	2.30668	5e-05	no probes in array
LOC_Os11g17670	#N/A	#N/A	2.27481	5e-05	no probes in array
LOC_Os03g07270	#N/A	#N/A	2.25038	5e-05	no probes in array
LOC_Os06g47190	#N/A	#N/A	2.24495	5e-05	no probes in array
LOC_Os06g45270	#N/A	#N/A	2.24018	5e-05	no probes in array
LOC_Os08g38000	#N/A	#N/A	2.20671	5e-05	no probes in array
LOC_Os12g38500	#N/A	#N/A	2.20427	5e-05	no probes in array
LOC_Os01g08890	#N/A	#N/A	2.18846	5e-05	no probes in array
LOC_Os01g36730	#N/A	#N/A	2.15937	5e-05	no probes in array
LOC_Os12g38240	#N/A	#N/A	2.15118	5e-05	no probes in array
LOC_Os11g37710	#N/A	#N/A	2.12158	5e-05	no probes in array
LOC_Os05g46190	#N/A	#N/A	2.11729	5e-05	no probes in array
LOC_Os06g11812	#N/A	#N/A	2.09882	5e-05	no probes in array
LOC_Os02g29940	#N/A	#N/A	2.09823	5e-05	no probes in array
LOC_Os04g14630	#N/A	#N/A	2.09539	5e-05	no probes in array
LOC_Os02g29800	#N/A	#N/A	2.09018	5e-05	no probes in array
LOC_Os02g16529	#N/A	#N/A	2.08892	0.1609	no probes in array
LOC_Os01g64140	#N/A	#N/A	2.08669	5e-05	no probes in array
LOC_Os05g45250	#N/A	#N/A	2.07729	5e-05	no probes in array
LOC_Os05g24060	#N/A	#N/A	2.07502	5e-05	no probes in array
LOC_Os07g33540	#N/A	#N/A	2.06703	5e-05	no probes in array
LOC_Os11g08918	#N/A	#N/A	2.05729	5e-05	no probes in array
LOC_Os05g50380	#N/A	#N/A	2.03599	5e-05	no probes in array
LOC_Os03g13910	#N/A	#N/A	2.00996	5e-05	no probes in array
LOC_Os03g14410	#N/A	#N/A	2.00564	5e-05	no probes in array
LOC_Os08g29840	#N/A	#N/A	1.99596	5e-05	no probes in array
LOC_Os12g34590	#N/A	#N/A	1.97281	5e-05	no probes in array
LOC_Os09g35650	#N/A	#N/A	1.96028	5e-05	no probes in array
LOC_Os05g32940	#N/A	#N/A	1.95469	5e-05	no probes in array
LOC_Os01g35670	#N/A	#N/A	1.95336	5e-05	no probes in array
LOC_Os03g08830	#N/A	#N/A	1.92037	5e-05	no probes in array
LOC_Os01g21210	#N/A	#N/A	1.91698	5e-05	no probes in array
LOC_Os02g50260	#N/A	#N/A	1.9118	5e-05	no probes in array
LOC_Os03g32770	#N/A	#N/A	1.89548	5e-05	no probes in array
LOC_Os08g35720	#N/A	#N/A	1.89441	5e-05	no probes in array
LOC_Os01g71360	#N/A	#N/A	1.88941	5e-05	no probes in array
LOC_Os01g65060	#N/A	#N/A	1.88885	5e-05	no probes in array
LOC_Os03g46590	#N/A	#N/A	1.88055	5e-05	no probes in array
LOC_Os06g10610	#N/A	#N/A	1.87748	0.59655	no probes in array
LOC_Os02g11910	#N/A	#N/A	1.87357	0.65265	no probes in array
LOC_Os04g54660	#N/A	#N/A	1.86303	5e-05	no probes in array
LOC_Os08g20849	#N/A	#N/A	1.86241	5e-05	no probes in array
LOC_Os03g32720	#N/A	#N/A	1.84666	5e-05	no probes in array
LOC_Os05g01750	#N/A	#N/A	1.8425	5e-05	no probes in array
LOC_Os07g32330	#N/A	#N/A	1.83404	0.59825	no probes in array
LOC_Os11g42080	#N/A	#N/A	1.82762	5e-05	no probes in array
LOC_Os01g36910	#N/A	#N/A	1.8215	5e-05	no probes in array
LOC_Os09g39980	#N/A	#N/A	1.81291	5e-05	no probes in array
LOC_Os03g14770	#N/A	#N/A	1.81289	5e-05	no probes in array
LOC_Os12g37190	#N/A	#N/A	1.79608	5e-05	no probes in array
LOC_Os12g22990	#N/A	#N/A	1.79232	5e-05	no probes in array
LOC_Os01g37180	#N/A	#N/A	1.78247	5e-05	no probes in array
LOC_Os01g36430	#N/A	#N/A	1.75805	5e-05	no probes in array
LOC_Os10g23290	#N/A	#N/A	1.74859	5e-05	no probes in array
LOC_Os05g18710	#N/A	#N/A	1.74711	5e-05	no probes in array
LOC_Os04g24998	#N/A	#N/A	1.74239	5e-05	no probes in array
LOC_Os05g34140	#N/A	#N/A	1.74093	5e-05	no probes in array
LOC_Os12g27610	#N/A	#N/A	1.73457	5e-05	no probes in array
LOC_Os09g31960	#N/A	#N/A	1.73241	5e-05	no probes in array
LOC_Os07g30230	#N/A	#N/A	1.73163	5e-05	no probes in array
LOC_Os05g33760	#N/A	#N/A	1.73046	5e-05	no probes in array
LOC_Os08g25220	#N/A	#N/A	1.72889	5e-05	no probes in array
LOC_Os12g12760	#N/A	#N/A	1.72668	5e-05	no probes in array
LOC_Os11g20270	#N/A	#N/A	1.72424	5e-05	no probes in array
LOC_Os06g23070	#N/A	#N/A	1.72127	5e-05	no probes in array
LOC_Os01g52110	#N/A	#N/A	1.71874	5e-05	no probes in array
LOC_Os02g33680	#N/A	#N/A	1.71772	5e-05	no probes in array
LOC_Os12g32040	#N/A	#N/A	1.70422	5e-05	no probes in array
LOC_Os06g47990	#N/A	#N/A	1.69819	5e-05	no probes in array
LOC_Os06g32490	#N/A	#N/A	1.69721	5e-05	no probes in array
LOC_Os05g44792	#N/A	#N/A	1.69518	5e-05	no probes in array
LOC_Os08g08586	#N/A	#N/A	1.69469	5e-05	no probes in array
LOC_Os02g44124	#N/A	#N/A	1.69422	5e-05	no probes in array
LOC_Os06g25580	#N/A	#N/A	1.68104	5e-05	no probes in array
LOC_Os07g34890	#N/A	#N/A	1.67839	5e-05	no probes in array
LOC_Os08g23270	#N/A	#N/A	1.67693	5e-05	no probes in array
LOC_Os12g25380	#N/A	#N/A	1.64619	5e-05	no probes in array
LOC_Os07g09460	#N/A	#N/A	1.639	5e-05	no probes in array
LOC_Os08g29260	#N/A	#N/A	1.63822	5e-05	no probes in array
LOC_Os08g41430	#N/A	#N/A	1.62857	5e-05	no probes in array
LOC_Os04g58450	#N/A	#N/A	1.62786	5e-05	no probes in array
LOC_Os06g21430	#N/A	#N/A	1.62694	5e-05	no probes in array
LOC_Os03g43814	#N/A	#N/A	1.62152	5e-05	no probes in array
LOC_Os04g53650	#N/A	#N/A	1.62086	5e-05	no probes in array
LOC_Os03g61910	#N/A	#N/A	1.61808	5e-05	no probes in array
LOC_Os08g43410	#N/A	#N/A	1.61669	5e-05	no probes in array
LOC_Os09g14370	#N/A	#N/A	1.61339	5e-05	no probes in array
LOC_Os04g25800	#N/A	#N/A	1.60964	5e-05	no probes in array
LOC_Os02g46710	#N/A	#N/A	1.5985	5e-05	no probes in array
LOC_Os12g02200	#N/A	#N/A	1.59823	5e-05	no probes in array
LOC_Os03g32960	#N/A	#N/A	1.59018	5e-05	no probes in array
LOC_Os02g34740	#N/A	#N/A	1.58996	5e-05	no probes in array
LOC_Os05g35860	#N/A	#N/A	1.58681	5e-05	no probes in array
LOC_Os04g58290	#N/A	#N/A	1.5866	5e-05	no probes in array
LOC_Os08g41540	#N/A	#N/A	1.58087	5e-05	no probes in array
LOC_Os03g39598	#N/A	#N/A	1.57048	5e-05	no probes in array
LOC_Os07g47890	#N/A	#N/A	1.56659	5e-05	no probes in array
LOC_Os01g58950	#N/A	#N/A	1.55752	5e-05	no probes in array
LOC_Os02g34330	#N/A	#N/A	1.5569	5e-05	no probes in array
LOC_Os03g11410	#N/A	#N/A	1.54447	5e-05	no probes in array
LOC_Os09g15270	#N/A	#N/A	1.53398	5e-05	no probes in array
LOC_Os07g14230	#N/A	#N/A	1.5333	5e-05	no probes in array
LOC_Os11g19864	#N/A	#N/A	1.53233	5e-05	no probes in array
LOC_Os07g38310	#N/A	#N/A	1.52804	5e-05	no probes in array
LOC_Os04g19900	#N/A	#N/A	1.52636	5e-05	no probes in array
LOC_Os04g43390	#N/A	#N/A	1.52121	5e-05	no probes in array
LOC_Os05g29090	#N/A	#N/A	1.52016	5e-05	no probes in array
LOC_Os11g10450	#N/A	#N/A	1.51377	5e-05	no probes in array
LOC_Os08g33610	#N/A	#N/A	1.50064	5e-05	no probes in array
LOC_Os09g37310	#N/A	#N/A	1.49386	5e-05	no probes in array
LOC_Os11g16450	#N/A	#N/A	1.48959	5e-05	no probes in array
LOC_Os09g24490	#N/A	#N/A	1.48607	0.52305	no probes in array
LOC_Os01g08580	#N/A	#N/A	1.48497	5e-05	no probes in array
LOC_Os02g19620	#N/A	#N/A	1.48223	5e-05	no probes in array
LOC_Os10g36590	#N/A	#N/A	1.47228	5e-05	no probes in array
LOC_Os12g08025	#N/A	#N/A	1.4641	5e-05	no probes in array
LOC_Os03g22220	#N/A	#N/A	1.46248	5e-05	no probes in array
LOC_Os07g47920	#N/A	#N/A	1.46188	5e-05	no probes in array
LOC_Os03g45900	#N/A	#N/A	1.45743	5e-05	no probes in array
LOC_Os04g32720	#N/A	#N/A	1.45726	5e-05	no probes in array
LOC_Os01g66830	#N/A	#N/A	1.45065	5e-05	no probes in array
LOC_Os01g51620	#N/A	#N/A	1.4479	5e-05	no probes in array
LOC_Os02g40430	#N/A	#N/A	1.44325	5e-05	no probes in array
LOC_Os03g29120	#N/A	#N/A	1.43951	5e-05	no probes in array
LOC_Os11g37830	#N/A	#N/A	1.43222	5e-05	no probes in array
LOC_Os09g32850	#N/A	#N/A	1.42318	0.0595	no probes in array
LOC_Os12g02385	#N/A	#N/A	1.40953	5e-05	no probes in array
LOC_Os09g25210	#N/A	#N/A	1.40803	5e-05	no probes in array
LOC_Os09g20890	#N/A	#N/A	1.40773	5e-05	no probes in array
LOC_Os05g05280	#N/A	#N/A	1.40019	5e-05	no probes in array
LOC_Os01g68410	#N/A	#N/A	1.39148	5e-05	no probes in array
LOC_Os02g55720	#N/A	#N/A	1.38589	5e-05	no probes in array
LOC_Os10g05680	#N/A	#N/A	1.38037	5e-05	no probes in array
LOC_Os02g17930	#N/A	#N/A	1.3789	5e-05	no probes in array
LOC_Os12g03040	#N/A	#N/A	1.37791	5e-05	no probes in array
LOC_Os02g09050	#N/A	#N/A	1.36724	5e-05	no probes in array
LOC_Os09g24770	#N/A	#N/A	1.36332	5e-05	no probes in array
LOC_Os08g01300	#N/A	#N/A	1.36106	0.2876	no probes in array
LOC_Os08g44610	#N/A	#N/A	1.35955	0.17965	no probes in array
LOC_Os03g30880	#N/A	#N/A	1.35833	0.0659	no probes in array
LOC_Os12g28520	#N/A	#N/A	1.35575	1	no probes in array
LOC_Os05g23360	#N/A	#N/A	1.3494	5e-05	no probes in array
LOC_Os03g50620	#N/A	#N/A	1.34929	5e-05	no probes in array
LOC_Os06g31600	#N/A	#N/A	1.34557	5e-05	no probes in array
LOC_Os11g32190	#N/A	#N/A	1.33104	5e-05	no probes in array
LOC_Os05g37280	#N/A	#N/A	1.32	5e-05	no probes in array
LOC_Os01g58570	#N/A	#N/A	1.31927	5e-05	no probes in array
LOC_Os11g46180	#N/A	#N/A	1.31898	5e-05	no probes in array
LOC_Os04g53480	#N/A	#N/A	1.31781	5e-05	no probes in array
LOC_Os05g15570	#N/A	#N/A	1.30732	5e-05	no probes in array
LOC_Os10g24910	#N/A	#N/A	1.30036	5e-05	no probes in array
LOC_Os02g28500	#N/A	#N/A	1.29952	5e-05	no probes in array
LOC_Os03g57820	#N/A	#N/A	1.29939	5e-05	no probes in array
LOC_Os01g65904	#N/A	#N/A	1.29815	5e-05	no probes in array
LOC_Os05g20000	#N/A	#N/A	1.2919	5e-05	no probes in array
LOC_Os11g37774	#N/A	#N/A	1.2903	5e-05	no probes in array
LOC_Os02g16030	#N/A	#N/A	1.28887	5e-05	no probes in array
LOC_Os04g24274	#N/A	#N/A	1.28034	5e-05	no probes in array
LOC_Os08g36130	#N/A	#N/A	1.27936	5e-05	no probes in array
LOC_Os12g02260	#N/A	#N/A	1.27788	5e-05	no probes in array
LOC_Os10g40000	#N/A	#N/A	1.27787	5e-05	no probes in array
LOC_Os12g37920	#N/A	#N/A	1.27327	5e-05	no probes in array
LOC_Os03g32000	#N/A	#N/A	1.26614	5e-05	no probes in array
LOC_Os02g28130	#N/A	#N/A	1.26118	5e-05	no probes in array
LOC_Os04g48416	#N/A	#N/A	1.26034	0.0666	no probes in array
LOC_Os01g59310	#N/A	#N/A	1.25296	0.6923	no probes in array
LOC_Os05g19160	#N/A	#N/A	1.25072	5e-05	no probes in array
LOC_Os06g47730	#N/A	#N/A	1.24661	5e-05	no probes in array
LOC_Os04g35670	#N/A	#N/A	1.23962	5e-05	no probes in array
LOC_Os05g49100	#N/A	#N/A	1.23941	5e-05	no probes in array
LOC_Os12g41500	#N/A	#N/A	1.23896	5e-05	no probes in array
LOC_Os07g11390	#N/A	#N/A	1.21121	5e-05	no probes in array
LOC_Os12g42200	#N/A	#N/A	1.20852	5e-05	no probes in array
LOC_Os04g35950	#N/A	#N/A	1.20301	0.3101	no probes in array
LOC_Os10g36090	#N/A	#N/A	1.20284	5e-05	no probes in array
LOC_Os12g41910	#N/A	#N/A	1.20177	5e-05	no probes in array
LOC_Os05g15460	#N/A	#N/A	1.19798	5e-05	no probes in array
LOC_Os05g41720	#N/A	#N/A	1.19275	0.1873	no probes in array
LOC_Os04g27270	#N/A	#N/A	1.18635	5e-05	no probes in array
LOC_Os04g41730	#N/A	#N/A	1.18593	5e-05	no probes in array
LOC_Os06g23260	#N/A	#N/A	1.18494	5e-05	no probes in array
LOC_Os01g37710	#N/A	#N/A	1.18456	5e-05	no probes in array
LOC_Os01g19190	#N/A	#N/A	1.17762	5e-05	no probes in array
LOC_Os07g30690	#N/A	#N/A	1.17641	5e-05	no probes in array
LOC_Os04g57580	#N/A	#N/A	1.17182	5e-05	no probes in array
LOC_Os09g37160	#N/A	#N/A	1.17097	5e-05	no probes in array
LOC_Os12g41660	#N/A	#N/A	1.16579	5e-05	no probes in array
LOC_Os11g03950	#N/A	#N/A	1.16449	5e-05	no probes in array
LOC_Os03g07150	#N/A	#N/A	1.16163	5e-05	no probes in array
LOC_Os06g38040	#N/A	#N/A	1.159	5e-05	no probes in array
LOC_Os03g05350	#N/A	#N/A	1.1576	5e-05	no probes in array
LOC_Os02g51520	#N/A	#N/A	1.15097	5e-05	no probes in array
LOC_Os06g30610	#N/A	#N/A	1.14671	5e-05	no probes in array
LOC_Os02g51530	#N/A	#N/A	1.14669	0.05715	no probes in array
LOC_Os03g25990	#N/A	#N/A	1.14634	0.1046	no probes in array
LOC_Os08g44700	#N/A	#N/A	1.14488	0.126	no probes in array
LOC_Os09g22220	#N/A	#N/A	1.14447	5e-05	no probes in array
LOC_Os08g40310	#N/A	#N/A	1.13928	0.1034	no probes in array
LOC_Os06g32330	#N/A	#N/A	1.133	0.74045	no probes in array
LOC_Os04g51610	#N/A	#N/A	1.12842	5e-05	no probes in array
LOC_Os03g61850	#N/A	#N/A	1.12805	0.15995	no probes in array
LOC_Os09g28260	#N/A	#N/A	1.12303	0.13615	no probes in array
LOC_Os01g41090	#N/A	#N/A	1.10404	5e-05	no probes in array
LOC_Os05g24730	#N/A	#N/A	1.09832	5e-05	no probes in array
LOC_Os08g38040	#N/A	#N/A	1.09539	5e-05	no probes in array
LOC_Os01g56830	#N/A	#N/A	1.08267	0.4061	no probes in array
LOC_Os01g22050	#N/A	#N/A	1.08267	5e-05	no probes in array
LOC_Os12g15430	#N/A	#N/A	1.08159	0.6071	no probes in array
LOC_Os04g49300	#N/A	#N/A	1.08107	5e-05	no probes in array
LOC_Os06g50070	#N/A	#N/A	1.08084	5e-05	no probes in array
LOC_Os03g56682	#N/A	#N/A	1.0785	5e-05	no probes in array
LOC_Os12g29850	#N/A	#N/A	1.07207	5e-05	no probes in array
LOC_Os11g45840	#N/A	#N/A	1.07007	5e-05	no probes in array
LOC_Os01g63100	#N/A	#N/A	1.06872	5e-05	no probes in array
LOC_Os08g42170	#N/A	#N/A	1.06464	0.57735	no probes in array
LOC_Os08g32280	#N/A	#N/A	1.06412	5e-05	no probes in array
LOC_Os08g19220	#N/A	#N/A	1.0622	5e-05	no probes in array
LOC_Os04g14780	#N/A	#N/A	1.06158	5e-05	no probes in array
LOC_Os03g25170	#N/A	#N/A	1.05958	5e-05	no probes in array
LOC_Os05g43210	#N/A	#N/A	1.05794	0.13375	no probes in array
LOC_Os02g58450	#N/A	#N/A	1.05312	5e-05	no probes in array
LOC_Os05g20330	#N/A	#N/A	1.0356	5e-05	no probes in array
LOC_Os12g02820	#N/A	#N/A	1.02262	5e-05	no probes in array
LOC_Os09g04995	#N/A	#N/A	1.02127	0.05285	no probes in array
LOC_Os07g31110	#N/A	#N/A	1.01188	5e-05	no probes in array
LOC_Os06g23990	#N/A	#N/A	1.01029	5e-05	no probes in array
LOC_Os09g23894	#N/A	#N/A	1.00794	0.0838	no probes in array
LOC_Os04g58440	#N/A	#N/A	1.00741	0.2301	no probes in array
LOC_Os02g52100	#N/A	#N/A	1.00568	0.10945	no probes in array
LOC_Os12g01530	4.18785	2.19e-06	3.12127	5e-05	correlated
LOC_Os01g07530	3.60122	1.11e-05	3.12058	5e-05	correlated
LOC_Os03g06520	3.2915	7.33e-05	2.98633	5e-05	correlated
LOC_Os07g02710	3.14518	3.03e-05	4.77763	5e-05	correlated
LOC_Os05g07940	3.13048	0.00435	2.81421	5e-05	correlated
LOC_Os06g04510	3.05278	8.64e-07	3.02193	5e-05	correlated
LOC_Os08g10630	2.69595	3.4e-05	3.24975	5e-05	correlated
LOC_Os08g01150	2.64648	0.002055	1.58726	5e-05	correlated
LOC_Os02g03700	2.63132	8.85e-08	3.43774	5e-05	correlated
LOC_Os06g08280	2.53202	2.59e-06	3.87342	5e-05	correlated
LOC_Os05g10670	2.49388	4.83e-06	3.48456	5e-05	correlated
LOC_Os09g19160	2.48542	0.139023	1.33442	5e-05	correlated
LOC_Os08g03430	2.46695	5.31e-07	2.73918	5e-05	correlated
LOC_Os08g07430	2.44703	7.48e-08	2.9263	5e-05	correlated
LOC_Os03g59290	2.43867	0.032638	1.93885	5e-05	correlated
LOC_Os05g03920	2.39122	0.000264	2.34535	5e-05	correlated
LOC_Os09g30458	2.35562	0.000228	1.62986	5e-05	correlated
LOC_Os01g50030	2.32528	0.013786	3.32345	5e-05	correlated
LOC_Os12g03810	2.31093	0.006819	1.26839	5e-05	correlated
LOC_Os01g02390	2.29407	1.1e-05	1.48752	5e-05	correlated
LOC_Os02g45000	2.29053	0.015346	1.57155	5e-05	correlated
LOC_Os08g04630	2.28473	1.62e-05	3.66221	5e-05	correlated
LOC_Os06g04380	2.24275	3.88e-05	3.7375	5e-05	correlated
LOC_Os04g52890	2.20332	0.035555	1.26308	5e-05	correlated
LOC_Os03g05910	2.19858	0.002489	2.44138	5e-05	correlated
LOC_Os01g08950	2.1959	0.031318	1.37292	5e-05	correlated
LOC_Os03g63010	2.16377	0.010279	2.48376	5e-05	correlated
LOC_Os06g10200	2.12195	6.89e-06	2.84902	5e-05	correlated
LOC_Os09g35790	2.0507	0.022722	2.89167	5e-05	correlated
LOC_Os03g02260	2.01268	5.51e-05	2.35983	5e-05	correlated
LOC_Os02g32140	1.99143	0.001012	1.21132	5e-05	correlated
LOC_Os05g49480	1.98822	0.030372	1.09413	5e-05	correlated
LOC_Os02g07760	1.97313	1.21e-06	2.81923	5e-05	correlated
LOC_Os05g05060	1.95753	0.003201	5.9527	5e-05	correlated
LOC_Os05g07690	1.95128	0.004733	1.74914	5e-05	correlated
LOC_Os08g30970	1.9498	0.025183	1.23176	0.1942	correlated
LOC_Os03g09090	1.94682	3.18e-06	1.9682	5e-05	correlated
LOC_Os03g02100	1.9375	0.000943	1.27693	5e-05	correlated
LOC_Os06g48500	1.87092	0.002735	2.26142	5e-05	correlated
LOC_Os05g48570	1.86038	0.001476	3.456	5e-05	correlated
LOC_Os06g51290	1.85562	8.75e-06	1.80858	5e-05	correlated
LOC_Os02g08490	1.852	0.049961	1.17144	5e-05	correlated
LOC_Os08g40910	1.80443	0.224639	1.80734	5e-05	correlated
LOC_Os03g10830	1.79202	0.030859	1.37879	5e-05	correlated
LOC_Os01g14100	1.78837	2.88e-05	3.11763	5e-05	correlated
LOC_Os12g06340	1.7577	2.59e-05	3.23665	0.14725	correlated
LOC_Os03g62750	1.75637	2.21e-06	1.32752	5e-05	correlated
LOC_Os08g04180	1.7123	0.000846	2.56816	5e-05	correlated
LOC_Os08g04810	1.69152	0.000188	2.59827	5e-05	correlated
LOC_Os05g10754	1.66217	0.005599	1.59807	5e-05	correlated
LOC_Os02g28050	1.66197	0.046706	2.18638	5e-05	correlated
LOC_Os04g36850	1.6609	8.87e-06	1.46577	0.1758	correlated
LOC_Os06g02490	1.65672	9.81e-07	1.7627	5e-05	correlated
LOC_Os06g06050	1.65423	0.000825	1.6355	5e-05	correlated
LOC_Os01g71840	1.64913	0.115096	1.29143	5e-05	correlated
LOC_Os01g08750	1.64837	0.040347	2.04347	5e-05	correlated
LOC_Os10g04610	1.64457	0.045495	1.57955	5e-05	correlated
LOC_Os08g07390	1.62422	0.004854	1.95857	5e-05	correlated
LOC_Os02g51119	1.62058	0.131289	2.05084	5e-05	correlated
LOC_Os03g18030	1.60787	0.096005	1.13452	5e-05	correlated
LOC_Os11g04440	1.60183	0.099836	1.18385	5e-05	correlated
LOC_Os03g09250	1.5982	0.000401	1.34491	5e-05	correlated
LOC_Os09g02814	1.59595	0.144066	1.65108	5e-05	correlated
LOC_Os11g02240	1.59462	0.055432	2.33127	5e-05	correlated
LOC_Os02g04650	1.5898	0.032882	1.7805	5e-05	correlated
LOC_Os01g09280	1.58042	7.4e-05	1.63466	5e-05	correlated
LOC_Os03g01970	1.53038	0.000152	1.12063	5e-05	correlated
LOC_Os11g03720	1.52483	0.015228	1.0823	0.3604	correlated
LOC_Os07g09400	1.51343	5.65e-06	1.06927	5e-05	correlated
LOC_Os01g03050	1.49998	1.1e-06	1.12799	0.12775	correlated
LOC_Os03g03610	1.48398	0.011887	1.53405	5e-05	correlated
LOC_Os07g06870	1.48175	0.063117	1.22832	5e-05	correlated
LOC_Os12g20150	1.4697	4.21e-05	2.70242	5e-05	correlated
LOC_Os10g40020	1.45082	0.003187	2.30072	5e-05	correlated
LOC_Os02g07010	1.44648	0.0001	1.45422	5e-05	correlated
LOC_Os03g05480	1.42798	7.89e-08	1.39974	5e-05	correlated
LOC_Os09g04300	1.4258	0.037875	1.04436	5e-05	correlated
LOC_Os02g04160	1.42507	4.49e-06	2.71001	5e-05	correlated
LOC_Os02g20980	1.41052	0.007952	3.07336	5e-05	correlated
LOC_Os03g36770	1.40792	0.00712	1.33679	5e-05	correlated
LOC_Os03g27030	1.40772	0.127918	3.0988	5e-05	correlated
LOC_Os06g35160	1.407	0.042495	2.12839	5e-05	correlated
LOC_Os08g01350	1.39413	0.001216	1.76204	5e-05	correlated
LOC_Os01g05650	1.39032	3e-05	6.02579	5e-05	correlated
LOC_Os09g08140	1.3897	0.062048	1.31946	5e-05	correlated
LOC_Os03g63740	1.3765	0.001529	1.12337	0.1577	correlated
LOC_Os05g05390	1.37088	0.000656	1.08534	5e-05	correlated
LOC_Os05g05030	1.35912	0.049494	2.35502	5e-05	correlated
LOC_Os04g43410	1.3552	0.124417	1.34576	0.18515	correlated
LOC_Os03g08820	1.35128	1.68e-05	1.93632	5e-05	correlated
LOC_Os05g05210	1.35082	5.52e-09	2.61257	5e-05	correlated
LOC_Os01g01340	1.34857	0.002617	1.86561	5e-05	correlated
LOC_Os05g01310	1.34573	7.02e-06	1.39831	5e-05	correlated
LOC_Os03g31594	1.34215	0.02808	1.87301	5e-05	correlated
LOC_Os02g56880	1.34005	0.000791	2.44386	5e-05	correlated
LOC_Os07g46280	1.33713	0.008406	1.03267	5e-05	correlated
LOC_Os05g04620	1.33227	0.000131	2.07276	5e-05	correlated
LOC_Os09g39680	1.31782	1.11e-06	1.95912	5e-05	correlated
LOC_Os03g04020	1.31225	8.32e-05	1.50801	5e-05	correlated
LOC_Os05g43560	1.31208	1.06e-05	3.45559	5e-05	correlated
LOC_Os05g12300	1.3082	0.001738	1.17696	5e-05	correlated
LOC_Os01g69174	1.30625	0.125649	1.57856	5e-05	correlated
LOC_Os01g03340	1.30428	0.010844	4.00651	5e-05	correlated
LOC_Os08g05630	1.28912	8.76e-07	1.85549	5e-05	correlated
LOC_Os05g01760	1.2773	3.34e-05	1.63233	5e-05	correlated
LOC_Os02g06390	1.27572	0.000503	1.84723	5e-05	correlated
LOC_Os03g27700	1.2659	0.218517	3.228	5e-05	correlated
LOC_Os08g08830	1.26078	5.13e-05	1.48987	5e-05	correlated
LOC_Os06g04330	1.25988	0.033848	1.81354	5e-05	correlated
LOC_Os12g04204	1.22068	0.018448	1.34675	5e-05	correlated
LOC_Os02g10310	1.21895	3.61e-07	2.40115	5e-05	correlated
LOC_Os06g04600	1.21425	6.91e-05	1.29295	5e-05	correlated
LOC_Os11g14300	1.20965	0.000102	1.86594	5e-05	correlated
LOC_Os10g10040	1.19832	0.246517	1.06219	0.05355	correlated
LOC_Os04g57850	1.19658	0.000787	1.13735	0.2395	correlated
LOC_Os09g04790	1.1946	0.000857	2.79084	5e-05	correlated
LOC_Os05g51790	1.19285	0.017531	2.33895	5e-05	correlated
LOC_Os02g05030	1.19222	9.81e-06	1.61248	0.2459	correlated
LOC_Os01g14050	1.19095	2.55e-05	1.91379	5e-05	correlated
LOC_Os12g36900	1.18958	0.025088	1.34802	5e-05	correlated
LOC_Os06g02420	1.18602	0.000104	2.72458	5e-05	correlated
LOC_Os03g63360	1.18538	0.000958	1.23694	5e-05	correlated
LOC_Os05g07860	1.17975	0.000126	2.00231	5e-05	correlated
LOC_Os02g37020	1.17112	5.55e-05	3.18008	5e-05	correlated
LOC_Os11g09830	1.16815	0.290215	1.07055	0.1527	correlated
LOC_Os01g06640	1.16775	0.000386	2.13348	5e-05	correlated
LOC_Os08g01920	1.16	0.006831	1.6886	5e-05	correlated
LOC_Os12g07060	1.15995	0.001911	1.38479	5e-05	correlated
LOC_Os06g04780	1.15113	0.000377	2.33433	5e-05	correlated
LOC_Os01g16870	1.15052	0.00028	1.95315	5e-05	correlated
LOC_Os01g12400	1.149	0.011226	1.38883	5e-05	correlated
LOC_Os02g09840	1.1486	8.71e-07	1.93287	5e-05	correlated
LOC_Os06g03690	1.1365	2.42e-05	1.38986	5e-05	correlated
LOC_Os01g72430	1.13477	0.082885	1.22278	5e-05	correlated
LOC_Os03g16040	1.11563	0.296704	2.9093	5e-05	correlated
LOC_Os07g47250	1.10763	0.039503	1.77046	5e-05	correlated
LOC_Os12g32480	1.10672	0.107053	1.42279	5e-05	correlated
LOC_Os09g32270	1.10438	0.043407	2.50671	5e-05	correlated
LOC_Os01g03510	1.1008	1.25e-09	1.35584	5e-05	correlated
LOC_Os01g12710	1.09697	0.003176	1.21311	5e-05	correlated
LOC_Os01g29830	1.09678	0.009349	1.39391	5e-05	correlated
LOC_Os08g03579	1.09415	0.013466	1.2798	5e-05	correlated
LOC_Os06g10890	1.09058	0.03376	1.12641	5e-05	correlated
LOC_Os05g43840	1.08745	5.8e-05	1.9512	5e-05	correlated
LOC_Os01g03870	1.08335	3.08e-06	3.62497	5e-05	correlated
LOC_Os12g19549	1.08038	0.208591	1.15961	5e-05	correlated
LOC_Os02g06584	1.07837	0.000678	1.16526	5e-05	correlated
LOC_Os08g01410	1.07227	0.00169	1.94731	5e-05	correlated
LOC_Os09g37790	1.06757	0.273098	1.06232	5e-05	correlated
LOC_Os01g64110	1.06255	0.363332	1.49016	5e-05	correlated
LOC_Os03g14120	1.06082	0.249696	3.19208	5e-05	correlated
LOC_Os01g10080	1.05497	0.00154	2.31968	5e-05	correlated
LOC_Os02g20370	1.05165	0.022252	2.32905	5e-05	correlated
LOC_Os03g48260	1.05125	0.002154	3.17852	5e-05	correlated
LOC_Os06g06870	1.04203	0.350405	1.00082	5e-05	correlated
LOC_Os01g06660	1.03865	0.008255	3.3729	5e-05	correlated
LOC_Os12g37980	1.03835	0.000179	1.17163	5e-05	correlated
LOC_Os05g03480	1.03718	0.000355	1.86889	5e-05	correlated
LOC_Os07g35720	1.02758	0.184193	2.22229	5e-05	correlated
LOC_Os08g17294	1.02725	0.000404	1.67196	5e-05	correlated
LOC_Os08g03870	1.02667	4.34e-07	2.41451	5e-05	correlated
LOC_Os02g20970	1.02122	0.000677	1.1611	5e-05	correlated
LOC_Os10g33874	1.02107	0.04904	1.62692	5e-05	correlated
LOC_Os03g63650	1.02035	0.199445	1.16294	5e-05	correlated
LOC_Os09g29404	1.01857	4.27e-05	1.19934	5e-05	correlated
LOC_Os12g22080	1.0141	0.254579	1.5644	5e-05	correlated
LOC_Os08g25864	1.01383	0.004405	3.06427	5e-05	correlated
LOC_Os05g05810	1.01325	0.000816	1.07041	5e-05	correlated
LOC_Os03g03510	1.00887	6.16e-05	2.15309	5e-05	correlated
LOC_Os03g55570	1.00523	0.085565	1.93828	5e-05	correlated
LOC_Os06g01360	1.00335	0.000677	2.3614	5e-05	correlated
LOC_Os06g01200	0.995683	0.051838	1.99803	5e-05	correlated
LOC_Os01g08760	0.994517	0.002873	1.4455	5e-05	correlated
LOC_Os02g16670	0.993717	0.012743	1.68927	5e-05	correlated
LOC_Os02g45110	0.98895	0.000993	1.70737	5e-05	correlated
LOC_Os12g07540	0.983667	0.000244	1.27045	5e-05	correlated
LOC_Os02g07420	0.976283	0.00155	1.5646	5e-05	correlated
LOC_Os03g16550	0.974367	0.145525	1.0421	5e-05	correlated
LOC_Os02g10970	0.966433	0.000978	1.94993	5e-05	correlated
LOC_Os01g12530	0.96365	0.408443	1.03652	5e-05	correlated
LOC_Os01g02200	0.95735	0.000204	2.5583	5e-05	correlated
LOC_Os05g43970	0.95705	0.071063	2.55594	5e-05	correlated
LOC_Os02g05710	0.955983	0.006526	1.00533	5e-05	correlated
LOC_Os01g59090	0.953333	0.003336	2.19763	5e-05	correlated
LOC_Os05g06330	0.950117	0.013128	1.92489	5e-05	correlated
LOC_Os08g01620	0.93575	1.7e-05	1.43323	5e-05	correlated
LOC_Os01g72660	0.930917	0.019541	1.21168	0.0523	correlated
LOC_Os02g05510	0.927483	0.003853	1.56372	5e-05	correlated
LOC_Os07g03240	0.9213	1.24e-05	1.67645	5e-05	correlated
LOC_Os01g63060	0.913417	0.001584	1.70948	5e-05	correlated
LOC_Os05g07050	0.910733	0.001156	1.08967	5e-05	correlated
LOC_Os01g16000	0.9092	0.000521	1.26625	5e-05	correlated
LOC_Os05g04360	0.9064	0.001924	1.01989	5e-05	correlated
LOC_Os02g13600	0.90425	0.026978	1.58511	5e-05	correlated
LOC_Os01g26060	0.89745	0.372017	2.861	5e-05	correlated
LOC_Os05g03780	0.896783	1.4e-05	1.97176	5e-05	correlated
LOC_Os02g09150	0.8952	0.001281	1.32689	5e-05	correlated
LOC_Os05g10570	0.893633	0.542699	1.80872	5e-05	correlated
LOC_Os08g01040	0.893333	0.044119	1.22896	5e-05	correlated
LOC_Os01g01450	0.8902	0.00029	2.60223	5e-05	correlated
LOC_Os12g42980	0.88995	0.014783	1.47704	5e-05	correlated
LOC_Os03g07130	0.888283	2.15e-07	1.67478	5e-05	correlated
LOC_Os07g49540	0.88745	0.08599	2.9246	5e-05	correlated
LOC_Os01g09300	0.8835	0.005671	2.41987	5e-05	correlated
LOC_Os06g09570	0.8691	0.017208	1.49115	5e-05	correlated
LOC_Os05g04150	0.863967	0.0775	1.41724	5e-05	correlated
LOC_Os07g32230	0.8632	4.96e-05	1.10898	5e-05	correlated
LOC_Os05g34560	0.862283	0.330119	1.24402	5e-05	correlated
LOC_Os08g32990	0.858383	0.015488	1.35185	5e-05	correlated
LOC_Os03g04520	0.855417	0.002764	1.71587	5e-05	correlated
LOC_Os09g21900	0.853117	0.383614	1.21681	0.09315	correlated
LOC_Os05g05220	0.8513	0.002735	1.11648	5e-05	correlated
LOC_Os04g01590	0.849483	0.009458	2.5367	5e-05	correlated
LOC_Os02g10090	0.845533	0.003872	1.51847	5e-05	correlated
LOC_Os01g55490	0.839783	0.020972	1.3619	5e-05	correlated
LOC_Os07g49510	0.839467	0.303968	2.78896	5e-05	correlated
LOC_Os03g04140	0.837633	0.000122	1.10935	5e-05	correlated
LOC_Os06g08110	0.83475	2.59e-05	1.55254	5e-05	correlated
LOC_Os03g07994	0.83445	0.000227	1.0326	0.72665	correlated
LOC_Os01g60200	0.831883	0.000295	1.81578	5e-05	correlated
LOC_Os10g02980	0.831867	0.013682	1.07244	5e-05	correlated
LOC_Os08g17600	0.826067	5.85e-05	1.34405	5e-05	correlated
LOC_Os04g44620	0.822667	0.264155	3.58665	5e-05	correlated
LOC_Os06g12400	0.819133	0.035525	1.8197	5e-05	correlated
LOC_Os06g49920	0.81825	0.477487	1.30996	5e-05	correlated
LOC_Os12g06020	0.8163	5.76e-05	1.06096	5e-05	correlated
LOC_Os01g16430	0.815783	6.23e-06	1.80662	5e-05	correlated
LOC_Os02g48950	0.8127	0.028131	1.11186	5e-05	correlated
LOC_Os06g10280	0.812267	0.004266	1.84647	5e-05	correlated
LOC_Os11g02660	0.810067	0.089342	1.7637	5e-05	correlated
LOC_Os08g41420	0.805767	4.24e-05	2.46694	5e-05	correlated
LOC_Os01g42830	0.79855	0.143581	1.41105	5e-05	correlated
LOC_Os02g51180	0.796617	0.026711	1.78735	5e-05	correlated
LOC_Os05g12140	0.796217	0.162975	1.24205	5e-05	correlated
LOC_Os06g10620	0.794983	4.28e-06	1.15034	5e-05	correlated
LOC_Os12g13300	0.792283	0.157121	1.29561	5e-05	correlated
LOC_Os05g05950	0.7908	0.001284	1.48105	5e-05	correlated
LOC_Os10g42210	0.7881	0.236328	1.5464	5e-05	correlated
LOC_Os01g09430	0.784367	0.001113	2.22811	5e-05	correlated
LOC_Os12g33230	0.779583	0.389057	1.48248	5e-05	correlated
LOC_Os11g13800	0.778533	0.000232	1.317	5e-05	correlated
LOC_Os01g05130	0.776267	0.013131	1.32848	5e-05	correlated
LOC_Os02g05660	0.775267	0.026007	1.33119	5e-05	correlated
LOC_Os05g34580	0.77355	0.442302	1.35704	5e-05	correlated
LOC_Os10g05230	0.7734	0.006048	1.76812	5e-05	correlated
LOC_Os05g43680	0.772917	0.000808	1.52168	5e-05	correlated
LOC_Os05g28990	0.770267	0.368057	1.22341	5e-05	correlated
LOC_Os02g27830	0.768567	0.513079	1.79344	5e-05	correlated
LOC_Os06g23800	0.76715	0.386256	2.34811	5e-05	correlated
LOC_Os02g05310	0.760633	1.52e-05	1.15267	0.06465	correlated
LOC_Os01g12670	0.75645	0.027023	1.42873	5e-05	correlated
LOC_Os03g19340	0.7498	0.001293	2.2403	5e-05	correlated
LOC_Os09g02700	0.746017	7.26e-08	1.75144	5e-05	correlated
LOC_Os05g32580	0.734883	0.000239	1.40482	5e-05	correlated
LOC_Os02g53050	0.73	0.09111	1.07181	5e-05	correlated
LOC_Os05g39800	0.72955	0.016199	6.53869	5e-05	correlated
LOC_Os03g38190	0.728517	0.475956	1.66937	5e-05	correlated
LOC_Os08g06230	0.727967	0.016646	1.00308	0.25305	correlated
LOC_Os08g41380	0.716517	0.025805	1.39733	5e-05	correlated
LOC_Os06g47120	0.709417	0.418947	1.61313	5e-05	correlated
LOC_Os01g15120	0.706033	0.003401	1.74122	5e-05	correlated
LOC_Os07g01020	0.703583	0.003225	1.23358	5e-05	correlated
LOC_Os09g26620	0.702	0.020896	2.62438	5e-05	correlated
LOC_Os04g20220	0.700717	0.007825	4.0175	5e-05	correlated
LOC_Os05g43440	0.699633	0.192604	1.14559	5e-05	correlated
LOC_Os08g09250	0.697867	5.42e-05	2.36896	5e-05	correlated
LOC_Os05g04180	0.69735	0.005323	1.34568	5e-05	correlated
LOC_Os01g55100	0.696867	0.381053	6.04918	5e-05	correlated
LOC_Os10g34420	0.689267	0.000332	1.01919	5e-05	correlated
LOC_Os04g31210	0.672733	0.000689	1.4344	5e-05	correlated
LOC_Os07g02290	0.672417	0.27566	1.12259	5e-05	correlated
LOC_Os06g12580	0.672167	0.00218	1.30302	5e-05	correlated
LOC_Os01g51634	0.669367	0.025096	1.22926	5e-05	correlated
LOC_Os04g33790	0.669283	0.392099	4.61974	5e-05	correlated
LOC_Os10g39470	0.661867	0.06751	3.05608	5e-05	correlated
LOC_Os03g64110	0.66065	0.005809	2.05422	5e-05	correlated
LOC_Os02g02990	0.660167	0.0009	1.21793	5e-05	correlated
LOC_Os09g28060	0.659717	0.000901	1.45212	5e-05	correlated
LOC_Os07g06940	0.658767	0.023506	1.29987	5e-05	correlated
LOC_Os05g33810	0.654617	3.43e-05	1.17655	5e-05	correlated
LOC_Os07g48560	0.652417	0.048718	1.08652	5e-05	correlated
LOC_Os01g11960	0.652133	0.00192	1.73074	5e-05	correlated
LOC_Os01g14950	0.6496	0.00021	1.17884	5e-05	correlated
LOC_Os03g52794	0.648767	0.035766	1.88396	5e-05	correlated
LOC_Os08g02690	0.644267	0.040735	1.25758	5e-05	correlated
LOC_Os08g03380	0.642217	0.000242	1.01619	0.13305	correlated
LOC_Os10g30990	0.6419	0.434275	2.2989	5e-05	correlated
LOC_Os01g42640	0.6397	0.040295	1.30376	5e-05	correlated
LOC_Os03g04450	0.638917	0.000633	1.64995	5e-05	correlated
LOC_Os01g09460	0.6331	0.017445	1.35378	5e-05	correlated
LOC_Os09g35910	0.63225	0.001762	3.48978	5e-05	correlated
LOC_Os12g12900	0.631833	0.291771	1.31646	5e-05	correlated
LOC_Os01g45770	0.63005	0.501562	1.02257	0.51255	correlated
LOC_Os04g52660	0.629733	0.381387	1.77681	5e-05	correlated
LOC_Os12g43370	0.626283	0.003329	1.54023	5e-05	correlated
LOC_Os07g08880	0.625717	0.052264	3.02861	0.18225	correlated
LOC_Os08g43370	0.624483	0.003321	3.27826	5e-05	correlated
LOC_Os02g44740	0.623633	0.37661	1.9012	5e-05	correlated
LOC_Os07g40730	0.623417	0.450097	1.10849	5e-05	correlated
LOC_Os07g02090	0.622817	0.000912	1.27405	5e-05	correlated
LOC_Os05g05230	0.622717	0.001033	1.09941	5e-05	correlated
LOC_Os06g07540	0.61925	0.001883	1.33305	5e-05	correlated
LOC_Os02g36220	0.61915	0.321652	2.48094	5e-05	correlated
LOC_Os08g05510	0.617867	0.014863	1.54254	5e-05	correlated
LOC_Os08g41410	0.61755	0.490767	2.24187	5e-05	correlated
LOC_Os02g01740	0.611117	0.016579	1.1932	5e-05	correlated
LOC_Os03g04440	0.60895	0.003282	1.37992	0.1476	correlated
LOC_Os12g06330	0.607833	0.010439	1.08052	5e-05	correlated
LOC_Os01g03110	0.607467	0.151365	1.24805	5e-05	correlated
LOC_Os01g02020	0.606017	0.002559	1.81914	5e-05	correlated
LOC_Os11g40120	0.597867	0.408436	1.97327	5e-05	correlated
LOC_Os08g01930	0.596967	0.060482	1.23498	5e-05	correlated
LOC_Os08g34280	0.592367	0.043503	1.48464	5e-05	correlated
LOC_Os02g10070	0.587217	0.002991	1.28556	5e-05	correlated
LOC_Os08g18110	0.584933	3.38e-06	1.58137	5e-05	correlated
LOC_Os03g62610	0.5843	0.059742	1.54973	5e-05	correlated
LOC_Os08g29950	0.583067	0.418939	1.30064	5e-05	correlated
LOC_Os08g09860	0.581567	0.631934	1.03973	5e-05	correlated
LOC_Os05g04700	0.573917	1.06e-05	2.32223	5e-05	correlated
LOC_Os03g04600	0.573567	0.010618	1.42175	5e-05	correlated
LOC_Os01g16180	0.571983	0.00415	1.04607	5e-05	correlated
LOC_Os03g60180	0.5695	0.361154	1.36615	5e-05	correlated
LOC_Os01g65590	0.567417	0.545947	1.51416	5e-05	correlated
LOC_Os05g04630	0.565233	0.000145	1.42939	5e-05	correlated
LOC_Os02g03260	0.565233	5.96e-05	1.064	5e-05	correlated
LOC_Os02g09780	0.560317	0.000202	1.82163	5e-05	correlated
LOC_Os02g10600	0.558567	0.066421	1.92041	5e-05	correlated
LOC_Os04g32950	0.555283	0.070748	1.52905	5e-05	correlated
LOC_Os04g49530	0.5523	0.042237	1.48981	5e-05	correlated
LOC_Os05g46490	0.5516	0.001785	1.02324	0.1053	correlated
LOC_Os10g36000	0.54435	0.070766	1.58618	5e-05	correlated
LOC_Os01g51720	0.54155	0.484022	1.757	5e-05	correlated
LOC_Os05g46090	0.541217	0.351245	1.57845	5e-05	correlated
LOC_Os10g10990	0.539833	0.006437	3.35271	5e-05	correlated
LOC_Os03g57330	0.537133	0.204408	2.89333	5e-05	correlated
LOC_Os08g39030	0.537083	0.634913	2.4712	5e-05	correlated
LOC_Os06g44790	0.5365	0.451686	1.17484	5e-05	correlated
LOC_Os10g33855	0.535417	0.003672	1.17179	5e-05	correlated
LOC_Os05g36070	0.533517	0.060787	1.75981	5e-05	correlated
LOC_Os09g27620	0.531533	0.495472	1.36977	5e-05	correlated
LOC_Os04g45690	0.52855	0.258706	1.61583	5e-05	correlated
LOC_Os12g36950	0.522833	0.059646	2.93288	5e-05	correlated
LOC_Os04g40300	0.522533	0.002645	3.91266	5e-05	correlated
LOC_Os03g05420	0.520117	0.062732	1.12924	5e-05	correlated
LOC_Os01g13730	0.518433	0.009489	1.29952	5e-05	correlated
LOC_Os03g38990	0.517983	0.026213	1.02034	5e-05	correlated
LOC_Os06g04020	0.51615	0.000263	1.31427	5e-05	correlated
LOC_Os01g67590	0.51565	0.060625	3.16596	5e-05	correlated
LOC_Os02g54770	0.504533	0.019043	1.0875	5e-05	correlated
LOC_Os08g03290	0.502167	0.000341	2.1439	5e-05	correlated
LOC_Os01g15260	0.5015	0.11192	2.74482	5e-05	correlated
LOC_Os01g09620	0.50095	0.008435	2.67509	5e-05	correlated
LOC_Os08g01360	0.494767	0.006544	1.341	0.1832	not correlated
LOC_Os02g14780	0.491183	5.61e-05	1.39478	5e-05	not correlated
LOC_Os06g06760	0.49065	0.008283	2.9809	5e-05	not correlated
LOC_Os03g45400	0.489167	0.120869	1.78043	5e-05	not correlated
LOC_Os03g49840	0.488383	0.376044	1.28276	5e-05	not correlated
LOC_Os03g03390	0.487783	0.001222	1.33389	5e-05	not correlated
LOC_Os05g11770	0.480883	0.021784	1.14526	5e-05	not correlated
LOC_Os01g16010	0.480367	0.063371	1.29889	5e-05	not correlated
LOC_Os06g04820	0.474667	0.001036	1.03326	5e-05	not correlated
LOC_Os03g57149	0.474033	0.513768	1.39406	5e-05	not correlated
LOC_Os03g62400	0.471867	0.438575	2.088	5e-05	not correlated
LOC_Os10g29300	0.465917	0.204225	1.12562	5e-05	not correlated
LOC_Os11g02320	0.461217	0.00369	1.05775	5e-05	not correlated
LOC_Os02g45980	0.459067	0.40038	1.76113	5e-05	not correlated
LOC_Os11g36820	0.458217	0.480881	3.29492	5e-05	not correlated
LOC_Os01g56490	0.45595	0.012687	1.38309	5e-05	not correlated
LOC_Os12g15520	0.444667	0.178165	1.91466	5e-05	not correlated
LOC_Os01g73750	0.441433	0.047345	1.06637	5e-05	not correlated
LOC_Os11g01875	0.44125	0.015572	1.74537	5e-05	not correlated
LOC_Os03g07260	0.44065	0.584825	2.10014	5e-05	not correlated
LOC_Os03g04400	0.435567	0.07431	1.22092	0.0606	not correlated
LOC_Os03g17570	0.430567	0.113192	3.16261	5e-05	not correlated
LOC_Os01g07760	0.430317	0.000566	1.54899	5e-05	not correlated
LOC_Os09g01640	0.430217	3.26e-05	1.33374	5e-05	not correlated
LOC_Os12g42660	0.428983	0.533454	2.66869	5e-05	not correlated
LOC_Os02g15310	0.427	0.025526	1.0241	0.12045	not correlated
LOC_Os11g02460	0.423733	0.101627	1.11521	5e-05	not correlated
LOC_Os03g62200	0.420583	0.155116	3.01771	5e-05	not correlated
LOC_Os02g33750	0.418317	0.722136	1.77319	5e-05	not correlated
LOC_Os01g08830	0.41795	0.047703	1.02227	5e-05	not correlated
LOC_Os06g48940	0.417583	0.443722	2.73022	5e-05	not correlated
LOC_Os05g49590	0.416117	0.027591	1.47039	5e-05	not correlated
LOC_Os01g08850	0.412633	0.48098	2.77009	5e-05	not correlated
LOC_Os06g07820	0.406667	0.008053	1.37187	5e-05	not correlated
LOC_Os09g03620	0.403333	0.013633	1.13401	5e-05	not correlated
LOC_Os02g51310	0.400983	0.092095	1.52381	5e-05	not correlated
LOC_Os09g02270	0.39805	0.43308	4.13902	5e-05	not correlated
LOC_Os04g25740	0.3978	0.660049	1.24303	5e-05	not correlated
LOC_Os08g33076	0.39405	0.006004	4.61274	5e-05	not correlated
LOC_Os05g29020	0.392683	0.131213	1.06372	0.2189	not correlated
LOC_Os07g28120	0.392633	0.261422	1.59438	5e-05	not correlated
LOC_Os02g33860	0.38945	0.010263	3.05469	5e-05	not correlated
LOC_Os01g01790	0.386683	0.157019	1.6544	5e-05	not correlated
LOC_Os11g29900	0.386267	0.076852	1.13404	5e-05	not correlated
LOC_Os03g42820	0.380217	0.043212	3.87848	5e-05	not correlated
LOC_Os04g39950	0.379567	0.180446	1.58636	5e-05	not correlated
LOC_Os12g42410	0.378567	0.50313	1.71107	5e-05	not correlated
LOC_Os07g42300	0.377717	0.018537	1.2542	5e-05	not correlated
LOC_Os05g02050	0.3696	0.127225	1.58333	0.13115	not correlated
LOC_Os06g11790	0.3675	0.028856	2.23328	5e-05	not correlated
LOC_Os03g05330	0.367067	0.037818	1.60995	5e-05	not correlated
LOC_Os03g22780	0.353633	0.123154	1.14208	5e-05	not correlated
LOC_Os03g12236	0.352883	0.215195	2.16607	5e-05	not correlated
LOC_Os03g04500	0.350183	0.00563	1.1223	5e-05	not correlated
LOC_Os06g29800	0.3472	0.577568	1.14428	5e-05	not correlated
LOC_Os08g07960	0.346367	0.005357	1.10246	5e-05	not correlated
LOC_Os12g18640	0.337517	0.146592	1.24594	5e-05	not correlated
LOC_Os11g03020	0.331633	0.4803	2.74315	5e-05	not correlated
LOC_Os02g57690	0.326283	0.005481	1.28322	0.1629	not correlated
LOC_Os12g38480	0.324533	0.287556	1.13965	5e-05	not correlated
LOC_Os09g24260	0.324083	0.078724	1.13459	0.0623	not correlated
LOC_Os11g06080	0.319417	0.564154	2.33356	5e-05	not correlated
LOC_Os02g10840	0.319117	0.013197	1.32015	5e-05	not correlated
LOC_Os03g12879	0.317633	0.704749	1.67468	5e-05	not correlated
LOC_Os11g41140	0.31695	0.161257	3.37639	5e-05	not correlated
LOC_Os05g38190	0.3167	0.341796	1.35167	5e-05	not correlated
LOC_Os02g56270	0.305317	0.182857	2.0762	5e-05	not correlated
LOC_Os03g26820	0.298133	0.090035	5.20297	5e-05	not correlated
LOC_Os03g57300	0.295933	0.366109	3.98225	5e-05	not correlated
LOC_Os04g58690	0.28925	0.396014	2.70655	5e-05	not correlated
LOC_Os03g17580	0.2871	0.100594	1.01301	5e-05	not correlated
LOC_Os05g49180	0.285983	0.08866	1.86715	5e-05	not correlated
LOC_Os04g53200	0.281417	0.040693	2.32099	5e-05	not correlated
LOC_Os10g32760	0.280517	0.585358	1.12497	5e-05	not correlated
LOC_Os11g36130	0.277133	0.749913	1.32612	5e-05	not correlated
LOC_Os03g59310	0.273833	0.004981	2.26653	0.1674	not correlated
LOC_Os06g41920	0.2709	0.804014	1.42703	5e-05	not correlated
LOC_Os12g07950	0.2691	0.41231	2.41363	5e-05	not correlated
LOC_Os03g08390	0.268833	0.247774	1.29541	5e-05	not correlated
LOC_Os03g21600	0.2646	0.220603	1.95426	5e-05	not correlated
LOC_Os08g02060	0.254333	0.112374	1.20877	5e-05	not correlated
LOC_Os05g47446	0.244333	0.278073	1.13282	5e-05	not correlated
LOC_Os03g22210	0.243983	0.647516	1.78925	5e-05	not correlated
LOC_Os08g42950	0.24285	0.192039	1.16886	5e-05	not correlated
LOC_Os03g11350	0.2388	0.642748	1.93753	5e-05	not correlated
LOC_Os03g22190	0.23835	0.147166	7.8288	5e-05	not correlated
LOC_Os12g01930	0.2327	0.12036	2.18464	5e-05	not correlated
LOC_Os11g37780	0.227233	0.786543	1.34058	0.1667	not correlated
LOC_Os08g06240	0.225783	0.060959	1.63312	5e-05	not correlated
LOC_Os01g07376	0.224383	0.202194	1.28699	5e-05	not correlated
LOC_Os04g33620	0.224	0.588266	1.06636	0.21055	not correlated
LOC_Os01g50290	0.21985	0.457653	2.04892	5e-05	not correlated
LOC_Os04g46780	0.215017	0.531674	2.29936	5e-05	not correlated
LOC_Os09g08000	0.213583	0.860516	1.3252	5e-05	not correlated
LOC_Os03g19590	0.213	0.483324	2.07957	5e-05	not correlated
LOC_Os03g62388	0.2106	0.726408	1.36191	5e-05	not correlated
LOC_Os12g28210	0.20795	0.82489	1.22887	5e-05	not correlated
LOC_Os01g69050	0.2037	0.232858	2.01701	5e-05	not correlated
LOC_Os04g51500	0.203583	0.404478	1.36238	0.07405	not correlated
LOC_Os02g51280	0.200733	0.551069	1.19427	0.19865	not correlated
LOC_Os01g24780	0.200417	0.83631	1.31001	5e-05	not correlated
LOC_Os01g59940	0.1991	0.835128	1.69577	5e-05	not correlated
LOC_Os06g41020	0.1908	0.569485	1.18682	5e-05	not correlated
LOC_Os05g02754	0.18705	0.807518	1.56314	5e-05	not correlated
LOC_Os01g63220	0.186967	0.703252	4.61143	5e-05	not correlated
LOC_Os05g32730	0.18385	0.449309	2.02513	5e-05	not correlated
LOC_Os11g01490	0.18225	0.766761	1.64615	5e-05	not correlated
LOC_Os01g67770	0.1804	0.518425	1.44903	5e-05	not correlated
LOC_Os03g59740	0.1781	0.013621	4.37258	5e-05	not correlated
LOC_Os01g01950	0.1763	0.782467	1.3117	0.38405	not correlated
LOC_Os06g50030	0.16835	0.231506	1.07638	5e-05	not correlated
LOC_Os05g50480	0.16655	0.322317	1.17434	5e-05	not correlated
LOC_Os04g43740	0.164983	0.602375	2.57724	5e-05	not correlated
LOC_Os11g36790	0.163583	0.524576	2.51234	5e-05	not correlated
LOC_Os03g15990	0.163217	0.523678	2.55283	5e-05	not correlated
LOC_Os08g24310	0.1544	0.869321	1.77879	5e-05	not correlated
LOC_Os05g36910	0.153733	0.234912	1.55424	5e-05	not correlated
LOC_Os01g46932	0.152683	0.498101	1.83583	5e-05	not correlated
LOC_Os05g10810	0.146967	0.181519	1.14307	5e-05	not correlated
LOC_Os01g49290	0.1431	0.251547	1.0677	5e-05	not correlated
LOC_Os05g33230	0.142583	0.551575	3.23351	5e-05	not correlated
LOC_Os02g48320	0.140733	0.622682	1.06416	0.64205	not correlated
LOC_Os01g15979	0.140167	0.545378	1.39494	5e-05	not correlated
LOC_Os05g09500	0.1357	0.761888	1.88285	5e-05	not correlated
LOC_Os01g40370	0.13105	0.574823	1.97792	5e-05	not correlated
LOC_Os10g40890	0.125983	0.867939	1.55059	5e-05	not correlated
LOC_Os09g38768	0.123533	0.702046	1.89208	5e-05	not correlated
LOC_Os08g39220	0.112783	0.835367	1.25368	5e-05	not correlated
LOC_Os03g49800	0.109967	0.471904	1.51586	5e-05	not correlated
LOC_Os07g41210	0.107983	0.859761	1.51783	5e-05	not correlated
LOC_Os02g56190	0.105467	0.641067	1.90607	5e-05	not correlated
LOC_Os05g30210	0.0992	0.779918	1.43358	5e-05	not correlated
LOC_Os01g15860	0.096717	0.688791	1.63225	5e-05	not correlated
LOC_Os10g26130	0.095	0.388438	1.6726	5e-05	not correlated
LOC_Os10g33440	0.093783	0.856548	3.53925	5e-05	not correlated
LOC_Os10g42410	0.092467	0.699586	4.80287	5e-05	not correlated
LOC_Os08g19310	0.088267	0.682587	1.0233	5e-05	not correlated
LOC_Os05g45890	0.087417	0.593828	2.28704	5e-05	not correlated
LOC_Os02g39350	0.087	0.701275	1.39467	5e-05	not correlated
LOC_Os10g22700	0.083867	0.762052	1.72333	5e-05	not correlated
LOC_Os01g48270	0.081617	0.42862	4.44697	5e-05	not correlated
LOC_Os02g54090	0.081217	0.531855	1.61608	5e-05	not correlated
LOC_Os03g41540	0.077867	0.901888	1.12533	5e-05	not correlated
LOC_Os08g38740	0.074033	0.863452	1.15851	5e-05	not correlated
LOC_Os02g19220	0.073317	0.397882	1.53345	5e-05	not correlated
LOC_Os03g61630	0.06715	0.645356	2.37997	5e-05	not correlated
LOC_Os05g28810	0.066633	0.932038	3.01121	5e-05	not correlated
LOC_Os07g34340	0.06655	0.951826	1.34276	5e-05	not correlated
LOC_Os05g01240	0.065033	0.784005	1.04886	5e-05	not correlated
LOC_Os01g65480	0.064567	0.950306	1.1288	5e-05	not correlated
LOC_Os04g35970	0.063217	0.934604	1.51251	5e-05	not correlated
LOC_Os04g41830	0.05615	0.769422	1.38475	5e-05	not correlated
LOC_Os07g12600	0.054417	0.832869	1.32157	5e-05	not correlated
LOC_Os10g32920	0.0541	0.596446	1.2028	0.13	not correlated
LOC_Os01g53840	0.053167	0.817518	1.55697	5e-05	not correlated
LOC_Os02g35910	0.04795	0.679138	1.56066	5e-05	not correlated
LOC_Os01g69850	0.04075	0.740012	1.26949	5e-05	not correlated
LOC_Os03g30150	0.040617	0.955848	2.00639	5e-05	not correlated
LOC_Os11g05990	0.040033	0.854331	1.45652	0.08085	not correlated
LOC_Os07g08750	0.039317	0.91957	1.22778	5e-05	not correlated
LOC_Os01g10530	0.0372	0.938379	1.15933	5e-05	not correlated
LOC_Os03g31090	0.037117	0.671127	2.29127	5e-05	not correlated
LOC_Os01g70630	0.0335	0.975701	2.34977	5e-05	not correlated
LOC_Os06g29310	0.029817	0.849203	1.23513	5e-05	not correlated
LOC_Os12g36820	0.0259	0.96345	2.07534	5e-05	not correlated
LOC_Os02g51440	0.024217	0.975738	1.51007	0.12255	not correlated
LOC_Os07g40620	0.023117	0.917965	1.25024	5e-05	not correlated
LOC_Os02g47930	0.0181	0.929555	1.41428	5e-05	not correlated
LOC_Os03g52750	0.010267	0.959344	1.31638	5e-05	not correlated
LOC_Os03g42480	0.0052	0.977444	1.09832	5e-05	not correlated
LOC_Os02g52744	0.001033	0.99532	1.27943	0.15185	not correlated
LOC_Os04g41030	-5e-05	0.999685	1.52309	5e-05	not correlated
LOC_Os03g18360	-0.00123	0.995564	2.00039	5e-05	not correlated
LOC_Os08g25060	-0.00255	0.989001	1.04728	5e-05	not correlated
LOC_Os12g43700	-0.00323	0.996592	2.39847	5e-05	not correlated
LOC_Os10g38800	-0.00448	0.989127	3.80404	5e-05	not correlated
LOC_Os01g52400	-0.00797	0.968339	1.5229	0.66865	not correlated
LOC_Os03g47949	-0.01413	0.923704	1.03894	0.0559	not correlated
LOC_Os06g12520	-0.01645	0.987019	1.10373	5e-05	not correlated
LOC_Os08g42540	-0.0227	0.85854	1.32108	5e-05	not correlated
LOC_Os03g21270	-0.0298	0.915427	1.23639	5e-05	not correlated
LOC_Os03g16500	-0.03	0.977915	1.32781	5e-05	not correlated
LOC_Os05g32680	-0.03328	0.908492	1.09591	5e-05	not correlated
LOC_Os05g46210	-0.03977	0.758342	4.06486	5e-05	not correlated
LOC_Os03g63770	-0.04145	0.909084	1.94403	5e-05	not correlated
LOC_Os03g03340	-0.0416	0.951567	2.49365	5e-05	not correlated
LOC_Os01g39380	-0.04923	0.711593	1.05773	5e-05	not correlated
LOC_Os04g24530	-0.0501	0.780104	1.926	5e-05	not correlated
LOC_Os10g20860	-0.05408	0.929803	1.16464	0.07425	not correlated
LOC_Os05g43450	-0.05555	0.781148	1.09842	5e-05	not correlated
LOC_Os05g44210	-0.05895	0.834387	1.06081	5e-05	not correlated
LOC_Os03g21080	-0.0597	0.699043	5.1086	5e-05	not correlated
LOC_Os10g35250	-0.0697	0.589834	2.05229	5e-05	not correlated
LOC_Os05g48620	-0.073	0.735395	3.72345	5e-05	not correlated
LOC_Os05g15930	-0.07433	0.88118	3.9201	5e-05	not correlated
LOC_Os02g34240	-0.07572	0.885357	2.72604	5e-05	not correlated
LOC_Os03g15540	-0.0788	0.588691	1.17056	5e-05	not correlated
LOC_Os11g10540	-0.08145	0.830561	1.46471	5e-05	not correlated
LOC_Os04g57540	-0.0822	0.659291	2.34961	5e-05	not correlated
LOC_Os04g33810	-0.08353	0.649365	2.04515	5e-05	not correlated
LOC_Os06g04970	-0.08508	0.759411	1.71555	5e-05	not correlated
LOC_Os03g24900	-0.08793	0.326248	2.43859	5e-05	not correlated
LOC_Os11g04920	-0.0907	0.744331	1.0278	5e-05	not correlated
LOC_Os10g40810	-0.09448	0.888986	1.10643	0.05835	not correlated
LOC_Os02g43480	-0.09703	0.570996	1.50898	5e-05	not correlated
LOC_Os06g42110	-0.10682	0.739551	1.09861	5e-05	not correlated
LOC_Os07g10170	-0.1131	0.843783	2.4578	5e-05	not correlated
LOC_Os03g18040	-0.11738	0.855275	1.08169	0.1835	not correlated
LOC_Os04g35420	-0.1174	0.801967	1.13261	0.0852	not correlated
LOC_Os07g42260	-0.11742	0.738503	2.91001	5e-05	not correlated
LOC_Os09g26800	-0.11773	0.536972	1.56735	5e-05	not correlated
LOC_Os03g17810	-0.11943	0.810296	2.30671	5e-05	not correlated
LOC_Os03g45230	-0.12978	0.869854	1.19797	5e-05	not correlated
LOC_Os06g51029	-0.13052	0.233032	1.63404	5e-05	not correlated
LOC_Os05g31780	-0.1317	0.469368	1.00489	0.33915	not correlated
LOC_Os12g41670	-0.13468	0.714266	3.16303	5e-05	not correlated
LOC_Os01g50080	-0.13825	0.782941	1.93789	5e-05	not correlated
LOC_Os02g45130	-0.14143	0.270397	1.3009	5e-05	not correlated
LOC_Os02g46130	-0.14388	0.179315	2.7128	5e-05	not correlated
LOC_Os05g11120	-0.14523	0.888495	1.3778	5e-05	not correlated
LOC_Os03g59340	-0.14643	0.867089	2.01717	5e-05	not correlated
LOC_Os04g58600	-0.14703	0.694841	1.10006	5e-05	not correlated
LOC_Os12g04880	-0.15318	0.899941	1.63017	5e-05	not correlated
LOC_Os04g49580	-0.15622	0.670657	2.06901	5e-05	not correlated
LOC_Os03g56020	-0.1577	0.859847	1.60376	0.2106	not correlated
LOC_Os02g39280	-0.15902	0.482266	2.00184	5e-05	not correlated
LOC_Os06g47300	-0.1591	0.244481	1.03412	5e-05	not correlated
LOC_Os12g42160	-0.16698	0.835158	1.02649	5e-05	not correlated
LOC_Os03g64030	-0.17047	0.867823	1.78294	5e-05	not correlated
LOC_Os06g43140	-0.17128	0.302977	1.16299	0.17355	not correlated
LOC_Os01g64470	-0.17473	0.805055	2.43292	5e-05	not correlated
LOC_Os03g60600	-0.18108	0.029092	2.31079	5e-05	not correlated
LOC_Os12g24240	-0.18193	0.526758	1.75071	5e-05	not correlated
LOC_Os02g43840	-0.18348	0.664197	1.52566	5e-05	not correlated
LOC_Os02g55950	-0.18882	0.351	1.38372	5e-05	not correlated
LOC_Os02g50430	-0.19682	0.541854	1.08824	0.2019	not correlated
LOC_Os10g42724	-0.2024	0.236106	1.79799	5e-05	not correlated
LOC_Os06g51520	-0.20375	0.572399	1.42289	5e-05	not correlated
LOC_Os01g49154	-0.20552	0.69446	1.91348	5e-05	not correlated
LOC_Os03g13830	-0.20658	0.552301	1.52423	5e-05	not correlated
LOC_Os09g20284	-0.21005	0.723904	1.53509	0.0517	not correlated
LOC_Os03g21820	-0.21268	0.627709	1.32758	5e-05	not correlated
LOC_Os02g53570	-0.21347	0.851969	1.41347	5e-05	not correlated
LOC_Os01g04630	-0.21477	0.745999	1.42712	5e-05	not correlated
LOC_Os03g21050	-0.21987	0.662767	1.92273	5e-05	not correlated
LOC_Os09g26554	-0.22405	0.779673	1.5517	5e-05	not correlated
LOC_Os03g53790	-0.2243	0.755943	1.76342	0.08575	not correlated
LOC_Os07g07080	-0.22728	0.24543	1.89401	5e-05	not correlated
LOC_Os03g55874	-0.23995	0.632748	1.31422	5e-05	not correlated
LOC_Os02g15580	-0.2413	0.683412	1.72116	5e-05	not correlated
LOC_Os05g32390	-0.25098	0.062262	2.16953	5e-05	not correlated
LOC_Os05g51820	-0.25902	0.344042	3.19325	5e-05	not correlated
LOC_Os03g61900	-0.26233	0.392401	1.81688	5e-05	not correlated
LOC_Os03g33480	-0.26343	0.806833	1.21094	5e-05	not correlated
LOC_Os01g48339	-0.264	0.747638	1.03745	5e-05	not correlated
LOC_Os02g52060	-0.26543	0.307013	1.29961	5e-05	not correlated
LOC_Os03g11580	-0.26697	0.020918	1.76242	5e-05	not correlated
LOC_Os01g04190	-0.26713	0.217251	1.14891	5e-05	not correlated
LOC_Os07g44280	-0.27628	0.498286	1.97164	5e-05	not correlated
LOC_Os08g40270	-0.27783	0.28998	1.02028	0.0518	not correlated
LOC_Os06g34900	-0.27918	0.491141	1.49075	5e-05	not correlated
LOC_Os03g54230	-0.28112	0.417053	1.01853	0.47275	not correlated
LOC_Os02g54160	-0.28623	0.003118	1.35085	5e-05	not correlated
LOC_Os01g74280	-0.2866	0.080538	1.32212	5e-05	not correlated
LOC_Os02g14110	-0.28925	0.316195	1.12058	5e-05	not correlated
LOC_Os01g63180	-0.29262	0.400605	1.85586	5e-05	not correlated
LOC_Os07g44660	-0.29348	0.009512	3.35742	5e-05	not correlated
LOC_Os01g63720	-0.29475	0.766763	1.15708	0.67255	not correlated
LOC_Os08g44560	-0.29653	0.25409	1.39008	0.42235	not correlated
LOC_Os04g46440	-0.30003	0.191473	1.7394	5e-05	not correlated
LOC_Os06g47570	-0.3001	0.584691	2.10931	5e-05	not correlated
LOC_Os02g42220	-0.30135	0.02982	1.7248	5e-05	not correlated
LOC_Os03g05270	-0.30513	0.062441	2.44828	5e-05	not correlated
LOC_Os05g44560	-0.3081	0.084911	1.44176	5e-05	not correlated
LOC_Os04g42960	-0.31007	0.607101	1.20766	5e-05	not correlated
LOC_Os02g29020	-0.31557	0.699125	1.81639	0.05125	not correlated
LOC_Os01g22900	-0.31582	0.354318	1.42703	5e-05	not correlated
LOC_Os03g36320	-0.31787	0.415918	1.69621	5e-05	not correlated
LOC_Os12g41560	-0.32423	0.510052	2.19796	5e-05	not correlated
LOC_Os02g33430	-0.34035	0.009841	2.02079	5e-05	not correlated
LOC_Os01g55900	-0.34037	0.128513	1.42521	5e-05	not correlated
LOC_Os03g61170	-0.34402	0.583069	1.28664	5e-05	not correlated
LOC_Os10g35390	-0.34427	0.00014	1.28269	5e-05	not correlated
LOC_Os07g28300	-0.34817	0.688529	1.19144	5e-05	not correlated
LOC_Os02g57080	-0.34858	0.089017	1.49479	5e-05	not correlated
LOC_Os03g57080	-0.36403	0.416257	1.42543	5e-05	not correlated
LOC_Os02g55030	-0.36688	0.028873	1.65626	5e-05	not correlated
LOC_Os06g51420	-0.37652	0.053694	1.44801	5e-05	not correlated
LOC_Os05g31140	-0.37758	0.470124	1.14101	5e-05	not correlated
LOC_Os05g38990	-0.3884	0.080581	1.40356	5e-05	not correlated
LOC_Os03g26791	-0.39343	0.001448	1.65783	5e-05	not correlated
LOC_Os06g45030	-0.39753	0.603017	1.01612	5e-05	not correlated
LOC_Os01g23850	-0.40242	0.41334	1.2833	5e-05	not correlated
LOC_Os01g61620	-0.40282	0.020707	1.36991	5e-05	not correlated
LOC_Os05g31110	-0.41068	0.383371	3.81996	5e-05	not correlated
LOC_Os03g57910	-0.41547	0.614203	1.08434	5e-05	not correlated
LOC_Os07g43010	-0.41578	0.08549	1.23749	5e-05	not correlated
LOC_Os03g18300	-0.42418	0.31211	1.10902	5e-05	not correlated
LOC_Os03g16700	-0.42468	0.122271	1.40336	5e-05	not correlated
LOC_Os03g18310	-0.42787	0.035204	1.26283	0.1847	not correlated
LOC_Os06g07350	-0.42858	0.59197	1.0977	5e-05	not correlated
LOC_Os01g40330	-0.42953	0.032318	1.6157	5e-05	not correlated
LOC_Os08g05970	-0.43875	0.169613	1.43424	0.07065	not correlated
LOC_Os08g40250	-0.43985	0.464497	1.5892	0.09915	not correlated
LOC_Os08g16830	-0.44452	0.04462	1.57792	5e-05	not correlated
LOC_Os05g38690	-0.45365	0.345561	3.87301	5e-05	not correlated
LOC_Os08g27190	-0.45455	0.659848	1.86535	5e-05	not correlated
LOC_Os01g05810	-0.4558	0.443154	1.11682	5e-05	not correlated
LOC_Os01g65560	-0.46013	0.02556	1.34245	5e-05	not correlated
LOC_Os01g49614	-0.46143	0.524451	2.69449	5e-05	not correlated
LOC_Os01g58790	-0.46672	0.077249	1.13451	5e-05	not correlated
LOC_Os04g56740	-0.47083	0.068549	2.87015	5e-05	not correlated
LOC_Os09g25460	-0.47295	0.009745	1.94689	5e-05	not correlated
LOC_Os03g50040	-0.4783	0.006367	1.50165	5e-05	not correlated
LOC_Os01g22870	-0.49163	0.022603	2.77138	5e-05	not correlated
LOC_Os08g36890	-0.49503	0.464291	1.42216	5e-05	not correlated
LOC_Os06g30810	-0.50935	0.477346	1.41699	5e-05	not correlated
LOC_Os06g11800	-0.5119	0.000238	1.52262	5e-05	not correlated
LOC_Os10g32900	-0.51345	0.645241	1.12572	0.2599	not correlated
LOC_Os03g61530	-0.5225	0.251912	1.29211	5e-05	not correlated
LOC_Os01g57720	-0.52532	0.088211	1.92045	5e-05	not correlated
LOC_Os07g08790	-0.5254	2.34e-07	1.67961	5e-05	not correlated
LOC_Os01g51220	-0.52745	0.004168	1.07261	0.0851	not correlated
LOC_Os02g57610	-0.54182	6.46e-05	1.05976	0.05115	not correlated
LOC_Os10g38100	-0.54653	0.038009	1.33115	5e-05	not correlated
LOC_Os10g35570	-0.54877	0.099698	1.41284	5e-05	not correlated
LOC_Os04g45740	-0.56795	0.24047	1.2161	5e-05	not correlated
LOC_Os01g34400	-0.56943	0.58461	1.54979	5e-05	not correlated
LOC_Os08g44960	-0.58317	0.504875	2.43685	5e-05	not correlated
LOC_Os09g28230	-0.58572	0.382786	1.00516	0.16645	not correlated
LOC_Os07g48120	-0.5865	0.438186	2.88634	5e-05	not correlated
LOC_Os05g28630	-0.5973	0.0075	1.27531	5e-05	not correlated
LOC_Os02g38140	-0.61718	0.120574	1.19136	5e-05	not correlated
LOC_Os02g27730	-0.61745	0.159713	1.82103	5e-05	not correlated
LOC_Os10g38750	-0.61885	0.493744	2.33241	5e-05	not correlated
LOC_Os01g21630	-0.62383	0.391412	1.34721	5e-05	not correlated
LOC_Os08g45130	-0.62887	0.060591	1.96907	5e-05	not correlated
LOC_Os02g40770	-0.63757	0.502939	1.46325	5e-05	not correlated
LOC_Os05g32330	-0.63795	0.243323	1.30357	5e-05	not correlated
LOC_Os09g25420	-0.64123	0.311379	1.58574	5e-05	not correlated
LOC_Os04g32960	-0.64208	0.380634	1.01208	5e-05	not correlated
LOC_Os02g46260	-0.64772	0.009255	2.25783	5e-05	not correlated
LOC_Os12g42760	-0.66868	0.207101	1.4626	5e-05	not correlated
LOC_Os02g46080	-0.67468	0.007886	2.33579	5e-05	not correlated
LOC_Os11g37670	-0.67483	0.185394	1.00983	5e-05	not correlated
LOC_Os08g37760	-0.67548	0.058885	1.34135	5e-05	not correlated
LOC_Os03g60460	-0.68837	0.001441	1.07363	5e-05	not correlated
LOC_Os11g39800	-0.69062	0.368816	1.76143	5e-05	not correlated
LOC_Os03g60250	-0.7042	0.4674	1.34948	0.08185	not correlated
LOC_Os05g06500	-0.70453	0.000488	1.20706	5e-05	not correlated
LOC_Os01g55390	-0.726	0.053111	1.46747	5e-05	not correlated
LOC_Os05g41670	-0.72988	0.00057	1.63604	0.0945	not correlated
LOC_Os08g38480	-0.73133	0.508418	1.05659	5e-05	not correlated
LOC_Os09g36580	-0.73518	0.00736	1.07905	5e-05	not correlated
LOC_Os01g14770	-0.74137	0.267673	1.42984	5e-05	not correlated
LOC_Os05g49050	-0.74287	0.000507	1.47853	5e-05	not correlated
LOC_Os04g58130	-0.7467	0.000133	1.67044	5e-05	not correlated
LOC_Os12g37830	-0.74937	0.442552	1.43377	5e-05	not correlated
LOC_Os06g02019	-0.7562	0.010065	2.49265	5e-05	not correlated
LOC_Os05g38330	-0.76295	0.12448	1.11782	5e-05	not correlated
LOC_Os02g55570	-0.77238	0.02286	1.89344	5e-05	not correlated
LOC_Os04g45750	-0.77278	6.37e-05	1.11266	0.171	not correlated
LOC_Os07g35700	-0.78972	0.268934	3.71864	5e-05	not correlated
LOC_Os11g34020	-0.79565	0.06347	1.63032	5e-05	not correlated
LOC_Os12g42610	-0.79785	0.377297	1.45953	5e-05	not correlated
LOC_Os11g19160	-0.81338	0.015373	2.25166	5e-05	not correlated
LOC_Os03g18350	-0.81918	0.0081	1.70561	5e-05	not correlated
LOC_Os01g53040	-0.83738	0.004972	2.15358	5e-05	not correlated
LOC_Os06g38750	-0.83812	0.069092	1.67018	5e-05	not correlated
LOC_Os02g52480	-0.85297	0.000228	1.3528	5e-05	not correlated
LOC_Os03g16060	-0.85298	3.02e-05	3.92735	5e-05	not correlated
LOC_Os03g22230	-0.85495	0.408982	1.72919	0.0709	not correlated
LOC_Os03g21540	-0.85923	0.000399	1.31944	5e-05	not correlated
LOC_Os08g41210	-0.86188	0.078437	1.36737	5e-05	not correlated
LOC_Os01g61590	-0.86533	4.51e-05	2.03704	5e-05	not correlated
LOC_Os01g18680	-0.87213	0.138362	1.68195	0.2251	not correlated
LOC_Os03g06620	-0.87693	0.023	1.2434	5e-05	not correlated
LOC_Os04g35550	-0.88522	0.344538	1.20442	5e-05	not correlated
LOC_Os03g45910	-0.90715	0.053692	1.41871	5e-05	not correlated
LOC_Os08g42530	-0.90727	0.000973	2.41361	5e-05	not correlated
LOC_Os03g22830	-0.91903	0.002846	1.8008	5e-05	not correlated
LOC_Os03g59090	-0.92032	0.098725	2.35927	5e-05	not correlated
LOC_Os08g38710	-0.93988	0.01777	1.18398	5e-05	not correlated
LOC_Os02g49680	-0.94107	0.067195	1.17068	5e-05	not correlated
LOC_Os03g15460	-0.94212	0.032066	1.11771	5e-05	not correlated
LOC_Os10g36848	-0.94352	0.002409	1.12014	5e-05	not correlated
LOC_Os03g11960	-0.9654	0.001106	1.91506	5e-05	not correlated
LOC_Os03g56900	-0.96578	0.011132	1.93962	5e-05	not correlated
LOC_Os01g53020	-0.98782	0.124911	2.8505	5e-05	not correlated
LOC_Os04g33420	-0.99805	4.48e-05	1.12564	5e-05	not correlated
LOC_Os03g59050	-1.00068	0.000136	1.21193	5e-05	not correlated
LOC_Os05g41750	-1.0014	0.000166	1.41062	5e-05	not correlated
LOC_Os07g12590	-1.00348	0.057408	1.76654	5e-05	not correlated
LOC_Os07g28090	-1.02838	0.215285	1.10409	5e-05	not correlated
LOC_Os03g10800	-1.03932	6.31e-05	1.58582	5e-05	not correlated
LOC_Os01g58370	-1.0525	0.174479	1.94112	0.1991	not correlated
LOC_Os09g35810	-1.05718	0.007295	1.13838	5e-05	not correlated
LOC_Os11g11050	-1.07637	0.042613	1.08163	5e-05	not correlated
LOC_Os05g38140	-1.0787	0.000623	1.58073	5e-05	not correlated
LOC_Os07g45100	-1.08357	0.000116	1.23236	5e-05	not correlated
LOC_Os09g26170	-1.08363	0.034636	2.54681	5e-05	not correlated
LOC_Os02g17880	-1.09585	0.176296	1.38323	5e-05	not correlated
LOC_Os06g45380	-1.1287	0.007882	1.03937	5e-05	not correlated
LOC_Os03g47614	-1.1301	0.048501	1.23342	0.5905	not correlated
LOC_Os03g32470	-1.13655	0.006679	1.40242	5e-05	not correlated
LOC_Os08g23950	-1.15497	0.246019	1.06094	0.158	not correlated
LOC_Os01g43410	-1.1684	0.000312	1.46548	5e-05	not correlated
LOC_Os05g45490	-1.17203	0.000192	2.05116	5e-05	not correlated
LOC_Os02g56930	-1.20513	0.002273	2.88211	5e-05	not correlated
LOC_Os12g30180	-1.2145	0.026922	1.31542	0.06725	not correlated
LOC_Os03g52320	-1.21617	0.008983	1.14912	5e-05	not correlated
LOC_Os01g58240	-1.22815	0.052149	1.59154	5e-05	not correlated
LOC_Os09g27700	-1.2361	6.2e-05	2.64639	5e-05	not correlated
LOC_Os01g72940	-1.24105	0.002806	1.00218	5e-05	not correlated
LOC_Os06g42680	-1.25467	0.023667	2.75241	5e-05	not correlated
LOC_Os05g48900	-1.26302	0.000138	1.48915	5e-05	not correlated
LOC_Os01g61310	-1.27625	0.143117	1.27202	5e-05	not correlated
LOC_Os02g06170	-1.28	0.107665	2.51583	5e-05	not correlated
LOC_Os01g50350	-1.2832	0.0853	1.405	5e-05	not correlated
LOC_Os02g29160	-1.3238	0.053434	1.52477	5e-05	not correlated
LOC_Os04g58920	-1.34107	0.005385	1.88693	5e-05	not correlated
LOC_Os10g13500	-1.34597	0.082821	1.6941	0.2109	not correlated
LOC_Os04g02860	-1.37223	0.021336	1.1476	0.10585	not correlated
LOC_Os01g52260	-1.3733	0.001427	1.77251	5e-05	not correlated
LOC_Os02g12550	-1.3922	0.12324	1.11823	5e-05	not correlated
LOC_Os06g51180	-1.3985	0.062501	1.04984	5e-05	not correlated
LOC_Os02g57090	-1.39972	0.064861	1.23665	5e-05	not correlated
LOC_Os03g47050	-1.40252	0.216744	1.90715	5e-05	not correlated
LOC_Os06g08470	-1.49477	5.98e-07	1.24345	5e-05	not correlated
LOC_Os12g40760	-1.49497	4.07e-06	1.3825	0.2191	not correlated
LOC_Os02g21300	-1.55132	0.042223	2.56259	5e-05	not correlated
LOC_Os09g33530	-1.55522	0.000521	3.5634	5e-05	not correlated
LOC_Os04g54130	-1.56682	0.000235	2.0972	5e-05	not correlated
LOC_Os09g17890	-1.59318	0.057317	2.89381	5e-05	not correlated
LOC_Os11g05790	-1.60585	0.092517	1.54738	5e-05	not correlated
LOC_Os01g52660	-1.65753	0.001001	1.46813	5e-05	not correlated
LOC_Os02g45940	-1.6769	0.000938	1.66765	5e-05	not correlated
LOC_Os02g58350	-1.7012	0.057911	2.44472	5e-05	not correlated
LOC_Os12g38920	-1.71948	3.68e-05	1.80574	5e-05	not correlated
LOC_Os06g12170	-1.7353	0.218805	1.20273	5e-05	not correlated
LOC_Os10g38860	-1.7931	3.17e-06	1.0241	5e-05	not correlated
LOC_Os08g36570	-1.83778	0.029183	1.0116	5e-05	not correlated
LOC_Os05g07300	-1.88425	3.94e-06	1.72699	0.2073	not correlated
LOC_Os03g15660	-1.93112	0.026588	1.20091	5e-05	not correlated
LOC_Os10g21090	-1.94963	0.007568	1.68255	5e-05	not correlated
LOC_Os05g36260	-1.97257	0.000585	1.05817	5e-05	not correlated
LOC_Os08g39240	-1.98088	0.083077	1.36703	0.0912	not correlated
LOC_Os01g26340	-2.036	0.00337	1.40541	5e-05	not correlated
LOC_Os05g13970	-2.04405	0.030555	2.13909	5e-05	not correlated
LOC_Os04g53230	-2.09337	1.69e-06	1.40454	5e-05	not correlated
LOC_Os02g36950	-2.21275	0.005232	1.90848	5e-05	not correlated
LOC_Os01g49050	-2.25437	0.00659	1.15691	5e-05	not correlated
LOC_Os01g57650	-2.47363	0.012563	1.60226	5e-05	not correlated
LOC_Os01g64100	-2.61425	1.45e-05	1.55574	5e-05	not correlated
LOC_Os07g48260	-2.649	3.13e-05	2.95051	5e-05	not correlated
LOC_Os03g20210	-2.70282	6.2e-05	2.19641	5e-05	not correlated
LOC_Os07g47850	-2.72043	0.000968	2.17417	5e-05	not correlated
LOC_Os02g43290	-2.82118	1.27e-06	1.7285	5e-05	not correlated
LOC_Os07g09480	-3.04047	0.001214	1.70781	5e-05	not correlated
LOC_Os05g29010	-3.05203	0.001647	1.14961	5e-05	not correlated
LOC_Os05g38350	-3.16747	0.001313	1.01953	5e-05	not correlated
LOC_Os06g35060	-3.20052	6.38e-07	2.55164	5e-05	not correlated
LOC_Os01g29330	-3.4317	5.66e-05	1.63073	5e-05	not correlated
LOC_Os06g45140	-3.43227	0.002596	1.56958	5e-05	not correlated
LOC_Os02g41670	-3.98135	0.000489	1.8415	5e-05	not correlated
LOC_Os07g15460	-4.08017	6.49e-06	1.89987	5e-05	not correlated
LOC_Os10g31720	-4.96487	4.91e-07	1.68369	5e-05	not correlated
